# Supplementary material for: Sexual dimorphism of circadian liver transcriptome
Source: iScience. 2024 Mar 12;27(4):109483. doi: 10.1016/j.isci.2024.109483 (PMC10973666; doi:10.1016/j.isci.2024.109483)
Supplement: Table S1. RNA-seq data table, related to Figure 2,4,5–12 — RNA-seq data table containing counts, transcripts per million (TPMs) and normalized transcripts per million (nTPMs) for each gene and sample. [file mmc2.xlsx]

## Sheet: Metadata
Date:	9.15.2023
Article:	Sexual Dimorphism of Circadian Liver Transcriptome
Data collected:	2020-2023
Authors:	Artem A. Astafev(1,2), Volha Mezhnina(1,2), Allan Poe(1,2), Peng Jiang(1,4)*, Roman V. Kondratov(1,2)*
Author affiliations:	1 - Center for Gene Regulation in Health and Disease (GRHD), Cleveland State University, Cleveland, Ohio, USA.
	2 - Department of Biological Geological and Environmental Sciences, Cleveland State University, Cleveland, Ohio, USA.
	3 - Center for Applied Data Analysis and Modeling (ADAM), Cleveland State University, Cleveland, Ohio, USA.
	4 - Center for RNA Science and Therapeutics, School of Medicine, Case Western Reserve University, Cleveland, Ohio, USA
RAW RNA-Seq data for this article is available at NCBI Gene Expression Omnibus repositories - GSE216416 and GSE211975
Sheet #	Content:
1	Median - Normalized TPM values for RNA-seq data obtained using RSEM/EBSeq method (described in STAR Methods). These values were used for representation of gene expression in the article
2	TPM QC samples without normalization
3	Expected counts generated from raw RNA-seq values
Sample Legend
Abbreviation	Experimental Group
MAL	Male Ad-Libitum
MCR	Male Caloric Restriction
FAL	Female Ad-Libitum
FCR	Female Caloric Restriction
S1, 2 or 3	Biological Sample 1,2 or 3

## Sheet: 1 - Median Norm TPMs QC Samples
Gene.ID	Ensembl.ID_MUSG	Ensembl.ID_MUST	MAL2S1	MAL2S2	MAL2S3	MAL6S1	MAL6S2	MAL6S3	MAL10S1	MAL10S2	MAL10S3	MAL14S1	MAL14S2	MAL14S3	MAL18S1	MAL18S2	MAL18S3	MAL22S1	MAL22S2	MAL22S3	MCR2S1	MCR2S2	MCR2S3	MCR6S1	MCR6S2	MCR6S3	MCR10S1	MCR10S2	MCR10S3	MCR14S1	MCR14S2	MCR14S3	MCR18S1	MCR18S2	MCR18S3	MCR22S1	MCR22S2	MCR22S3	FAL2S1	FAL2S2	FAL2S3	FAL6S1	FAL6S2	FAL6S3	FAL10S1	FAL10S2	FAL10S3	FAL14S1	FAL14S2
0610007P14Rik	ENSMUSG00000021252	ENSMUST00000021676	99.0884	100.653	84.5226	64.9795	64.9142	77.5632	87.3843	71.6793	72.5508	73.6266	66.6203	50.3246	44.8313	44.1961	51.9064	70.5432	61.1462	72.1214	111.218	93.7529	98.9238	79.1766	95.5851	97.3077	103.144	79.9789	111.635	64.0802	108.034	68.1139	51.2111	43.0322	50.0629	74.4546	75.7505	112.436	122.123	82.3665	165.13	142.172	166.632	197.659	223.646	88.6134	229.188	124.606	94.9067
0610009B22Rik	ENSMUSG00000007777	ENSMUST00000007921	63.6877	43.5669	34.5639	28.0621	41.4192	28.4204	30.8563	30.4791	22.6887	28.1935	41.627	25.3092	27.6428	34.8873	43.2773	40.6427	36.423	51.2218	20.9379	24.644	27.6518	32.4705	27.9255	23.8539	24.85	18.8401	28.6492	28.2288	38.2738	25.1851	29.6714	30.013	37.0366	34.2382	31.2234	43.6211	29.4655	25.4894	31.9135	44.1928	26.0065	50.525	48.7106	27.8889	53.2608	35.0096	36.0342
0610009L18Rik	ENSMUSG00000043644	ENSMUST00000143813	0.251813	0.499334	0.286929	0.759662	0	0.173229	0.164071	0.352232	0.436139	0.529016	0.973447	0.445114	0.316159	1.97554	0.741008	1.39099	0.913222	0.693601	0.347441	0.783398	0.830004	0.430817	1.4597	0	0.285086	0.464905	0.672019	1.18751	1.26438	0	0.322137	0.151056	0.7814	1.4125	0.638963	0.33109	0.89539	2.95341	0.782505	0.329896	0	2.66475	0.189592	0.14302	4.74859	2.29635	0.681007
0610009O20Rik	ENSMUSG00000024442	ENSMUST00000025314	16.116	19.162	17.4364	24.1845	20.2974	18.005	15.6633	16.9842	17.4456	15.4971	19.0309	14.6175	12.7096	13.715	13.0394	18.6089	15.6439	14.8404	21.9894	22.8129	19.7036	19.0215	19.2881	22.5287	21.9611	19.5336	19.5858	15.7995	14.8126	22.5958	17.3432	22.413	19.0999	22.0231	22.0395	18.7376	25.4106	24.3722	19.8587	22.4725	23.2282	22.8023	23.9469	29.0919	19.362	20.1125	22.4535
0610010F05Rik	ENSMUSG00000042208	ENSMUST00000043356	4.78444	7.41512	8.72926	7.46056	6.64506	8.46656	9.4505	7.4299	8.88397	9.41856	9.24774	7.59365	6.76579	8.25381	7.33837	8.89534	6.68373	7.19774	6.63796	5.24782	6.82046	6.49035	6.3522	6.10717	8.62859	8.46736	6.64061	10.0655	9.26334	8.7359	7.28726	5.74014	8.06263	6.96302	7.34331	8.98082	4.11674	3.46442	6.36578	6.03049	7.47111	5.28274	4.14186	6.91543	7.2148	6.16901	10.0375
0610010K14Rik	ENSMUSG00000020831	ENSMUST00000021180	42.997	16.0411	15.9135	9.59215	16.2129	13.9341	18.0041	12.2181	12.4869	16.4721	8.70018	12.481	14.2693	10.7362	12.0235	18.7842	14.8498	15.4817	18.9721	15.668	19.6494	21.6907	13.701	18.0102	18.7206	16.95	13.5995	12.8816	16.235	13.9252	15.8892	15.8137	16.6669	22.3215	18.1198	22.121	19.7397	19.8771	19.0233	24.9005	20.4008	26.4955	33.9224	14.5964	35.0323	26.2913	18.3477
0610012G03Rik	ENSMUSG00000107002	ENSMUST00000202722	67.7796	26.8143	25.956	28.2549	29.2907	24.6635	26.328	24.9535	26.2063	26.5027	28.376	25.2024	24.5128	29.8916	27.2978	32.7643	27.1452	22.7449	21.9437	29.5426	25.9647	21.8874	26.486	22.7522	28.157	24.6095	26.9073	30.5133	23.5227	32.659	31.8132	33.4779	36.415	41.231	27.4373	36.8545	34.0969	33.5702	40.6057	49.4184	30.1692	43.9683	62.0549	30.2445	73.5113	40.1959	33.3595
0610030E20Rik	ENSMUSG00000058706	ENSMUST00000077783	12.2549	12.3336	16.2335	13.6626	12.9529	13.5443	11.9663	11.2934	13.4729	12.24	12.886	9.29398	14.1323	17.242	13.6847	16.9374	17.2321	14.5002	19.1916	15.13	11.2953	14.8725	11.7481	13.6833	10.2631	10.8833	11.221	11.8638	11.6692	10.433	19.868	16.6823	15.85	14.9009	17.1185	15.913	12.0723	14.1781	9.18914	18.4742	14.0194	15.521	16.3487	16.6071	11.0903	12.0169	18.4859
0610037L13Rik	ENSMUSG00000028608	ENSMUST00000030346	93.6954	37.8246	34.8177	38.6861	35.5486	36.7137	33.744	34.6398	32.701	40.6616	29.6536	22.0688	33.9976	35.7355	41.2335	32.2149	36.5289	38.9725	30.2731	25.3424	28.4457	31.4964	25.1269	33.7292	28.5751	28.0086	25.2007	39.5497	33.4709	34.9327	24.2996	24.2445	21.524	28.439	36.0585	50.4912	28.6936	25.169	42.1284	34.0716	32.8395	40.801	48.4335	22.0419	65.9595	38.5223	29.234
0610040J01Rik	ENSMUSG00000060512	ENSMUST00000081747	21.9497	20.5851	21.63	23.867	23.3576	26.9479	25.5514	22.73	20.6218	19.9055	25.7355	22.6118	22.8056	22.6928	23.3776	21.2857	21.0041	21.8942	18.1492	17.2348	19.451	21.8218	21.9357	20.9799	22.6643	15.9744	20.7707	21.9519	13.2935	24.3583	22.4451	24.4522	23.1401	18.6907	21.2574	19.5654	21.0468	15.4253	25.9496	27.83	23.6896	25.8761	29.5909	29.9416	34.1745	28.4806	22.7595
1110002E22Rik	ENSMUSG00000090066	ENSMUST00000163080	0.0629532	0.0249667	0	0	0	0.0433072	0	0	0.00948129	0	0	0.00890228	0.0316159	0.0206862	0.0119517	0.011689	0	0	0	0.00943853	0.0270653	0	0.0503344	0	0	0.00762139	0.0353694	0.0113096	0.0175608	0.0326372	0.00870641	0.00944102	0.00887955	0	0	0	0.0102918	2.01802	0.0317232	0	0.00981749	0	0	0.0420646	0.015318	0.0291909	0.00986967
1110004E09Rik	ENSMUSG00000022972	ENSMUST00000023694	55.8185	17.4018	20.2837	20.5109	20.0101	16.9331	18.5729	13.605	19.7495	17.9139	18.1304	17.0123	13.6897	13.5909	20.6765	12.6826	19.9453	14.9059	17.0155	14.4598	18.2511	14.2076	16.0567	14.4497	19.1293	16.7518	16.1638	19.5091	16.0682	19.43	21.679	24.3389	26.168	14.9009	19.2738	18.3445	12.2267	10.7917	16.7604	17.2865	17.1413	18.8285	20.4905	17.8186	24.2025	19.8012	17.2028
1110004F10Rik	ENSMUSG00000030663	ENSMUST00000032899	39.7025	53.9781	53.5674	45.6478	48.4515	42.0405	47.9854	43.3576	44.5526	46.875	40.6414	32.2619	32.6908	33.6565	38.3771	33.7345	47.5008	51.6013	44.3719	53.12	51.7309	49.9841	46.9117	47.8834	44.2073	54.7978	43.3806	47.5456	54.1049	39.8065	45.5781	47.4789	47.7631	52.73	49.9345	52.7675	44.7901	34.7308	49.3507	42.385	36.1971	57.9582	43.4458	39.5239	64.0907	45.4989	43.3081
1110008F13Rik	ENSMUSG00000027637	ENSMUST00000029165	95.8148	168.475	174.938	160.402	163.703	141.766	182.885	145.428	158.944	167.667	150.896	148.134	144.316	143.118	156.126	131.233	172.467	152.697	143.31	159.266	159.009	148.379	158.513	114.983	181.296	120.974	166.21	235.783	159.487	210.434	159.797	183.562	194.151	191.135	144.615	208.566	180.797	132.575	187.495	165.225	129.237	178.819	215.566	158.02	323.011	170.047	142.607
1110008L16Rik	ENSMUSG00000021023	ENSMUST00000021411	23.3556	9.17527	4.87779	11.7351	10.9918	11.1841	8.41139	8.60768	6.11543	7.7589	8.66368	4.01493	3.81498	7.64356	3.7648	7.91346	10.3896	5.91524	6.73854	7.18272	6.66709	7.95138	7.33876	8.19878	9.04672	7.05741	7.04736	6.26552	8.81554	6.84294	10.2823	8.06263	10.1049	8.65404	7.90597	7.69784	9.95221	7.56975	8.14228	15.5051	8.88483	9.32661	15.8528	10.4404	18.1059	8.70862	8.73466
1110008P14Rik	ENSMUSG00000039195	ENSMUST00000048792	90.3169	27.1513	28.0197	28.4023	24.6192	29.8387	30.5719	33.5281	28.6619	30.1643	32.3184	22.3892	37.8969	37.6283	31.7677	28.603	25.5437	39.4305	22.1631	19.6227	24.025	21.1475	20.6069	26.0573	25.9808	22.6431	21.0979	28.5341	34.63	18.799	22.21	24.4428	30.5989	31.2142	26.8555	33.2125	40.7557	26.6154	35.6463	34.3223	30.7975	43.232	47.2522	29.3359	70.2179	46.1508	29.9051
1110012L19Rik	ENSMUSG00000045237	ENSMUST00000053981	23.9222	16.478	13.3532	11.1228	13.6274	17.4203	16.79	15.9385	12.7618	11.0678	12.4966	9.64117	8.87352	12.0808	11.3781	11.6189	13.0763	18.4786	14.1628	18.1031	14.0469	16.3242	17.5566	18.2656	15.5657	14.4883	17.3133	14.5441	12.0819	14.121	12.3979	11.1026	14.7578	17.8154	16.3269	17.9927	21.5717	13.0695	14.8887	15.228	16.14	35.9507	21.9635	9.69169	38.0347	13.9922	17.5581
1110017D15Rik	ENSMUSG00000028441	ENSMUST00000030152	0	0.1498	0	0	0	0	0	0	0	0	0	0	0	0	0	0	0	0	0	0	0	0.346526	0	0.111765	0	0	0	0	0	0	0	0	0	0	0	0	0	0	0	0	0	0	0	0	0	0	0
1110025L11Rik	ENSMUSG00000068073	ENSMUST00000089104	0	0	0	0	0	0	0	0	0	0	0	0	0	0	0	0	0	0	0	0	0	0	0	0	0	0	0	0	0	0	0	0	0	0	0	0	0	0	0	0	0	0	0	0	0	0	0
1110032A03Rik	ENSMUSG00000037971	ENSMUST00000042468	40.0592	41.8817	25.9891	31.9852	32.0512	38.5542	26.8311	34.2766	27.4957	37.8402	44.8637	33.6773	26.4203	31.712	32.449	46.2417	26.2187	39.6268	25.4547	26.2674	20.2088	29.8575	23.6572	35.5174	30.7702	31.08	28.8438	32.4246	27.7549	26.1859	32.6316	19.3824	20.4674	35.8596	34.3609	37.5994	29.7331	19.7905	33.7852	44.2324	27.273	37.0143	49.6294	22.2943	53.9195	39.1158	38.6595
1110032F04Rik	ENSMUSG00000046999	ENSMUST00000054551	0	0	0	0	0	0	0	0	0	0	0	0	0	0	0.0239035	0.023378	0	0	0	0	0	0	0	0	0	0	0	0	0	0.0652745	0.0261192	0	0	0	0	0.0310397	0	0.0259831	0	0	0	0.0350625	0	0	0	0	0.0493483
1110034G24Rik	ENSMUSG00000044991	ENSMUST00000061891	7.05076	8.30144	4.25979	3.35612	7.41948	4.43899	7.01131	6.03198	8.61849	4.03504	5.63382	3.74786	3.88875	4.88195	5.98782	5.23668	7.17342	5.20855	5.14762	4.55881	6.5859	7.1834	8.60719	5.87566	12.3537	8.24634	13.2282	14.6572	5.5141	12.5653	3.81341	7.56226	6.49095	4.72491	5.7602	8.43245	5.62964	4.22659	5.59385	10.24	4.73203	11.2667	12.1047	3.73534	23.5132	7.27826	6.18828
1110037F02Rik	ENSMUSG00000040720	ENSMUST00000055372	1.44792	3.99468	4.06115	5.27228	4.74647	4.41733	3.93771	4.79916	3.8494	4.2425	3.32189	4.02383	4.06791	4.70612	3.92017	4.81587	4.35435	3.80826	5.01962	4.20015	4.37556	4.41119	4.26836	4.25506	4.11474	4.19939	3.90832	3.66431	4.41655	3.66625	4.90171	4.89989	5.04358	4.0684	4.60626	4.41798	4.11674	3.69826	4.27205	3.32535	3.64229	3.65818	2.62512	4.45885	2.40493	3.01639	4.65848
1110038F14Rik	ENSMUSG00000063236	ENSMUST00000071792	14.8989	7.17793	5.15368	5.5444	5.85814	5.02364	6.21283	4.59003	5.53707	7.44772	2.84733	4.6737	4.92154	4.1269	5.78464	6.47571	5.5058	7.839	8.52146	6.08785	4.79959	6.96799	7.53003	4.55843	3.95319	6.15046	5.87133	2.89526	7.6653	4.91734	5.48504	3.35156	9.92733	5.45105	6.46592	5.7113	9.63316	7.57841	5.19203	7.98347	6.13593	14.1302	12.6881	7.46227	11.9328	8.56266	8.33
1110051M20Rik	ENSMUSG00000040591	ENSMUST00000064652	0.860361	1.76015	1.14772	1.13382	1.69874	2.17619	1.52039	0.92461	1.4696	1.03729	1.76437	0.756694	1.82318	0.734361	3.14331	0.806542	1.19116	6.77897	2.02065	1.6423	0.550329	1.18943	1.12749	1.26135	1.55847	1.33374	1.86574	3.60776	1.58047	1.41428	1.07089	0.292672	2.00678	1.69102	0.97275	2.7108	1.2659	1.79284	2.13603	1.42515	2.23839	4.74512	4.68147	1.03479	4.8405	2.04336	1.1054
1110057P08Rik	ENSMUSG00000068067	ENSMUST00000089097	0	0	0	0	0	0	0	0	0	0	0	0	0	0	0	0	0	0	0	0	0	0	0	0	0	0	0	0	0	0	0	0	0	0	0	0	0	0	0	0	0	0	0	0	0	0	0
1110059E24Rik	ENSMUSG00000035171	ENSMUST00000038830	17.6689	29.5231	21.1444	21.0098	26.218	17.2254	27.7499	27.0668	26.7941	30.8593	43.6104	27.6505	31.4051	28.9194	41.3769	27.8783	29.4746	30.7147	16.5949	18.4901	16.4196	17.7384	21.5129	19.2316	27.7673	23.0776	21.6991	33.4764	21.1784	23.662	20.9302	22.3091	19.8369	25.2758	23.3937	26.5907	14.9643	12.8616	30.9089	20.8626	16.513	32.0821	25.4345	15.2274	42.5229	25.2793	17.8345
1110059G10Rik	ENSMUSG00000032551	ENSMUST00000035154	17.1233	13.2448	10.2963	14.8985	10.9169	7.12403	15.9696	13.3848	11.8611	15.995	14.1393	9.84592	9.12644	10.6431	13.5533	8.34596	11.1042	12.6419	8.8689	7.04114	8.33612	12.6997	11.7581	8.095	15.3946	9.03135	9.6028	15.0531	10.7999	11.423	9.83824	8.78959	7.17467	11.2403	13.7234	14.63	9.85958	6.50444	6.47153	11.863	5.04619	13.2069	17.0195	3.98773	21.0317	9.24378	7.79704
1110065P20Rik	ENSMUSG00000078570	ENSMUST00000106190	53.5942	25.6159	25.7132	24.1845	33.1503	26.0818	34.3784	26.0432	28.0551	18.8371	30.7974	32.9206	32.2693	34.577	48.2851	33.7929	27.6481	34.0126	15.4337	22.3032	19.8118	18.3191	20.768	26.7598	31.0268	16.889	17.4548	29.7103	33.427	19.9413	19.6678	26.2932	20.8403	33.2136	26.0449	34.7645	28.1173	24.6147	34.6311	42.8073	23.8271	35.8221	39.3039	19.9134	76.4983	28.5876	26.7764
1190002N15Rik	ENSMUSG00000045414	ENSMUST00000113028	13.6399	13.8815	13.905	13.9801	14.1894	13.9341	17.5884	15.4102	16.1656	18.9616	20.8074	19.8877	17.6838	15.7009	13.7087	13.0099	14.3071	13.6103	11.877	11.6471	11.602	10.6018	10.4998	12.861	12.8859	15.1132	12.5296	21.3073	12.9862	19.3756	17.0907	13.3874	19.3929	11.4194	12.2547	11.7227	10.8373	10.9735	16.919	13.0243	14.7753	8.63705	11.2734	17.1119	14.5981	12.1921	12.4457
1190003K10Rik	ENSMUSG00000096537	ENSMUST00000180282	0	0	0	0	0	0	0	0	0	0	0	0	0	0	0	0	0	0	0	0	0	0	0	0	0	0	0	0	0	0	0	0	0	0	0	0	0	0.121255	0	0	0	0	0	0	0	0	0
1190005I06Rik	ENSMUSG00000043687	ENSMUST00000123927	24.8875	7.02813	8.78443	4.71671	8.71852	7.42719	8.302	6.42824	10.0312	5.97477	8.46899	6.44525	7.18734	5.81283	7.88815	10.3331	8.92046	12.668	6.40024	9.58011	6.82046	12.8215	8.41591	8.4782	8.57158	6.09711	7.24189	12.5197	8.95602	11.8473	5.0236	4.08796	7.99159	9.88749	4.29154	4.89392	13.1118	12.8097	7.7193	8.12863	9.091	9.57205	12.4839	6.15826	25.9488	9.9249	6.26724
1190007I07Rik	ENSMUSG00000063320	ENSMUST00000079648	36.4499	27.3386	13.2429	7.56261	11.9036	18.2107	14.0992	12.064	14.165	13.3084	20.4059	12.7748	15.0281	17.9453	23.27	28.5913	18.5821	21.2922	15.8086	12.7137	14.7687	17.1484	21.0801	19.3274	12.9524	11.2415	14.528	13.9334	13.0389	13.0767	15.9414	18.8915	20.3697	16.0746	16.0981	23.9833	21.6952	24.7706	19.1925	44.0477	19.7823	41.6191	46.3042	16.6155	62.8039	24.822	27.6548
1300017J02Rik	ENSMUSG00000033688	ENSMUST00000035163	535.207	243.575	301.871	352.937	376.507	396.12	279.391	333.916	295.939	284.3	258.304	247.51	234.105	231.045	203.765	237.907	344.735	291.692	328.661	345.337	279.296	253.358	290.007	257.084	261.281	232.567	276.633	325.83	350.98	392.082	221.596	348.1	277.104	324.348	323.401	336.605	323.133	278.816	391.697	401.47	456.239	423.134	429.047	346.697	448.16	281.702	348.932
1500009C09Rik	ENSMUSG00000068099	ENSMUST00000136948	0	0	0	0	0	0	0	0	0	0	0	0.0445114	0	0	0	0	0	0	0	0	0	0	0	0	0	0	0	0.056548	0	0	0	0	0	0	0	0	0	0	0	0	0	0	0	0	0	0	0.0493483
1500009L16Rik	ENSMUSG00000087651	ENSMUST00000150459	0	0.0749002	0	0	0	0	0	0	0	0	0	0	0	0	0	0	0	0	0	0	0	0	0	0	0	0	0	0	0	0	0	0	0	0	0	0	0	0.0519662	0	0	0	0	0	0	0	0	0
1500011B03Rik	ENSMUSG00000072694	ENSMUST00000061251	0.104922	1.51049	1.43464	0.941074	1.01175	0.411418	1.15944	1.03468	1.40323	1.6804	1.6792	0.632062	0.706088	0.786077	0.633443	2.72354	0.277937	4.17469	0.960036	1.79332	2.04794	0.215408	0.90602	1.79623	2.04311	4.96152	0.813497	0.192263	3.74924	0.533075	1.37561	0.113292	2.20213	0.935035	1.25885	0.186238	1.14239	1.72355	1.97741	0	1.16828	4.00881	1.58966	0.799228	0.949718	1.20656	0.523092
1500011K16Rik	ENSMUSG00000051319	ENSMUST00000135091	35.5476	21.2342	12.4373	13.776	17.5744	11.8553	14.9195	13.0546	10.3251	13.4017	20.6127	7.83401	13.8267	16.8386	21.0829	18.0595	14.2013	15.7958	12.4805	14.3843	15.3009	17.8976	9.46287	13.9228	8.86617	10.2813	13.2989	15.087	12.4945	14.2951	11.5447	14.6241	12.902	14.8014	15.8119	14.6404	21.8907	23.6187	21.7515	24.8082	15.6884	36.3247	43.2999	18.1803	48.3131	23.1289	16.206
1500015O10Rik	ENSMUSG00000026051	ENSMUST00000027217	0	0	0	0	0	0	0	0.209138	0	0	0	0	0	0	0.27489	0	0	0	0	0	0	0	0	0	0	0	0	0	0	0	0	0	0	0	0	0	0.39109	0.225187	0	0	0.186532	0	0	0	0	0.0778424	0
1520401A03Rik	ENSMUSG00000043747	ENSMUST00000062827	0	0.0749002	0.0331072	0	0	0	0	0	0	0	0	0	0	0.0206862	0.0358552	0	0	0	0	0	0	0.131118	0	0	0	0	0	0	0	0	0.0174128	0	0	0	0	0	0	0	0	0	0.0294525	0.116875	0	0	0	0	0
1600002H07Rik	ENSMUSG00000024118	ENSMUST00000024930	65.954	47.3868	39.4858	91.0801	110.743	64.9175	83.9935	83.6442	66.6629	106.052	102.613	105.679	88.0712	72.6501	113.171	69.2107	79.1062	72.1345	28.9748	23.115	14.3537	70.9536	59.6262	28.5959	28.8127	21.3323	70.8361	70.3118	51.0757	68.7884	59.2732	82.1369	40.8992	30.6075	46.4726	104.055	13.4206	14.6198	68.7441	53.0868	25.3684	19.3311	25.8866	37.9844	41.4353	98.6944	34.8399
1600002K03Rik	ENSMUSG00000035595	ENSMUST00000041882	7.74324	6.94075	6.77593	5.55574	7.68179	5.77068	10.1287	7.37486	6.21972	6.8046	6.99665	6.18709	10.2646	12.5876	10.5653	8.97716	11.0778	8.66347	4.40702	4.8514	3.9786	6.02207	9.00986	2.04371	4.72292	1.96632	4.51845	6.89886	4.36387	3.29636	2.82958	5.17368	5.62075	6.35625	4.52996	7.09774	8.01734	5.55173	12.3297	6.50554	5.05601	12.5407	12.9798	2.98659	25.5658	9.75949	6.59294
1600012H06Rik	ENSMUSG00000050088	ENSMUST00000052691	18.4243	19.6114	16.9288	13.3791	20.3474	15.1142	20.7714	19.659	14.0797	16.3476	15.1006	13.4513	13.9215	14.801	15.2743	17.779	21.1497	19.29	14.4828	17.7916	14.7596	15.8559	14.3151	11.7912	15.062	13.7642	14.5722	16.1162	17.4028	13.8599	11.9539	12.3111	13.346	12.9313	13.0654	16.2338	17.0433	15.2088	17.0459	14.8057	16.5523	18.8636	17.8071	13.1831	20.5721	14.9944	16.5021
1600014C10Rik	ENSMUSG00000054676	ENSMUST00000067854	109.455	79.5814	78.1219	54.0948	89.5959	76.513	78.1963	88.7075	68.4454	68.3779	71.6943	65.5831	85.3628	52.0259	57.4998	58.0476	79.3709	65.3424	66.599	60.567	59.8866	71.8153	75.7231	56.2499	60.4952	81.5489	70.8273	93.1459	77.1711	98.4665	43.0445	51.3591	47.3102	44.1754	53.4631	69.322	65.6516	58.462	74.7292	81.0224	118.37	103.761	103.809	54.8523	120.338	90.4918	57.9744
1600014C23Rik	ENSMUSG00000094690	ENSMUST00000178179	0	0	0	0	0	0	0	0	0	0	0	0	0	0	0	0	0	0	0	0	0	0	0	0	0	0	0	0	0	0	0	0	0	0	0	0	0	0	0	0	0	0	0	0	0	0	0
1600015I10Rik	ENSMUSG00000029813	ENSMUST00000031837	0	0	0	0	0	0	0	0	0	0	0	0	0	0	0	0	0	0	0	0	0	0	0	0	0	0	0	0	0	0	0	0	0	0	0	0	0	0	0	0	0	0	0	0	0	0	0
1700001C02Rik	ENSMUSG00000029182	ENSMUST00000031078	0	0.1498	0	0	0	0	0	0	0	0	0	0	0	0	0	0	0	0	0	0	0	0	0	0	0	0	0	0	0	0	0	0	0	0	0	0	0	0	0	0	0	0	0	0	0	0	0
1700001C19Rik	ENSMUSG00000047150	ENSMUST00000061885	18.886	12.7205	12.658	7.10908	8.25636	15.8071	14.2851	8.26645	9.79417	8.85843	9.56411	4.83394	6.8501	8.89508	6.40614	9.01223	8.73517	11.6342	14.364	19.5472	16.9339	15.4532	14.4258	16.7887	12.6483	10.7843	8.45329	8.94589	11.3443	18.7664	5.47633	10.4795	7.54762	14.3438	15.3351	11.2157	11.7944	11.8396	10.7436	6.334	15.9043	19.0039	17.9821	11.5005	19.5305	11.4623	10.5803
1700001F09Rik	ENSMUSG00000095384	ENSMUST00000178178	0	0	0	0	0	0	0	0	0	0	0	0	0	0	0	0	0	0	0	0	0	0	0	0	0	0	0	0	0	0	0	0	0	0	0	0	0	0	0	0	0	0	0	0	0	0	0
1700001J03Rik	ENSMUSG00000095040	ENSMUST00000073721	0	0	0	0	0	0	0	0	0	0	0	0	0	0	0	0	0	0	0	0	0	0	0	0	0	0	0	0	0	0	0	0	0	0	0	0	0	0	0	0	0	0	0	0	0	0	0
1700001K19Rik	ENSMUSG00000056508	ENSMUST00000070659	0	0	0	0	0	0	0	0	0	0	0	0.169143	0	0	0	0	0	0	0	0	0	0	0	0	0	0	0	0	0	0	0	0	0	0	0	0	0	0	0	0	0	0	0	0	0	0	0
1700001L19Rik	ENSMUSG00000021534	ENSMUST00000022007	0	0	0	0	0	0	0	0	0	0	0	0.204752	0	0	0	0	0	0	0	0	0	0	0	0	0	0	0	0	0	0	0	0.0849692	0	0	0	0	0	0.0346442	0	0	0	0	0	0.0420646	0	0	0
1700001O22Rik	ENSMUSG00000044320	ENSMUST00000050003	0	0.212217	0	0.0566912	0	0	0	0	0	0	0	0	0	0	0	0	0.105881	0.143955	0.155434	0	0	0	0.120803	0	0	0	0	0	0	0	0	0	0	0	0	0	0	0	0	0	0	0.245437	0.306264	0	0	0	0
1700001P01Rik	ENSMUSG00000018543	ENSMUST00000107576	0	0	0	0	0	0	0	0	0	0	0	0	0	0	0	0	0	0	0	0	0	0	0	0	0	0	0	0	0	0	0	0	0	0	0	0	0	0	0	0.659791	0	0	0	0	0.536131	0	0
1700003E16Rik	ENSMUSG00000030030	ENSMUST00000032106	0.251813	0.599201	1.43464	0.975089	0.949294	1.72146	1.53133	0.80353	0.483546	0.798711	1.56968	1.07718	0.84309	1.92382	1.6852	2.03389	0.939692	1.51807	1.90178	2.01985	0.514241	1.57342	1.10736	1.21345	1.04531	1.08986	1.16719	0.644647	0.605849	0.533075	0.992531	2.03926	2.08669	1.90986	1.1921	0.786339	0.710137	0.528323	0.856526	0.47505	0.3927	1.55444	1.63341	1.05162	0.70463	0.914648	1.00671
1700003F12Rik	ENSMUSG00000038523	ENSMUST00000045116	0	0.287117	0.717322	0.158735	0	0	0	0	0	0.155593	0.133849	0	0.263465	0.713675	0.119517	0.771475	0.913222	0	0	0.264279	0.279675	0.234139	0	0.111765	0	0	0	1.00655	0.948285	0	0	0	0.435098	0	0	0.279357	0.319047	0.103932	0.655612	0	0.51051	0	0.962544	0.126194	0	0	0
1700003H04Rik	ENSMUSG00000039174	ENSMUST00000047110	0	0	0	0	0	0	0	0	0	0	0	0	0	0	0	0	0	0	0	0	0	0	0	0	0	0	0	0	0	0	0	0	0	0	0	0	0	0	0	0	0	0	0	0	0	0	0
1700006A11Rik	ENSMUSG00000027973	ENSMUST00000029598	0	0	0	0	0	0	0	0	0	0	0	0	0	0	0	0	0	0	0	0	0	0	0	0	0	0	0	0	0	0	0	0	0	0	0	0	0	0	0	0	0	0	0	0	0	0	0
1700006E09Rik	ENSMUSG00000010841	ENSMUST00000010985	0	0	0	0	0	0	0	0	0	0	0	0	0	0	0	0	0	0	0	0	0	0	0	0	0	0	0	0	0	0	0	0	0	0	0	0	0	0	0	0	0	0	0	0	0	0	0
1700007B14Rik	ENSMUSG00000031620	ENSMUST00000034033	0	0	0	0	0	0	0	0	0	0	0	0	0	0	0	0	0	0	0	0	0	0	0	0	0	0	0	0	0	0	0	0	0	0	0	0	0	0	0	0	0	0	0	0	0	0	0
1700007G11Rik	ENSMUSG00000057816	ENSMUST00000080333	0	0	0	0	0	0	0	0	0	0	0	0	0	0	0	0	0	0	0	0	0	0	0	0	0	0	0	0	0	0	0	0	0	0	0	0	0	0	0	0.105567	0	0.222062	0	0	0	0.175145	0
1700007K09Rik	ENSMUSG00000030858	ENSMUST00000033146	0	0	0	0	0	0	0	0	0	0	0	0	0	0	0	0	0	0	0	0	0	0	0	0	0	0	0	0	0	0	0	0	0	0	0	0	0	0	0	0	0	0	0	0	0	0	0
1700007K13Rik	ENSMUSG00000026831	ENSMUST00000086370	0	0.11235	0	0	0	0	0	0.473312	0.104294	0	0	0	0	0	0.82467	0	0	0	0	0	0	0	0	0	0.408623	0	0	0	0.298534	0	0.43532	0	0.230868	0	0.143051	0.155198	0.11321	0	0.518145	0.277112	0	0	0	0.48795	0	0	0
1700008O03Rik	ENSMUSG00000008028	ENSMUST00000107933	0	0.299601	0	0	0	0	0.0875047	0	0.407695	0.103729	0	0	0	0.16549	0	0	0	0	0	0	0	0	0	0	0.26608	0	0	0	0	0	0.182835	0	0.239748	0	0	0	0.0926265	0	0	0	0	0	0.233344	0.252388	0.107226	0	0
1700008P02Rik	ENSMUSG00000069118	ENSMUST00000091364	0	0	0	0	0	0	0	0	0	0	0	0	0	0	0	0	0	0	0	0	0	0	0	0	0	0	0	0	0	0	0	0	0	0	0	0	0	0	0	0	0	0	0	0	0	0	0
1700009N14Rik	ENSMUSG00000028287	ENSMUST00000029955	0	0	0	0	0	0	0	0	0	0	0	0	0	0	0	0	0	0	0	0	0	0	0	0	0	0	0	0	0	0	0	0	0	0	0	0	0	0	0	0	0	0	0	0	0	0	0
1700010B08Rik	ENSMUSG00000057047	ENSMUST00000073081	0	0	0	0	0	0	0	0	0	0	0	0	0	0	0	0	0	0	0	0	0	0	0	0	0	0	0	0	0	0	0	0	0	0	0	0	0	0	0	0	0	0	0	0	0	0	0
1700010I14Rik	ENSMUSG00000023873	ENSMUST00000024650	0.860361	0.237184	0.264857	0.158735	0.274796	0.281497	0.28439	0.143094	0.180144	0.228203	0.25553	0.329384	0.368852	0.144804	0.20318	0.338981	0.344113	0.431865	0.877747	1.07599	0.667612	0.187312	0	0.231514	0.0475143	0.251506	0.106108	0.429765	3.87216	0.0435163	0.77487	0.623107	0.0799159	0.646567	0.696184	0.931191	0.66897	0.562968	0.200913	0.303504	0.03927	0.397375	0.306264	0.151433	0.566767	0.291909	1.27319
1700011H14Rik	ENSMUSG00000021850	ENSMUST00000022398	0.33575	0.449401	0.132429	0.272118	0.412193	0.638781	0.2297	3.08203	0.132738	1.03729	0.292034	0.551941	0.115925	0.196519	0.932236	0.327292	0.569109	0.314083	0.923463	0	0.243588	0.131118	0.140936	0.678575	0.73172	0.838353	0.592438	1.21013	0	0.141428	0.113183	0.670312	1.05667	0.636619	0.438691	0.30005	0.339631	0.173221	1.54386	0.976491	0.608685	0.899936	0.94796	0.816054	1.99134	0.291909	0.365178
1700011I03Rik	ENSMUSG00000058925	ENSMUST00000079738	0	0	0	0	0	0	0	0	0	0	0	0	0	0	0	0	0	0	0	0	0	0	0	0	0	0	0	0	0	0	0	0	0	0	0	0	0	0	0	0	0	0	0	0	0	0	0
1700011L22Rik	ENSMUSG00000031682	ENSMUST00000034109	0	0	0	0	0	0	0	0	0	0	0	0	0	0	0	0	0	0	0	0	0	0	0	0	0	0	0	0	0	0	0	0	0	0	0	0	0	0	0	0	0	0	0	0	0	0	0
1700011M02Rik	ENSMUSG00000079476	ENSMUST00000113602	0	0	0	0	0	0	0	0	0	0	0	0	0	0	0	0	0	0	0	0	0	0	0	0	0	0	0	0	0	0	0	0	0	0	0	0	0	0	0	0	0	0	0	0	0	0	0
1700012A03Rik	ENSMUSG00000029766	ENSMUST00000031778	0	0	0	0	0	0	0	0	0	0	0	0	0	0	0	0	0	0	0	0	0	0	0	0	0	0	0	0	0	0	0	0	0	0	0	0	0	0	0	0	0	0	0	0	0	0	0
1700012B07Rik	ENSMUSG00000020617	ENSMUST00000020941	0	0	0	0	0	0	0	0	0	0	0	0	0	0	0	0	0	0	0	0	0	0	0	0	0	0	0	0	0	0	0	0	0	0	0	0	0	0	0	0	0	0	0	0	0	0	0
1700012B09Rik	ENSMUSG00000031927	ENSMUST00000060330	0	0	0	0	0	0	0	0	0	0	0	0	0	0	0	0	0	0	0	0	0	0	0	0	0	0	0	0	0	0	0	0	0	0	0	0	0	0	0	0	0	0	0	0	0	0	0
1700012P22Rik	ENSMUSG00000028589	ENSMUST00000030323	0	0	0	0	0	0	0	0	0	0	0	0	0	0	0	0	0	0	0	0	0	0	0	0	0	0	0	0	0	0	0	0	0	0	0	0	0	0	0	0	0	0	0	0	0	0	0
1700013D24Rik	ENSMUSG00000079346	ENSMUST00000112537	0	0	0	0	0	0	0	0	0	0	0	0	0	0	0	0	0	0	0	0	0	0	0	0	0	0	0	0	0	0	0	0	0	0	0	0	0	0	0	0	0	0	0	0	0	0	0
1700013F07Rik	ENSMUSG00000027886	ENSMUST00000029485	0	0	0	0	0	0	0	0	0.113775	0	0	0	0	0	0	0	0	0	0	0	0	0	0	0	0	0	0	0	0	0	0	0	0	0	0	0	0	0	0.116318	0	0.137445	0	0	0	0	0	0
1700013G24Rik	ENSMUSG00000041399	ENSMUST00000048893	0	0	0	0	0	0	0	0	0	0	0	0	0	0	0	0	0	0	0	0	0	0	0	0	0	0	0	0	0	0	0	0	0	0	0	0	0	0	0	0	0	0	0	0	0	0	0
1700013H16Rik	ENSMUSG00000054727	ENSMUST00000067940	0	0	0	0	0	0	0	0	0	0	0	0	0	0	0	0	0	0	0	0	0	0	0	0	0	0	0	0	0	0	0	0	0	0	0	0	0	0	0	0	0	0	0	0	0	0	0.118436
1700014D04Rik	ENSMUSG00000051054	ENSMUST00000055343	0	0.0749002	0	0.0566912	0.274796	0	0	0	0	0	0	0	0	0	0	0	0	0	0	0.0471926	0	0.0842902	0	0	0	0	0	0.248811	0	0	0	0	0	0	0	0	0	0	0	0	0	0	0	0	0	0	0
1700015E13Rik	ENSMUSG00000042800	ENSMUST00000056991	0	0	0	0	0.149889	0	0	0	0	0	0.121681	0	0	0	0	0	0.132351	0	0	0	0.126305	0	0	0	0	0	0	0	0.105365	0	0	0	0	0	0	0	0.0926265	0.0952715	0.116318	0	0	0	0	0	0	0	0.30596
1700015F17Rik	ENSMUSG00000079666	ENSMUST00000115447	0	0	0	0	0	0	0	0	0	0	0	0	0	0	0	0	0	0	0	0	0	0	0	0	0	0	0	0	0	0	0	0	0	0	0	0	0	0	0	0	0	0	0	0	0	0	0
1700015G11Rik	ENSMUSG00000094445	ENSMUST00000180038	0	0	0	0	0	0	0	0	0	0	0	0	0	0	0	0	0	0	0	0	0	0	0	0	0	0	0	0	0	0	0	0	0	0	0	0	0	0	0	0	0	0	0	0	0	0	0
1700016C15Rik	ENSMUSG00000015962	ENSMUST00000016106	0	0.249667	0	0	0	0	0	0	0	0	0	0	0	0	0	0	0	0	0	0	0	0	0	0	0	0	0	0	0	0	0	0	0	0	0	0	0	0.372425	0	0	0	0	0	0	0	0	0
1700016D06Rik	ENSMUSG00000031509	ENSMUST00000033906	0	0	0	0	0	0	0	0	0	0	0	0	0	0	0	0	0	0	0	0	0	0	0	0	0	0	0	0	0	0	0	0	0	0	0	0	0	0	0	0	0	0	0	0	0	0	0
1700016H13Rik	ENSMUSG00000029320	ENSMUST00000031261	0	0	0	0	0	0	0	0	0	0	0	0	0	0	0	0	0	0	0	0	0	0	0	0	0	0	0	0	0	0	0	0	0	0	0	0	0	0	0	0	0	0	0	0	0	0	0
1700016K19Rik	ENSMUSG00000053783	ENSMUST00000066408	0	0	0	0	0	0	0	0	0	0	0	0	0	0	0	0	0	0	0	0	0	0	0	0	0	0	0	0	0	0	0	0	0	0	0	0	0	0	0	0	0	0	0	0	0	0	0
1700017B05Rik	ENSMUSG00000032300	ENSMUST00000034846	7.23962	2.1721	3.71904	3.84366	3.85963	4.10336	3.57675	3.14808	5.38537	6.65938	6.5951	6.17818	5.35362	3.99244	5.00778	4.74574	4.4867	7.19774	2.31323	3.17135	6.03557	3.41844	5.30525	2.9538	3.18346	1.24991	2.13985	3.27978	2.599	3.68801	4.05719	4.55057	6.06473	2.30775	2.97547	2.51421	4.00353	2.47706	3.80678	2.61277	3.39685	1.94012	3.73351	4.27377	4.99368	4.4954	4.21435
1700017D01Rik	ENSMUSG00000024729	ENSMUST00000025635	0	0	0	0	0	0	0	0	0	0	0	0	0	0	0	0	0	0	0	0	0	0	0	0	0	0	0	0	0	0	0	0	0	0	0	0	0	0	0	0	0	0	0	0	0	0	0
1700017N19Rik	ENSMUSG00000056912	ENSMUST00000041162	0	0	0	0	0	0	0	0	0	0	0	0	0	0	0	0	0	0	0	0	0	0	0	0	0	0	0	0	0	0	0	0	0	0	0	0	0	0	0	0	0	0	0	0	0	0	0
1700018B08Rik	ENSMUSG00000031809	ENSMUST00000034265	0	0	0	0	0	0	0	0	0	0	0	0	0	0	0	0	0	0	0	0	0	0	0	0	0	0	0	0	0	0	0	0	0	0	0	0	0	0	0	0	0	0	0	0	0	0	0
1700018C11Rik	ENSMUSG00000058935	ENSMUST00000102861	0	0	0	0	0	0	0	0	0	0	0	0	0	0	0	0	0	0	0	0	0	0	0	0	0	0	0	0	0	0	0	0	0	0	0	0	0	0	0	0	0	0	0	0	0	0	0
1700018F24Rik	ENSMUSG00000029620	ENSMUST00000031624	0	0	0	0	0	0	0	0	0	0	0	0	0	0	0	0	0	0	0	0	0	0	0	0	0	0	0	0	0	0	0	0	0	0	0	0	0	0	0	0	0	0	0	0	0	0	0
1700018G05Rik	ENSMUSG00000109745	ENSMUST00000211116	0	0	0	0	0	0	0	0	0	0	0	0	0	0	0	0	0	0	0	0	0	0	0	0	0	0	0	0	0	0	0	0	0	0	0	0	0	0	0	0	0	0	0	0	0	0	0
1700019A02Rik	ENSMUSG00000060715	ENSMUST00000072235	0	0	0	0	0	0	0	0	0	0	0	0	0	0	0	0	0	0	0	0	0	0	0	0	0	0	0	0	0	0	0	0	0	0	0	0	0	0	0	0	0	0	0	0	0	0	0
1700019B03Rik	ENSMUSG00000040340	ENSMUST00000047265	0	0.0499334	0	0.19275	0.124907	0	0	0	0	0	0	0.0445114	0	0.186176	0.250987	0.0467561	0.119116	0	0	0.103824	0	0	0	0	0.142543	0	0	0	0.140487	0	0	0	0.133193	0	0	0.0517328	0	0.0779494	0	0	0	0	0	0	0	0.0875727	0.138175
1700019D03Rik	ENSMUSG00000043629	ENSMUST00000050567	0.125906	0.424434	0.0331072	0.0793677	0.0249814	0.140748	0.371895	0.209138	0.455102	0.186712	0.194689	0.0178046	0.084309	0.144804	0.179276	0.303914	0.185291	0.0523472	0.109718	0.226525	0.243588	0.0936558	0.402675	0.143698	0.342103	0.0609711	0.212217	0.339288	0.131706	0.195823	0.452733	0.292672	0.310784	0.0895246	0.219346	0.310397	0.195545	0.199204	0.190339	0.15835	0.11781	0.151937	0.247928	0.126194	0.0919082	0.155685	0.148045
1700019N19Rik	ENSMUSG00000026931	ENSMUST00000028299	0	0	0	0	0	0	0	0	0	0	0	0	0	0	0	0	0	0	0	0	0	0	0	0	0	0	0	0	0	0	0	0	0	0	0	0	0	0	0	0	0	0	0	0	0	0	0
1700019O17Rik	ENSMUSG00000036574	ENSMUST00000046004	0	0	0	0	0	0	0	0	0	0	0	0	0	0	0	0	0	0	0	0	0	0	0	0	0	0	0	0	0	0	0	0	0	0	0	0	0	0	0	0	0	0	0	0	0	0	0
1700020A23Rik	ENSMUSG00000027409	ENSMUST00000028898	0	0	0	0	0	0	0	0	0	0	0	0	0	0	0	0	0	0	0	0	0	0	0	0	0	0	0	0	0	0	0	0	0	0	0	0	0	0	0	0	0	0	0	0	0	0	0
1700020D05Rik	ENSMUSG00000100937	ENSMUST00000189704	1.0702	0	0.220714	0	0	0.562994	0.175009	0.0880581	0.151701	0.653491	0.425883	0	0.411006	0.0724018	1.0159	0.245469	0.661755	0	0.905176	0.245402	0	0.449548	0	0.798324	0	0.251506	0.565911	0	0.377558	0	0	0.0755281	0.417339	0.228785	0.0858308	0.527675	0.195545	0.199204	0.0845951	0.0923708	0.31416	0.175312	0.102088	0.151433	0	0.136224	0
1700020L24Rik	ENSMUSG00000035085	ENSMUST00000037378	0	0.362017	0.320036	0.215427	0	0.205709	0.56878	0.0550363	0.170663	0.404542	0.0973447	0.0801205	1.07494	0.248235	0.250987	0	0.211762	0	0.20115	0	0.189457	0.112387	0.281873	0	0.655697	0	0.0795812	0.29405	0	0.184944	0.0957705	0	0.443977	0	0	0	0.360214	0.632256	0.571017	0	0	0.187	0	0.319691	0.214453	0.467054	0
1700020N01Rik	ENSMUSG00000050844	ENSMUST00000057341	0	0	0	0	0	0	0	0	0	0	0	0	0	0	0	0	0	0	0	0	0	0	0	0	0	0	0	0	0	0	0	0	0	0	0	0	0	0	0	0	0	0	0	0	0	0	0
1700020N15Rik	ENSMUSG00000059690	ENSMUST00000075654	0	0	0	0	0	0	0	0	0	0	0	0	0	0	0	0	0	0	0	0	0	0	0	0	0	0	0	0	0	0	0	0	0	0	0	0	0	0	0	0	0	0	0	0	0	0	0
1700021F05Rik	ENSMUSG00000019797	ENSMUST00000126463	57.3084	26.7269	26.6402	31.2482	29.3657	31.257	21.1433	21.7944	27.6664	24.1169	25.8693	17.6087	13.2049	18.8555	25.5648	21.7299	24.5511	24.5247	25.3541	25.2481	19.045	23.6106	25.7108	23.1673	24.9165	18.6191	27.7031	27.7651	19.5803	25.6311	38.491	35.5266	55.95	33.2335	31.3187	24.004	22.9817	22.3801	18.7272	28.1467	19.8412	35.2027	36.5621	24.5237	51.4226	21.3872	23.6971
1700021F07Rik	ENSMUSG00000027518	ENSMUST00000029023	0	0	0	0	0	0	0	0	0	0	0	0	0	0	0	0	0	0	0	0	0	0	0	0	0	0	0	0	0	0	0	0	0	0	0	0	0	0	0	0	0	0	0	0	0	0	0
1700022I11Rik	ENSMUSG00000028451	ENSMUST00000030163	0	0	0	0	0	0	0	0	0	0.0933558	0	0	0	0.0724018	0.0836622	0	0.0926457	0.157042	0.182864	0	0	0	0	0	0	0	0	0	0	0	0	0	0.0177591	0	0	0	0	0	0	0	0	0	0	0	0	0	0
1700023F06Rik	ENSMUSG00000020940	ENSMUST00000021323	0	0	0	0	0	0	0	0	0	0	0	0	0	0	0	0	0	0	0	0	0	0	0	0	0	0	0	0	0	0	0	0	0	0	0	0	0	0	0	0	0	0	0	0	0	0	0
1700024B05Rik	ENSMUSG00000052334	ENSMUST00000064162	0	0	0	0	0	0	0	0	0	0	0	0	0	0	0	0	0	0	0	0	0	0	0	0	0	0	0	0	0	0	0	0	0	0	0	0	0	0	0	0	0	0	0	0	0	0	0
1700024G13Rik	ENSMUSG00000072473	ENSMUST00000100723	0	0	0	0	0	0	0	0	0	0	0	0	0	0	0	0	0	0	0	0	0	0	0	0	0	0	0	0	0	0	0	0	0	0	0	0	0	0	0	0	0	0	0	0	0	0	0
1700024P04Rik	ENSMUSG00000045022	ENSMUST00000054425	0	0	0	0	0	0	0	0	0	0	0	0	0	0	0	0	0	0	0	0	0	0	0	0	0	0	0	0	0	0	0	0	0	0	0	0	0	0	0	0	0	0	0	0	0	0	0
1700024P16Rik	ENSMUSG00000078612	ENSMUST00000106803	3.10569	2.53412	3.6749	2.73252	2.011	3.0315	3.02985	2.98297	3.96318	3.66162	4.01547	3.56091	4.93207	4.72681	2.50987	3.43657	3.63965	5.79745	3.09954	3.19966	5.14241	2.21028	4.90257	4.42271	2.59428	4.77099	3.70495	2.51073	4.71508	2.69801	8.21885	7.96822	5.87826	6.84366	4.28201	4.25244	3.51981	2.08731	2.03028	1.66267	1.33518	2.03362	1.48757	2.82674	1.40926	0.904918	1.37188
1700025B11Rik	ENSMUSG00000101113	ENSMUST00000190233	0	0	0	0	0	0	0	0	0	0	0	0	0	0	0	0	0.211762	0	0	0	0	0.496376	0	0	0	1.23466	0.318325	0	1.64194	0	0	0	0	0.984771	0.743867	0	0	0	0	0	0	0.385687	0	0	2.12921	0	0
1700025C18Rik	ENSMUSG00000078935	ENSMUST00000109304	0	0	0	0	0	0	0	0	0	0	0	0	0	0	0	0	0	0	0	0	0	0	0	0	0	0	0	0	0	0	0	0	0	0	0	0	0	0	0	0	0	0	0	0	0	0	0
1700025F22Rik	ENSMUSG00000024728	ENSMUST00000078770	0	0	0	0	0	0	0	0	0	0	0	0	0	0	0	0	0	0	0	0	0	0	0	0	0	0	0	0	0	0	0	0	0	0	0	0	0	0	0	0	0	0	0	0	0	0	0
1700025G04Rik	ENSMUSG00000032666	ENSMUST00000044581	1.25906	1.51049	0.971143	0.442191	0.69948	0.281497	0.525028	0.550363	0.995535	0.643118	1.7157	1.01486	0.53747	0.444754	0.358552	0.631207	0.952927	0.431865	0.896033	0.537996	0.532285	1.78883	1.37916	0.654625	0.722217	1.21942	0.769285	1.39108	2.00193	0.58747	0.931586	0.349318	0.577171	0.507306	0.97275	0.320743	0.679261	2.3125	1.05744	0.738966	0.952297	0.444124	1.41465	0.328104	1.11822	1.49847	0.819183
1700027J19Rik	ENSMUSG00000063838	ENSMUST00000076831	8.39376	1.84754	2.38372	7.16577	2.02349	0.931105	1.48758	2.38858	21.1528	1.29661	1.36283	3.18702	3.60421	11.636	4.74484	4.65223	3.00437	5.8498	2.43209	4.91747	3.92447	3.50273	3.40261	1.94791	3.34501	3.51346	2.74113	1.59465	2.75705	3.05702	2.01989	2.66237	1.43849	4.30713	5.30244	6.4873	4.0344	3.55969	1.63903	2.34886	1.42354	3.16731	3.31057	2.05275	5.13154	1.53739	2.80299
1700028J19Rik	ENSMUSG00000038782	ENSMUST00000037220	0.251813	0.18725	0	0	0.237323	0.27067	0	0	0	0.280067	0.219025	0.0712183	0.158079	0.279264	0.370504	0.151957	0.145586	0.183215	0	0	0.081196	0	0.201338	0.0718491	0.294589	0.0533497	0.362537	0	0.131706	0.326372	0.0783577	0	0.19535	0	0	0.838072	0.401382	0.16456	0.232637	0.250721	0.343612	0	0.379184	0.126194	0.459541	0.116764	0.375047
1700028K03Rik	ENSMUSG00000089798	ENSMUST00000058921	0	0	0	0	0	0	0.131257	0	0.227551	0	0.0243362	0.00890228	0	0.0724018	0	0.011689	0	0	0	0	0	0	0	0.0399162	0	0	0.00884236	0	0	0	0.0783577	0.0566461	0.00887955	0.218838	0	0.0310397	0	0	0	0	0.03927	0	0.07292	0.0504776	0	0	0
1700028P14Rik	ENSMUSG00000033053	ENSMUST00000035849	0	0	0	0	0	0	0	0	0	0	0	0	0	0	0	0	0	0	0	0	0	0	0	0	0	0	0	0	0	0	0	0	0	0	0	0	0	0	0	0	0	0	0	0	0	0	0
1700029F12Rik	ENSMUSG00000052075	ENSMUST00000091377	0	0	0	0	0	0	0	0	0	0	0	0	0	0	0	0	0	0	0	0	0	0	0	0	0	0	0	0	0	0	0	0	0	0	0	0	0	0	0	0	0	0	0	0	0	0	0
1700029H14Rik	ENSMUSG00000031452	ENSMUST00000033830	0	0	0	0	0	0	0	0	0	0	0	0	0	0	0	0	0	0	0	0	0	0	0	0	0	0	0	0	0	0	0	0	0	0	0	0	0	0	0	0	0	0	0	0	0	0	0
1700029I15Rik	ENSMUSG00000044916	ENSMUST00000054316	6.4632	1.98485	0.496607	0.0907059	0.674498	2.03544	1.08287	1.80519	1.39375	1.41071	1.46017	1.80716	2.47658	1.1998	2.15131	0.981877	1.32351	1.24325	0.347441	0.471926	1.45251	0.758612	1.40936	0.279413	0.218566	2.30166	1.32635	1.39108	2.22145	1.50131	1.18407	1.08572	3.09008	0.925087	1.53542	0.672527	1.1321	0.74485	1.15261	0.818141	1.59043	0.759687	1.823	0.824467	1.77689	1.59577	1.41136
1700029J07Rik	ENSMUSG00000071103	ENSMUST00000095323	0.881345	0.399468	0.165536	0.294794	0.811896	0.0649608	0.328142	0.451298	0.502508	0.197084	0.194689	0.231459	0.326697	0.175833	1.02785	0.888365	0.132351	0	0.301725	0.840029	0.189457	0.215408	0.624147	0.27143	0.456137	0.350584	0.565911	0.350598	0.728775	0.11967	1.15795	0.689194	0.550532	0.497359	0.495912	0.206931	0.236712	0.6669	0.179765	0.818141	0.176715	0.888249	1.40006	0.471124	0.352315	0.914648	0.572441
1700029P11Rik	ENSMUSG00000061633	ENSMUST00000074608	0	0	0	0	0	0	0	0	0	0	0	0	0	0	0	0	0	0	0	0	0	0	0	0	0	0	0	0	0	0	0	0	0	0	0	0	0	0	0	0	0	0	0	0	0	0	0
1700030J22Rik	ENSMUSG00000031847	ENSMUST00000070577	0.251813	0.224701	0.0441429	0.657618	0.212342	0.0866144	0.207824	0.418276	0.398214	0.238576	0.0608404	0.302678	0.590163	0.196519	0.047807	0.315603	0.423523	0.261736	0.219437	0.264279	0.0270653	0	0.16107	0.111765	0.46564	0.281991	0.274113	0.28274	0.0526825	0.500438	0.269899	0.103851	0.150952	0.537148	0.257493	0.289704	0.257296	0.16456	0.158616	0.224329	0.31416	0.116875	0.07292	0	0.0306361	0.272448	0.187524
1700030K09Rik	ENSMUSG00000052794	ENSMUST00000064853	2.2873	1.84754	1.6995	1.81412	1.72372	1.11516	1.09381	0.792523	1.29894	1.28624	1.43583	1.05937	1.28571	1.6549	1.14737	1.2741	1.23086	2.31636	1.51777	1.16094	1.12772	1.65771	1.31876	1.37312	0.750726	1.02889	1.80384	0.83691	1.17658	0.870326	1.14054	1.32174	2.40636	1.5816	2.05994	1.42783	1.87311	1.34246	1.39582	1.99257	1.81624	1.85831	1.99801	1.90132	1.14885	1.49847	1.57915
1700031F05Rik	ENSMUSG00000032894	ENSMUST00000048061	0	0	0	0	0	0	0	0	0	0	0	0	0	0	0	0	0	0	0	0	0	0	0	0	0	0	0	0	0	0	0	0	0	0	0	0	0	0	0	0	0	0	0	0	0	0	0
1700031M16Rik	ENSMUSG00000099353	ENSMUST00000185508	0	0	0	0	0	0	0	0	0	0	0	0	0	0	0	0	0	0	0	0	0	0	0	0	0	0	0	0	0	0	0	0	0	0	0	0	0	0	0	0	0	0	0	0	0	0	0
1700034E13Rik	ENSMUSG00000024532	ENSMUST00000091904	0	0	0	0	0	0	0	0	0	0	0	0	0	0	0	0	0	0	0	0	0	0	0	0	0	0	0	0	0	0	0	0	0	0	0	0	0	0	0	0	0	0	0	0	0	0	0
1700034I23Rik	ENSMUSG00000074619	ENSMUST00000099123	0	0	0.0331072	0	0	0.0757876	0	0	0	0.0414915	0.133849	0	0	0.0310294	0	0	0	0	0.0365728	0	0.0360871	0	0.171137	0	0	0	0.0795812	0	0	0	0	0	0	0	0	0	0.0205837	0.0259831	0	0	0	0	0	0	0	0	0
1700034J05Rik	ENSMUSG00000040163	ENSMUST00000036592	0	0	0	0	0	0	0	0	0	0	0	0	0	0	0	0	0	0	0	0	0	0	0	0	0	0	0	0	0	0	0	0	0	0	0	0	0	0	0	0	0	0	0	0	0	0	0
1700034O15Rik	ENSMUSG00000029867	ENSMUST00000031900	0	0	0	0	0	0	0	0	0	0	0	0	0	0	0	0	0	0	0	0	0	0	0	0	0	0	0	0	0	0	0	0	0	0	0	0	0	0	0	0	0	0	0	0	0	0	0
1700037C18Rik	ENSMUSG00000005983	ENSMUST00000006139	0.419688	0.848869	0.728358	0.827692	0.187361	0.108268	0.2297	1.72814	0.730059	0.103729	0.25553	0.142437	0.189695	0.248235	0.27489	0.035067	0.0661755	0.143955	0.210294	0.188771	0.279675	0.440182	1.08722	0.24748	0.114034	0.899324	1.13182	0.361907	0.166828	0.250219	0	0.141615	0.159832	0	0.0953676	0.600101	0.308755	1.01334	0.507571	0.501441	0.451605	2.30243	0.80212	0.673034	1.37862	0.807615	2.20094
1700037H04Rik	ENSMUSG00000027327	ENSMUST00000028800	10.2194	7.46505	4.14943	5.17024	4.90885	7.2323	7.59103	6.85752	4.36139	3.87945	4.5387	3.80127	4.67915	3.14431	3.47796	4.39507	4.88375	3.66431	3.20926	4.50218	3.67186	4.99185	4.02675	2.93783	3.44954	3.51346	4.47423	1.91132	4.31118	3.20933	2.14178	3.9369	3.22328	4.27729	4.51089	4.65595	5.88693	8.54845	6.65129	8.56409	7.34349	7.88905	14.4965	5.41793	7.35266	6.49011	5.20132
1700040F15Rik	ENSMUSG00000100667	ENSMUST00000188244	0	0	0	0	0	0	0	0	0	0	0	0	0	0	0	0	0	0	0	0	0	0	0	0	0	0	0	0	0	0	0	0	0	0	0	0	0	0	0	0	0	0	0	0	0	0	0
1700040L02Rik	ENSMUSG00000019945	ENSMUST00000020103	0	0.686585	1.74364	0.634942	1.18662	3.16143	1.34538	1.519	1.20412	1.08915	2.05641	0.792303	0.959014	0.755048	0.490022	0.374048	0.661755	0.588906	2.88925	2.23693	2.5261	3.14683	1.7315	5.38868	3.84866	4.38992	4.45655	2.22799	2.33559	2.25197	2.995	1.16125	1.50952	1.45229	1.33515	0.620794	3.50952	2.33848	1.79765	1.84742	2.98452	4.26593	3.83559	2.71738	4.10523	2.01417	2.0825
1700042G07Rik	ENSMUSG00000078593	ENSMUST00000106492	0	0	0	0	0	0	0	0	0	0	0	0	0	0	0	0	0	0	0	0	0	0	0	0	0	0	0	0	0	0	0	0	0	0	0	0	0	0	0	0	0	0	0	0	0	0	0
1700047I17Rik2	ENSMUSG00000094103	ENSMUST00000177978	0.923314	0.274634	0.165536	0	0	0.822837	0	1.03468	0.123257	0.892066	0.304202	0.498528	0.158079	0	0.406359	0.035067	0.807341	0	0	1.86883	0.333806	0.72115	3.26167	1.11765	0	1.45569	0.972659	0	1.76486	0	0.957705	0	1.89134	0.278521	1.32561	2.74184	1.43057	4.70295	2.89738	1.99257	1.59043	1.62456	1.5459	4.24012	3.3087	1.11898	1.70745
1700049E17Rik1	ENSMUSG00000079271	ENSMUST00000095985	0	0	0	0	0	0	0	0	0	0	0	0	0	0	0	0	0	0	0	0	0	0	0	0	0	0	0	0	0	0	0	0	0	0	0	0	0	0	0	0	0	0	0	0	0	0	0
1700049E17Rik2	ENSMUSG00000072613	ENSMUST00000100701	0	0	0	0	0	0	0	0	0	0	0	0	0	0	0	0	0	0	0	0	0	0	0	0	0	0	0	0	0	0	0	0	0	0	0	0	0	0	0	0	0	0	0	0	0	0	0
1700056E22Rik	ENSMUSG00000044854	ENSMUST00000050306	3.86113	1.88499	0.474536	0.317471	0.624535	0.996066	1.22507	0.594392	0.711097	0.694982	0.267698	0.667671	0.189695	0.579215	2.00789	0.561073	0.502934	1.37411	1.74635	1.26476	1.29011	0.515107	1.54023	1.31723	0.826749	1.29564	0.7516	0.757743	0.878042	1.27285	0.200247	0.245466	0.532773	2.05907	0.991823	0.475942	1.79078	2.71091	0.444124	1.08206	1.61007	2.81668	2.47928	0.967487	3.53847	0.904918	1.06592
1700057G04Rik	ENSMUSG00000074139	ENSMUST00000098477	0	0	0	0	0	0	0	0	0	0	0.133849	0	0.137002	0.237892	0.095614	0	0	0	0	0	0	0	0	0	0	0.594468	0	0	0.122926	0.685382	0	0.604225	0	0	0	0	0	0	0	0	0	0	0	0	0	0.0681121	0
1700061G19Rik	ENSMUSG00000024209	ENSMUST00000025048	0	0	0	0	0	0	0	0	0	0.0622372	0	0	0	0	0	0	0	0	0	0	0	0	0	0.0239497	0	0	0	0	0	0	0	0	0	0	0	0	0	0	0	0	0	0	0	0	0	0	0
1700064H15Rik	ENSMUSG00000082766	ENSMUST00000119133	0	0	0	0	0	0	0	0	0	0	0	0	0	0	0	0	0	0	0	0	0	0	0	0	0	0	0	0	0	0	0	0	0	0	0	0	0	0	0	0.343091	0	0	0	0	0	0	0
1700066B19Rik	ENSMUSG00000073598	ENSMUST00000097617	0	0.0624168	0.220714	0.0340147	0	0	0	0.220145	0	0	0.0608404	0	0.0316159	0	0.0836622	0.11689	0	0	0	0	0	0	0.090602	0.0239497	0.0855257	0	0	0	0	0	0.0348256	0	0.0266386	0	0	0	0	0	0	0	0	0	0.116672	0.109368	0	0.0389212	0
1700066M21Rik	ENSMUSG00000038323	ENSMUST00000042734	28.7486	24.6921	26.9272	14.4676	24.9564	24.3495	22.9262	19.6369	23.2007	17.1463	26.1492	18.6058	18.4531	30.0364	21.5729	28.3926	26.5231	26.9457	20.9562	17.2914	21.3997	16.9517	21.2009	12.6454	18.369	13.1012	11.9637	29.846	11.4672	21.8452	16.1069	17.4942	13.5768	23.6345	17.0708	18.9135	15.2731	13.901	17.0353	18.8304	13.6365	17.7299	15.4299	11.6267	15.7163	12.2796	25.1677
1700067K01Rik	ENSMUSG00000046408	ENSMUST00000060357	0	0.137317	0.794572	0	0.149889	0.54134	0.328142	0.209138	0.767984	0.352677	0.644908	0.0801205	0.347774	0.227549	0.836622	0.549384	0.198526	0.497299	0.384014	0.500242	0.532285	0.337161	0	1.1895	1.03581	0.845974	1.3352	0.655957	0.166828	0.435163	0.914173	0.519256	0.497255	0.109419	0.267029	0.641487	1.93487	1.09129	1.21605	0.963295	0.11781	0.537624	1.12297	1.14416	0.444223	0.856266	0.89814
1700067P10Rik	ENSMUSG00000021545	ENSMUST00000022028	0	0	0	0	0	0	0	0	0	0	0	0	0	0	0	0	0	0	0	0	0	0	0	0	0	0	0	0	0	0	0	0	0	0	0	0	0	0	0	0	0	0	0	0	0	0	0
1700069L16Rik	ENSMUSG00000042184	ENSMUST00000047891	0	0	0	0	0	0	0	0	0	0	0	0	0	0	0	0	0	0	0	0	0	0	0	0	0	0	0	0	0	0	0	0	0	0	0	0	0	0	0	0	0	0	0	0	0	0	0
1700074P13Rik	ENSMUSG00000029883	ENSMUST00000031935	0	0	0	0	0	0	0	0	0	0	0	0	0	0	0	0	0	0	0	0	0	0	0	0	0	0	0	0	0	0	0	0	0	0	0	0	0	0	0	0	0	0	0	0	0	0	0
1700080E11Rik	ENSMUSG00000032566	ENSMUST00000035180	0	0	0	0	0	0	0	0	0	0	0	0	0	0	0	0	0	0	0	0	0	0	0	0	0	0	0	0	0	0	0	0	0	0	0	0	0	0	0	0	0	0	0	0	0	0	0
1700080O16Rik	ENSMUSG00000031118	ENSMUST00000033449	0	0	0	0	0	0	0	0	0	0	0	0	0	0	0	0	0	0	0	0	0	0	0	0	0	0	0	0	0	0	0	0	0	0	0	0	0	0	0	0	0	0	0	0	0	0	0
1700084M14Rik	ENSMUSG00000057805	ENSMUST00000078832	0	0	0	0	0	0	0	0	0	0	0	0	0	0	0	0	0	0	0	0	0	0	0	0	0	0	0	0	0	0	0	0	0	0	0	0	0	0	0	0	0	0	0	0	0	0	0
1700086D15Rik	ENSMUSG00000020548	ENSMUST00000020855	0	0	0	0	0	0	0	0	0	0	0	0	0	0	0	0	0	0	0	0	0	0	0	0	0	0	0	0	0	0	0	0	0	0	0	0	0	0	0	0	0	0	0	0	0	0	0
1700088E04Rik	ENSMUSG00000033029	ENSMUST00000169604	5.2461	0.11235	0.717322	0.0340147	2.011	0.411418	0.371895	0.539356	0.284439	0.0829829	0.0243362	0.0445114	0.210772	0.537842	0.047807	0.0467561	0	0.929163	0.0274296	0	0.135327	0	0.0805351	0.327313	0.06652	0.472526	0.884236	0.463694	0.649751	0.424284	0	0.74584	0.221989	1.7507	0.181198	0.289704	0.494008	0.285814	0.179765	0	0.51051	0.993436	0.175008	0.117781	0	0.398942	0.207263
1700092M07Rik	ENSMUSG00000090840	ENSMUST00000163172	0	0	0	0	0	0	0	0	0	0	0	0	0	0.434411	0	0	0	0	0	0	0	0	0	0	0	0.541119	0	0	0	0	0.731338	0	0	0	0	0.258664	0	0	0	0	0.225802	0	0.58336	0	0	0.418403	0
1700093K21Rik	ENSMUSG00000020286	ENSMUST00000020527	0	0	0	0	0	0	0	0	0	0	0	0	0	0	0	0	0	0	0	0	0	0.103021	0	0	0	0	0.0707389	0	0	0	0	0	0	0	0	0	0	0	0	0	0	0	0	0	0	0	0
1700102P08Rik	ENSMUSG00000032611	ENSMUST00000035234	0	0.0749002	0.375215	0.0907059	0	0	0	0.165109	0.673171	0.165966	0.31637	0.712183	0	0	0.573684	0.280536	0.436758	0.798295	0.484589	0	0	0.262236	0.302007	0	0	0	0.132635	0.0791672	0	0.152307	0.46144	0.868574	0.124314	0	0	0	0.061751	0	0.222062	0.804945	0.215985	0.0818124	0.189592	0.336517	0.505495	0.126494	0
1700109H08Rik	ENSMUSG00000008307	ENSMUST00000008451	0.167875	0.18725	0.275893	0.544236	0.124907	0.77953	0.251576	0.187123	0.786947	0.228203	0.705749	0.979251	0.168618	0.765391	0.394408	0.23378	0.0397053	0.588906	0.374871	0.103824	0.360871	0.309064	0.392608	0.758407	0.788737	0.716411	0.353694	0.56548	0.878042	0.108791	0.670393	0.0283231	0.0887955	0.188996	0.35286	0	0.247004	0.459035	0.274934	0.870924	0.19635	0.105187	0.29168	0.0588905	0.137862	0.116764	0.750095
1700112E06Rik	ENSMUSG00000063458	ENSMUST00000075639	0	0.411951	0.0441429	0.771	0.34974	0.281497	0.503152	0.407269	0.113775	0.134847	0	0.267068	0.326697	0.258578	0.669298	0	0.661755	0.667427	0.365728	1.04768	0.0992396	0.215408	0.130869	0.167648	0.579674	0.838353	0.159162	0.757743	0.781457	0.293735	1.20148	0.453169	0.541652	1.55176	1.0109	0.134505	0.689553	2.11329	1.89282	1.09525	0.775582	0.818124	0.116672	1.2367	1.68498	0.768694	0.444135
1700113H08Rik	ENSMUSG00000047129	ENSMUST00000169849	0	0	0	0	0	0	0	0	0	0.0726101	0	0	0	0.103431	0.525877	0	0	0.274823	0	0	0	0	0	0	0.114034	0	0	0	0	0.0652745	0	0.113292	0	0	0	0	0	0.0519662	0	0	0	0	0	0	0	0	0
1700122O11Rik	ENSMUSG00000094928	ENSMUST00000178823	0	0	0	0	0	0	0	0	0	0	0	0	0	0	0	0	0	0	0	0	0	0	0	0	0	0	0	0	0	0	0	0	0	0	0	0	0	0	0	0	0	0	0	0	0	0	0
1700123K08Rik	ENSMUSG00000029526	ENSMUST00000031501	0	0	0	0	0	0	0	0	0	0	0	0	0	0	0	0	0	0	0	0	0	0	0	0	0	0	0	0	0	0	0	0	0	0	0	0	0	0	0	0	0	0	0	0	0	0	0
1700123L14Rik	ENSMUSG00000072878	ENSMUST00000090061	0	0	0	0	0	0	0	0	0	0	0	0	0	0	0	0	0	0	0	0	0	0	0	0	0	0	0	0	0	0	0	0	0	0	0	0	0	0	0	0	0	0	0	0	0	0	0
1700123O20Rik	ENSMUSG00000040822	ENSMUST00000038539	14.3323	19.8236	18.1538	17.8691	18.9984	12.8947	23.2653	15.9385	14.5064	23.536	21.1725	18.7749	17.4941	20.7173	22.8637	21.274	18.8865	26.7494	12.8553	15.5075	19.1532	20.0142	20.4458	17.0921	22.3602	17.1634	18.5955	28.0252	18.632	19.7455	20.5123	20.6192	23.7084	21.9037	19.3692	21.5933	18.8649	12.1861	24.374	18.5401	13.6758	23.375	17.6904	13.7972	36.5182	21.3191	18.1503
1700125H20Rik	ENSMUSG00000018479	ENSMUST00000018623	0	0	0	0	0	0	0	0	0	0	0	0	0	0	0	0	0	0	0	0	0	0	0	0	0	0	0	0	0	0	0	0	0	0	0	0	0	0	0	0	0	0	0	0	0	0	0
1700129C05Rik	ENSMUSG00000021977	ENSMUST00000022548	0	0	0	0	0	0	0	0	0	0	0	0	0	0	0	0	0	0	0	0	0	0	0	0	0	0	0	0	0	0	0	0	0	0	0	0	0	0	0	0	0	0	0	0	0	0	0
1810009A15Rik	ENSMUSG00000071653	ENSMUST00000096251	51.076	37.138	20.2064	27.3705	26.6926	24.6959	25.8139	26.7476	24.9737	30.7763	35.981	19.9678	36.9484	44.7754	57.464	47.1886	39.7847	44.9663	18.1675	23.3887	25.3783	19.1432	18.0097	19.3753	22.7593	16.6375	18.3479	23.8972	23.3296	21.4427	35.6179	47.4411	39.5051	30.9158	28.4958	37.4546	21.5099	16.0662	35.9846	39.2048	16.945	42.9632	54.9671	29.1087	62.1146	41.2565	23.3319
1810009J06Rik	ENSMUSG00000094808	ENSMUST00000076638	0	0	0	0	0	0	0	0	0	0	0	0	0	0	0	0	0	0	0	0	0	0	0	0	0	0	0	0	0	0	0	0	0	0	0	0	0	0	0	0	0	0	0	0	0	0	0
1810010D01Rik	ENSMUSG00000109305	ENSMUST00000207703	0	0	0.176572	0	0	0	0	1.9703	0	0	0.498891	0	0	0	0	0	0	0	0	0	0	0	0	0	0	0	0	0	0	0	0	0	0	0	0	0	0	0	0	0	0	0	0	0.176671	0	0.0875727	0
1810010H24Rik	ENSMUSG00000078607	ENSMUST00000106767	0.461657	3.39547	2.69272	1.58735	1.28654	1.53741	1.58602	1.86023	2.4841	1.36922	2.40928	1.49558	1.48595	2.45132	1.64934	2.93394	2.5279	2.19858	4.22416	4.67207	4.48382	3.67131	5.18444	5.85171	3.88667	3.8488	3.82874	1.6512	3.01168	2.92647	1.57586	2.15255	4.3421	2.95431	3.29972	1.9555	4.18878	6.27925	1.90339	1.83422	2.9158	4.04387	2.85847	2.56594	4.62605	1.93633	1.83576
1810011H11Rik	ENSMUSG00000041707	ENSMUST00000039191	0.272797	0.749002	0.0993215	0.0680295	1.24907	0.552167	0.74379	0.429283	0.350808	0.975049	0.328538	0.614257	1.18033	0.486127	0.561732	0.315603	0.555874	1.21707	0.530305	0.377541	0.171414	0.533838	0.503344	0.335296	0.247074	0.807867	0.327167	0.237502	0.737555	0.217582	0.55721	0.613666	0.221989	0	0.391007	0.517328	0.648386	0.381086	0.539294	0.514637	0.62832	0.923311	0.787536	0.479537	1.14885	1.01195	1.18436
1810011O10Rik	ENSMUSG00000056313	ENSMUST00000052622	8.41475	11.26	6.52211	8.65108	12.4033	6.00887	25.3654	17.6997	8.87449	44.0847	43.5982	26.8404	21.973	9.2364	22.2781	18.8544	9.29104	14.0421	7.99115	8.1077	10.4743	7.69851	6.50321	8.92526	9.69291	6.03614	11.5393	14.5102	16.2174	11.0205	11.9104	10.7061	23.2822	6.58503	10.6907	46.8492	16.1376	17.374	66.1428	9.88367	8.55104	13.2185	22.5031	17.7176	35.1089	56.9612	9.74136
1810013L24Rik	ENSMUSG00000022507	ENSMUST00000023150	6.75698	11.0228	10.3625	9.7849	9.66781	10.2313	10.2271	9.8625	9.8321	6.43118	7.99443	9.24057	8.66275	7.13675	7.37423	6.53416	7.05431	6.80514	7.3877	8.16433	8.25493	9.71211	13.1171	13.3959	10.6907	9.16853	10.5931	10.0995	8.88578	10.9008	8.26238	7.14685	4.88375	6.78397	7.97273	6.87012	6.60736	8.74765	6.49268	8.51131	12.0166	9.58374	5.97944	6.1835	6.90843	5.40032	6.9976
1810022K09Rik	ENSMUSG00000078784	ENSMUST00000108365	178.934	115.608	82.5251	68.6531	77.8796	65.6104	96.5067	85.6255	76.5424	104.382	149.68	70.7998	88.0396	118.47	148.548	146.054	68.1211	91.2805	90.0056	73.7527	105.014	86.0416	86.545	75.258	48.4266	78.95	77.3176	81.9154	77.7506	58.2575	76.3813	76.0096	91.4238	106.713	88.2436	130.729	69.4596	47.679	105.31	106.899	51.8658	124.904	182.213	44.0501	235.331	91.6983	76.9736
1810024B03Rik	ENSMUSG00000044145	ENSMUST00000056146	1.40596	0.274634	0.342107	0.238103	0.387212	0.324804	0.371895	0.220145	0.417177	0.259322	0.535396	0.275971	0.442622	0.713675	0.764912	0.432494	0.436758	0.510385	0.420587	0.32091	0.30674	0.693053	0.362408	0.710508	0.893269	0.167671	0.106108	0.452384	0.702433	0.293735	0.722632	0.151056	0.59493	0.497359	0.162125	0.506982	0.658678	0.199204	0.380678	0.47505	0.402517	0.584374	0.977128	0.429059	1.02631	0.379482	0.335569
1810026J23Rik	ENSMUSG00000048429	ENSMUST00000062125	5.60284	17.3519	22.8108	30.3298	25.6934	22.13	20.9246	20.6936	18.5928	20.6109	20.8196	23.3418	19.2119	20.0863	17.0671	16.4581	21.6394	21.2661	18.3687	18.0465	20.9215	19.6209	18.7143	15.9585	19.7374	16.4317	16.3407	20.7984	19.2642	21.0075	29.1316	31.1931	26.683	20.531	20.2275	19.8757	19.5957	19.8771	21.466	14.3571	18.0936	12.6342	10.763	26.7699	12.7752	19.0519	19.1965
1810030O07Rik	ENSMUSG00000044148	ENSMUST00000060108	2.686	3.49534	3.15622	4.22916	3.97205	4.33072	2.86578	3.41225	4.02955	2.71769	3.35839	3.06238	2.95081	2.90642	2.79671	3.24955	3.75877	4.20086	3.767	4.27565	4.15002	3.94291	4.14756	3.87985	6.09133	4.98439	3.48389	3.20062	4.16192	2.79592	4.71017	3.69144	3.69389	4.10818	4.96865	3.90065	5.44438	4.73759	3.76448	3.77401	3.91718	4.32437	2.5522	3.81106	4.91709	3.66832	4.43148
1810032O08Rik	ENSMUSG00000020812	ENSMUST00000106378	3.67227	1.78512	2.22922	1.11115	1.42394	1.97048	3.39081	1.76116	1.63078	3.38155	4.8794	3.95261	1.90749	1.83073	2.66524	1.50788	2.83231	5.57498	2.66981	2.45402	2.79675	3.27795	3.17107	1.50085	4.51386	5.41119	3.97022	1.05179	4.50435	1.86032	2.15048	0.859133	4.14675	1.6015	1.92643	2.2659	1.39969	1.81016	4.36722	4.01153	1.60025	4.48799	5.3815	2.25466	10.2324	6.35388	1.11527
1810037I17Rik	ENSMUSG00000054091	ENSMUST00000106429	57.0356	35.7149	25.1063	27.4045	29.9402	17.875	34.5096	24.0288	23.4093	30.5377	38.585	22.1578	27.021	33.3462	41.1618	33.7696	27.0922	40.6084	20.5905	21.2084	19.8208	25.3807	22.7109	19.2556	22.4933	24.1217	21.0183	35.6479	31.9168	21.9649	26.2759	18.4761	29.2847	26.0119	21.9155	30.3258	17.5476	19.0889	35.0224	31.8019	21.785	40.8595	42.8332	14.7815	84.77	35.2237	22.1081
1810041L15Rik	ENSMUSG00000062760	ENSMUST00000080751	0	0	0	0	0	0	0	0.044029	0.00948129	0	0.0730085	0.0267068	0	0.0103431	0	0.035067	0.0264702	0	0.0365728	0	0.0451089	0	0	0.0878156	0.0285086	0	0.0795812	0.101786	0.00878042	0	0	0	0.00887955	0	0	0.382823	0	0.112594	0	0	0.107992	0	0.043752	0	0.0612721	0.107033	0
1810043G02Rik	ENSMUSG00000020284	ENSMUST00000105397	4.74248	3.33306	2.84722	1.59869	2.09844	4.00592	3.4455	4.546	3.65978	2.09532	3.09069	2.22557	2.89812	2.45132	2.77281	3.02745	4.55287	7.64269	5.40363	4.37004	3.04936	5.70364	4.38916	3.76809	4.05772	4.2756	3.74032	5.49647	4.54826	3.24197	3.43903	1.85988	3.82709	2.72553	3.17574	2.57629	4.1579	3.58567	4.63158	6.3076	5.84141	5.69181	7.00032	3.36517	5.42258	5.68249	3.13855
1810046K07Rik	ENSMUSG00000036027	ENSMUST00000039959	0.692485	4.63133	2.84722	0.680295	2.67301	0.617128	1.09381	2.25649	2.65476	2.49986	1.60619	0.231459	0.442622	0.486127	0.179276	3.834	1.4691	1.60968	7.13169	8.49468	7.48808	4.01783	3.42274	12.861	4.29529	2.30928	7.40105	0.203573	1.31706	1.44692	2.1679	2.4169	5.84274	3.8595	8.20161	3.05224	9.62287	8.15004	3.33093	3.36494	4.95783	12.5757	12.5277	6.62097	6.12721	2.89963	6.3462
1810049J17Rik	ENSMUSG00000097221	ENSMUST00000180521	10.1984	19.7237	29.0902	35.6021	27.7668	24.8583	20.1151	14.4085	17.9291	14.5842	12.3871	22.2913	20.4555	13.3737	19.6845	19.8246	27.9261	18.4262	11.3284	17.3386	12.8019	23.3578	12.8453	21.4989	19.1197	16.9271	23.2466	19.7239	13.2935	20.246	16.8382	25.5568	21.9236	5.58037	17.519	29.2911	18.3401	19.7818	19.7212	4.31503	18.7023	9.06949	5.92111	29.7229	7.62838	17.7383	21.8909
1810055G02Rik	ENSMUSG00000035372	ENSMUST00000039048	5.03626	21.9333	9.01618	54.2308	27.9167	23.1477	22.1387	30.6332	37.3183	23.3182	22.584	23.6267	18.6955	10.0742	20.7602	12.6709	17.0733	20.2322	4.53503	4.69095	8.6158	24.0883	20.0633	12.0467	25.9428	36.7046	42.576	26.7359	39.5909	28.8622	7.49622	10.4606	6.48207	7.7389	8.4305	21.0139	20.594	16.1702	18.6321	8.5377	19.7921	15.182	14.6423	13.7888	32.0913	20.239	4.61901
1810062G17Rik	ENSMUSG00000027713	ENSMUST00000029268	0.461657	0.511818	0.684215	0	0.112416	0.54134	1.10475	0.957631	1.0619	0.850575	0.876102	0	0.663933	1.10671	0.717105	1.76504	0.767636	0.104694	1.1429	0.755082	0.9112	0.262236	0.191271	0.830256	0.437131	1.2118	1.29983	2.04704	1.02731	1.27285	0.287311	0	0.39958	0.855457	1.95504	1.11743	0.689553	0.519662	0	0.303504	0.82467	0.607749	0.933376	0.168259	0.551449	0.895187	0.58231
1810065E05Rik	ENSMUSG00000013653	ENSMUST00000013797	0	0	0	0	0	0	0	0	0	0	0	0	0	0	0	0	0	0	0	0	0	0	0	0	0	0	0	0	0	0	0	0	0	0	0	0	0	0	0	0	0	0	0	0	0	0	0
2010003K11Rik	ENSMUSG00000042041	ENSMUST00000048482	39.3248	21.5962	6.51108	49.7522	16.4503	10.5778	10.2709	12.7464	32.5682	12.52	7.30085	12.3564	11.466	4.62337	9.63311	3.79893	9.03957	14.2123	7.34199	5.97459	10.348	9.65591	9.94608	15.1761	6.48095	22.4145	29.1267	7.39648	11.2302	4.80855	15.4974	14.6147	21.0356	8.1169	10.9387	8.87735	17.1668	8.52246	7.55011	9.35584	12.8806	7.85399	10.6317	16.6576	19.5918	14.07	4.75718
2010005H15Rik	ENSMUSG00000095620	ENSMUST00000063539	0	0	0	0	0	0	0	0	0	0	0	0	0	0.134461	0	0	0	0	0	0	0	0	0	0	0	0	0	0	0	0	0	0	0	0	0	0	0	0	0	0	0	0	0	0	0	0	0
2010106E10Rik	ENSMUSG00000025528	ENSMUST00000026602	0	0.486851	0.0551786	0.238103	0.474647	0.0757876	0	0.44029	0.123257	0.0726101	0.596236	0.240362	0.126463	0.175833	1.15932	0	1.04557	1.53116	0	0	0	0	0	0	0	0	0	0	0	0.195823	0	0	0	0	0	0	0	0	0	0	0	0	0	0	0	0	0
2010107E04Rik	ENSMUSG00000021290	ENSMUST00000021719	354.783	308.214	217.304	188.317	199.189	160.02	219.877	204.273	233.145	258.865	369.739	162.769	216.822	356.3	481.572	441.962	226.519	340.362	192.437	218.879	249.93	258.34	255.699	251.719	245.079	204.086	251.432	292.715	211.634	217.81	190.853	167.182	294.774	273.677	204.916	289.362	300.47	236.611	344.302	320.513	154.174	432.367	512.453	177.235	917.949	332.387	294.501
2010107G23Rik	ENSMUSG00000020083	ENSMUST00000027719	1.84663	4.14448	2.52718	0.895721	2.13591	1.11516	2.31887	2.03634	2.029	0.767592	1.20464	1.25522	0.663933	0.899851	1.37445	1.4845	2.07791	1.11238	2.15779	1.33083	2.32762	2.06043	1.84224	2.53069	2.29969	1.14321	1.93648	1.39108	1.18536	1.6645	3.02112	0.55702	1.94462	1.90986	2.11716	2.23486	3.2728	3.83684	1.42754	2.8503	2.3562	4.92043	7.16075	1.38813	3.20147	1.36224	1.86537
2010109A12Rik	ENSMUSG00000029384	ENSMUST00000031330	0	0	0.165536	0	0.462156	0	0.196885	0	0	0	0	0	0.368852	0	0.442215	0.642896	0.211762	1.03386	0.20115	0.188771	0.595437	0	0.191271	0	0	0	0.406748	0	0.0878042	0	0	0.358759	0.470616	0	0.286103	0.600101	0	0	0.190339	0	0	0.105187	0.21876	0.252388	0	0.3211	0
2010109I03Rik	ENSMUSG00000063522	ENSMUST00000077004	2.32927	0.524301	0.54075	0.442191	0.549591	0.50886	0.185947	0.80353	0.805909	0.601626	0.584068	0.329384	0.653394	0.889508	0.812719	0.607829	0.516169	0.523472	0.777172	0.764521	0.396958	0.262236	0.392608	0.54286	0.437131	0.342962	0.433276	0.260121	0.491703	0.500438	0.80099	0.613666	0.941232	0.944982	0.572206	0.538021	0.452841	0.528323	0.412401	0.593812	0.82467	0.32725	1.06463	0.731925	0.765902	0.544897	0.542832
2010111I01Rik	ENSMUSG00000021458	ENSMUST00000021911	3.39947	5.06824	3.2445	3.94571	4.00952	3.34548	3.83927	4.84319	3.00557	5.19681	4.3075	4.05944	4.98477	4.44754	5.86831	4.1496	3.61318	3.25861	3.30984	3.92643	3.38317	4.2988	3.23147	4.31893	4.27629	3.41438	3.64305	5.4173	4.33753	3.89471	4.56216	4.08796	5.63851	4.88406	4.39645	4.27313	3.06697	3.16994	5.81591	3.95875	3.49503	4.51137	6.4753	3.35676	6.81653	6.50957	3.12869
2010300C02Rik	ENSMUSG00000026090	ENSMUST00000160023	0.0209844	0.224701	0.0110357	0	0.0749443	0.0324804	0.0656285	0.880581	0.0853316	0.0311186	0.0608404	0.0267068	0.0632317	0.0310294	0.155373	0.011689	0.0661755	0	0	0	0.0541307	0.0280967	0	0.0558826	0.0285086	0.0838353	0.0176847	0.192263	0.0263412	0	0	0.018882	0.0621568	0	0.0858308	0.155198	0.0411674	0.0346442	0.0422976	0.0527833	0.0294525	0	0.029168	0.0588905	0	0.107033	0.0493483
2010315B03Rik	ENSMUSG00000074829	ENSMUST00000071300	12.4228	25.3287	16.9288	21.2819	18.5862	8.97542	19.6557	16.9292	14.696	16.7937	23.4966	16.8698	13.1522	23.4685	15.2265	16.8906	16.8483	20.4154	18.0761	15.3754	17.5564	17.7384	15.1708	16.4055	20.9348	19.023	12.6976	17.5073	16.7179	16.2098	16.8469	12.1884	14.0563	14.7119	19.7983	14.7542	12.9368	9.95154	8.5864	10.9129	11.0741	15.895	10.2817	11.5005	11.4119	9.0881	15.7717
2200002D01Rik	ENSMUSG00000030587	ENSMUST00000032808	58.9662	13.0326	8.72926	13.8667	10.717	11.4439	8.7614	14.8928	5.11041	12.9142	12.9955	7.46901	14.2904	11.9877	24.1186	13.3255	11.0513	18.5047	3.70299	6.19167	7.52416	7.06165	6.13073	5.45255	9.17026	3.70399	7.49832	7.82624	10.0272	5.85294	7.88801	8.26089	4.51081	5.40132	3.71934	5.36987	6.20598	3.12664	5.81591	14.0931	5.01674	7.66699	25.9741	3.33993	22.8545	10.8493	3.43464
2200002J24Rik	ENSMUSG00000013083	ENSMUST00000013227	0	0	0	0	0	0	0	0	0	0	0	0	0	0	0	0	0	0	0	0.330348	0	0	0	0	0	0	0	0	0	0	0	0	0	0	0	0	0	0	0	0	0	0	0	0	0	0	0
2210010C04Rik	ENSMUSG00000029882	ENSMUST00000031931	0	0	0	0	0	0	0	0	0.0284439	0	0	0	0	0.0310294	0	0	0	0	0	0	0.189457	0	0.0402675	0	0	0	0	0	0.0351217	0	0	0	0	0.228785	0.038147	0	0.174961	5.37851	0	0	0	0	0	0	0	0.0583818	0
2210011C24Rik	ENSMUSG00000074217	ENSMUST00000056686	0.104922	0.124834	0	0.147397	0	0.129922	0	0.132087	0.170663	2.448	0.182521	0.222557	0.706088	0	0.501973	0.303914	0.754401	0.536559	0.420587	0.471926	0.189457	0.0561935	0.181204	0.0558826	0.161549	0.137185	0.203374	0	0	0.0652745	1.2189	3.16274	5.28333	0.31831	1.18256	1.90377	1.28648	0.987359	0.232637	0	0.343612	0.0584374	0.07292	0.530014	0.0765902	0.65193	0.641529
2210013O21Rik	ENSMUSG00000086316	ENSMUST00000140575	0	1.58539	1.05943	1.11115	1.26156	0.129922	0.601595	0.638421	1.89626	0.767592	1.52101	1.07718	0.453161	2.15137	2.79671	1.20397	0.833811	1.28251	2.12122	0.906099	0.721742	0.618128	0.593946	1.46892	0.418126	2.14161	0.680862	2.1262	1.7473	0.58747	2.20272	1.73715	1.68711	1.02456	0.581742	1.09674	5.1665	4.95412	3.87023	2.32247	2.84707	5.13081	2.08551	2.03593	6.5408	3.63913	3.53334
2210016F16Rik	ENSMUSG00000021550	ENSMUST00000022032	31.0989	12.6332	16.079	14.7851	15.6633	14.0207	13.0819	13.627	14.6107	11.2027	13.5187	12.205	11.1815	10.2914	9.37017	11.3033	12.6792	12.7596	16.5858	15.1677	14.3176	13.7487	14.8487	13.2043	13.0949	11.6836	12.061	12.3388	14.0135	10.6615	14.2872	16.3802	15.2462	18.273	16.4032	15.4785	16.4361	13.1215	14.4235	18.6721	17.3966	17.4144	24.6907	14.2683	23.1302	15.5587	13.3043
2210016L21Rik	ENSMUSG00000029559	ENSMUST00000031538	16.5567	6.7535	6.10275	7.39253	7.15718	8.42325	9.11142	7.83717	7.41437	5.76731	7.03315	6.00014	9.24237	6.08175	8.10328	7.39915	7.05431	8.5326	9.2712	9.35358	4.4748	6.60273	6.36227	8.40635	6.13885	6.18857	6.27807	5.82444	7.05945	7.7459	5.64175	6.37269	9.57215	7.88811	11.1199	9.38433	9.41703	7.87289	7.52897	10.4907	10.4949	10.6473	15.0799	7.41179	11.9174	8.17345	8.13261
2210017I01Rik	ENSMUSG00000103523	ENSMUST00000195278	0	0	0	0	0	0	0	0	0	0	0	0	0	0	0	0	0	0	0	0	0	0	0	0	0	0	0	0	0	0	0	0	0	0	0	0	0	0	0	0	0	0	0	0	0	0	0
2210407C18Rik	ENSMUSG00000037145	ENSMUST00000048801	0	0.212217	0	0	0	0	0	0.220145	0	0	0	0	0	0	0	0	0.119116	0	0	0	0	0	0	0	0	0	0	0	0	0	0	0	0	0	0	0	0	0	0.0951695	0	0.0981749	0.642812	0.116672	0	0	0	0
2210408I21Rik	ENSMUSG00000071252	ENSMUST00000168779	0.545594	1.08605	0.882858	0.816353	0.836878	0.259843	1.29069	0.737486	0.255995	0.726101	0.876102	0.783401	0.590163	0.620587	0.513925	0.59614	0.410288	1.04694	0.384014	0.283156	0.694677	0.608763	0.714749	0.502944	0.769731	0.891702	0.530542	0.712505	0.728775	0.554833	0.296018	0.132174	0.239748	0.666461	0.333787	0.444902	0.22642	0.294475	0.465273	0.290308	0.43197	0.549312	0.175008	0.412233	0.459541	0.515706	0.266481
2210418O10Rik	ENSMUSG00000078894	ENSMUST00000099009	3.86113	9.38749	7.15115	7.63064	6.94483	0.725396	10.0083	8.07933	6.26713	9.60527	11.4258	5.12771	8.68382	8.77096	9.5853	9.07068	9.74103	8.7289	5.54078	6.11617	7.84895	5.59125	7.08709	5.19709	7.6498	5.57886	6.29576	7.70184	5.50532	6.69063	7.61811	6.61815	6.54423	7.77869	7.50543	8.59799	5.70168	5.62968	10.5532	6.20204	3.74047	8.37993	8.07954	6.86495	7.6437	5.47816	7.95495
2300002M23Rik	ENSMUSG00000039269	ENSMUST00000044326	0	0	0	0	0	0	0	0	0	0	0	0	0	0	0	0	0	0	0	0	0	0	0	0	0	0	0	0	0	0	0	0	0	0	0	0	0	0	0	0	0.11781	0	0	0	0	0	0
2300003K06Rik	ENSMUSG00000078257	ENSMUST00000105054	0	0	0	0	0	0	0	0	0	0	0	0	0	0	0	0	0	0	0	0	0	0	0	0	0	0	0	0	0	0	0	0	0	0	0	0	0	0	0	0	0	0	0	0	0	0	0
2300009A05Rik	ENSMUSG00000032403	ENSMUST00000168665	22.0756	11.4223	13.3091	12.6762	19.9851	20.0188	17.5666	21.5302	12.6006	20.9013	22.5475	13.6472	14.2482	19.5278	16.5293	18.1647	15.763	18.4	14.108	16.0361	13.8484	15.5188	13.701	12.2463	20.9063	12.5982	17.6051	20.3347	20.7481	22.7917	21.1827	19.4579	21.0712	20.5509	18.1675	15.3336	24.3917	20.4747	24.2471	22.6176	32.0639	36.6403	33.1494	22.2606	46.4902	24.2771	22.5325
2310002L09Rik	ENSMUSG00000028396	ENSMUST00000030101	0.776423	0	0	0	0	0	0	0	0	0	0	0	0	0	0	0	0	0	0	0	0	0	0	0	0	0	0	0	0	0	0	0	0	0	0	0	0	12.7837	0	0	0	0	0	0	0	0	0
2310003L06Rik	ENSMUSG00000007457	ENSMUST00000007601	0	0	0	0	0	0	0	0	0	0	0	0	0	0	0	0	0	0	0	0	0	0	0	0	0	0	0	0	0	0	0	0	0	0	0	0	0	0	0	0	0	0	0	0	0	0	0
2310007B03Rik	ENSMUSG00000034159	ENSMUST00000043718	0	0.0374501	0.0331072	0	0	0.0866144	0	0.165109	0.066369	0	0	0	0	0	0	0	0	0	0.118862	0.292594	0	0	0	0.0319329	0.13304	0.190535	0	0	0.0351217	0	0.200247	0.103851	0.497255	0.169102	0.38147	0.0413863	0.380798	0.0606273	0	0	0.0687225	0.23375	0.087504	0.134607	0	0	0.029609
2310009B15Rik	ENSMUSG00000079283	ENSMUST00000112025	9.33806	5.63	7.59258	6.78027	9.96759	5.80317	7.97386	7.92523	6.55157	7.89375	6.2909	7.84291	8.25174	7.70562	12.7047	10.8123	3.95729	10.1946	5.29391	8.02275	6.82949	7.7828	7.77163	7.45634	10.4912	6.059	9.26679	8.58399	7.45457	7.35426	10.2649	8.10983	12.8665	8.37552	5.60762	8.03928	9.09799	11.8829	10.0562	12.6152	8.50195	15.1236	12.1922	13.5196	25.5045	13.9143	6.96799
2310011J03Rik	ENSMUSG00000020133	ENSMUST00000020341	22.9569	10.9729	9.14861	8.73045	10.0051	11.9853	13.3663	11.9209	8.13495	8.77544	11.4502	9.73019	8.68382	7.40567	12.2266	8.07711	14.7042	12.668	9.40835	12.9874	10.1766	10.8734	9.3018	10.5618	8.06793	9.38193	8.81583	11.1513	13.6799	11.5536	9.45516	10.9421	15.6369	10.6335	7.67709	10.4707	11.1049	10.0468	13.3237	13.5521	12.8904	16.9001	20.6218	15.1264	28.4609	13.5348	10.7678
2310022A10Rik	ENSMUSG00000049643	ENSMUST00000067386	2.09844	2.23452	2.51614	2.13159	4.25933	4.09253	2.54857	3.55534	2.97712	3.58901	3.07853	2.77751	4.70022	2.51338	3.43015	2.27936	4.27494	2.19858	2.57838	2.26525	2.30055	2.38822	3.67441	4.78994	2.76533	3.9555	2.13985	2.66907	4.08289	1.51219	3.76117	3.80473	3.9514	2.00933	2.78473	3.57991	2.95376	8.66104	2.63302	3.4705	2.70963	2.88681	4.71063	3.86995	2.9717	3.19154	3.31621
2310022B05Rik	ENSMUSG00000031983	ENSMUST00000034464	4.51165	7.04062	6.06965	6.92767	7.16967	6.47443	5.99407	6.41723	5.36641	4.93748	6.50992	6.94378	6.07025	5.51288	5.04364	5.17823	5.21463	5.28707	6.52824	6.72967	6.92873	8.0544	5.65759	8.3824	5.80625	6.57726	7.20652	4.08277	3.52095	5.54833	6.44274	6.55207	7.63641	5.65	7.40053	4.86288	8.27464	9.70903	6.72531	7.03337	9.50333	5.55156	7.32117	11.6435	6.38762	7.22961	5.76389
2310030G06Rik	ENSMUSG00000032062	ENSMUST00000034564	24.174	14.4932	15.5824	18.2999	16.825	12.9055	15.6305	11.1393	11.15	12.9557	18.0574	12.4543	15.8395	12.9289	12.7047	13.3839	10.866	15.678	12.8462	12.9025	14.3717	14.0296	18.7747	13.316	11.6885	12.6972	11.4951	12.5423	12.4594	9.51919	10.6392	10.9044	13.1506	11.4094	15.4972	10.0672	13.9557	10.2893	13.6515	23.1059	15.3349	17.8935	24.8803	11.9211	23.2987	12.5424	11.0639
2310033P09Rik	ENSMUSG00000020441	ENSMUST00000020719	25.3072	5.67993	10.4839	11.4856	8.80595	9.15947	8.29107	8.20041	5.46122	7.76928	7.42253	7.56694	7.28219	7.79871	8.36622	5.73931	7.33225	8.91211	4.96476	7.39981	6.75731	6.84624	8.35551	7.12105	6.07233	7.70522	7.43642	5.03277	9.45651	4.28636	3.43033	7.86437	5.23005	6.50545	7.36238	5.10086	5.75314	4.77223	5.66787	6.53193	8.39396	8.36824	11.0401	6.78082	6.47953	8.95187	4.63874
2310034C09Rik	ENSMUSG00000068078	ENSMUST00000089111	0	0	0	0	0	0	0	0	0	0	0	0	0	0	0	0	0	0	0	0	0	0	0	0	0	0	0	0	0	0	0	0	0	0	0	0	0	0	0	0	0	0	0	0	0	0	0
2310035C23Rik	ENSMUSG00000026319	ENSMUST00000039173	7.32356	6.27913	6.08068	3.87768	6.43272	5.67324	5.26122	7.65004	5.29056	6.31708	7.11833	6.95268	4.71076	5.81283	5.48585	8.72	8.23223	5.9545	10.2678	9.00436	9.95102	8.0544	8.25484	7.77567	6.24338	9.02372	6.50798	5.72266	6.22531	5.51569	8.689	4.89045	7.95608	6.83371	5.84603	5.39056	9.42732	7.67368	3.41553	6.74307	7.40239	7.63193	6.1107	5.70396	5.52981	6.78202	7.39238
2310036O22Rik	ENSMUSG00000041203	ENSMUST00000047281	264.026	65.0633	81.6312	76.329	88.3718	91.2808	66.952	66.1866	63.6384	58.7623	62.3858	74.9038	78.1333	71.1607	74.0172	79.8126	80.1121	84.9857	71.2529	70.9022	72.0209	64.4539	86.3336	75.5853	80.8123	60.8949	63.3467	67.5749	106.568	71.4864	57.2621	65.4168	72.1463	63.7515	67.7587	112.322	64.6533	62.4028	71.3771	80.9696	77.0379	75.6998	96.9107	68.3634	141.156	84.352	64.2219
2310039H08Rik	ENSMUSG00000062619	ENSMUST00000071430	131.32	64.1645	56.834	61.0678	59.8305	62.1567	72.246	54.6731	47.615	56.4906	57.4942	46.2652	48.151	57.8697	66.8222	68.521	67.7637	66.1931	60.4914	70.6096	67.537	64.5569	58.2369	81.9878	68.05	65.9403	64.4785	56.8873	78.7252	65.4377	58.2546	57.5808	67.4757	88.7686	67.7205	74.8884	60.1764	54.2095	61.7862	71.7325	55.3314	91.665	102.263	41.9889	145.92	73.6584	54.3917
2310046K23Rik	ENSMUSG00000102308	ENSMUST00000193521	0	0	0	0	0	0	0	0	0	0	0	0	0	0	0	0	0	0	0	0	0	0	0	0	0	0	0	0	0	0	0	0	0	0	0	0	0	0	0	0	0	0	0	0	0	0	0
2310050C09Rik	ENSMUSG00000090314	ENSMUST00000163439	0	0	0	0	0	0	0	0	0	0	0	0	0	0	0	0	0	0	0	0	0	0	0	0	0	0	0	0	0	0	0	0	0	0	0	0	0	0	0	0	0	0	0	0	0	0	0
2310057J18Rik	ENSMUSG00000015519	ENSMUST00000015663	0	0	0	0	0	0	0	0	0	0	0	0	0	0	0	0	0	0	0	0	0	0	0	0	0	0	0	0	0	0	0	0.151056	0	0	0	0	0	0	0	0	0	0.175312	0	0	0	0	0
2310057M21Rik	ENSMUSG00000040177	ENSMUST00000059438	1.36399	1.32324	0.606965	1.17918	1.62379	0.54134	1.11568	1.08972	0.730059	0.923185	2.0199	1.86948	0.642856	0.889508	1.12346	0.958499	2.46173	0.235562	0.493733	1.23645	2.0299	1.19879	1.35903	1.40505	0.836251	0.533497	0.521699	0.780362	1.32584	2.6001	1.61939	0.821369	1.27865	0.626672	0.629426	0.63114	1.0086	1.27317	1.74477	0.607008	0.47124	0.525937	0.51044	1.90132	1.79221	2.45204	0.750095
2310057N15Rik	ENSMUSG00000048830	ENSMUST00000054223	0	0	0	0	0	0	0	0	0	0	0	0	0	0	0	0	0	0	0	0	0	0	0	0	0	0	0	0	0	0	0	0	0	0	0	0	0	0	0	0	0	0	0	0	0	0	0
2310061I04Rik	ENSMUSG00000050705	ENSMUST00000059740	50.5514	14.5681	15.77	20.0687	20.5722	24.382	19.0323	27.3971	24.5376	19.1276	26.0762	19.4782	19.1276	20.107	17.7125	22.2442	14.6645	13.27	21.2031	16.1682	16.6091	20.7354	20.5566	18.1379	22.6453	20.4329	23.7771	20.0067	19.1413	24.9348	24.4128	30.4945	31.7177	22.4607	22.0681	19.1101	27.6645	29.0491	20.6412	35.6155	26.36	19.7869	39.6393	34.4509	37.5751	24.2868	24.9999
2310061N02Rik	ENSMUSG00000050704	ENSMUST00000050882	0	0	0	0	0	0	0	0	0	0	0	0	0	0	0	0	0	0	0	0	0	0	0	0	0	0	0	0	0	0	0	0	0	0	0	0	0	0	0	0	0	0	0	0	0	0	0
2310079G19Rik	ENSMUSG00000045331	ENSMUST00000052337	0	0	0	0	0	0	0	0	0	0	0	0	0	0	0	0	0	0	0	0	0	0	0	0	0	0	0	0	0	0	0	0	0	0	0	0	0	0	0	0	0	0	0	0	0	0	0
2410002F23Rik	ENSMUSG00000045411	ENSMUST00000055858	11.9611	6.35403	4.53568	5.5444	3.45993	7.08073	6.62848	4.96427	6.26713	7.65518	10.4037	9.30288	6.2494	8.47101	8.55745	6.68612	6.7499	6.79205	6.1168	6.02178	10.0773	11.81	8.01324	6.84962	7.6403	8.8713	8.33834	7.39648	8.41164	5.71152	4.57086	5.523	7.1658	5.30185	4.15803	3.70407	10.6623	7.26661	8.00481	9.39543	5.17382	9.79411	11.5505	7.20988	10.7992	11.0147	3.75047
2410004B18Rik	ENSMUSG00000036873	ENSMUST00000039571	10.9119	6.21671	4.00597	8.0955	5.12119	4.25493	5.18465	5.22845	5.20523	6.32745	7.04532	5.56393	8.36766	6.77474	7.35032	5.92633	8.33811	6.88366	3.63899	3.19022	4.79959	5.05741	6.55354	4.23111	4.44734	3.71162	5.36731	9.64709	6.56775	5.04789	5.69399	7.36399	10.2559	4.49612	5.20707	5.15259	4.12703	4.52106	9.01995	7.6008	4.73203	4.59318	7.64202	4.73648	8.45556	8.39725	8.04378
2410004P03Rik	ENSMUSG00000071398	ENSMUST00000095823	0.146891	0.0499334	0	0.102044	0.0374721	0.0757876	0.0437523	0	0.0284439	0.0311186	0.0608404	0	0.084309	0.0206862	0.0358552	0.0584451	0	0	0.0274296	0.103824	0.180436	0.0374623	0	0.151681	0	0.0685925	0	0.113096	0.131706	0.0870326	0.0870641	0.0566461	0.0887955	0.0397887	0.0190735	0.0413863	0.0720429	0	0.0211488	0.0923708	0.058905	0.0701249	0	0.159846	0.0306361	0.0194606	0.059218
2410015M20Rik	ENSMUSG00000049760	ENSMUST00000052832	106.307	135.956	120.124	96.0576	107.695	83.8644	132.996	111.845	96.1687	112.618	136.635	82.1681	118.17	158.229	186.83	158.047	155.473	151.624	88.4787	115.348	114.856	126.791	103.266	108.612	96.7676	85.0623	109.557	140.703	128.168	137.533	79.7246	103.681	112.753	134.317	98.4766	166.994	119.674	81.7775	152.747	93.5584	82.5946	186.38	145.84	82.0933	312.825	152.561	99.0224
2410016O06Rik	ENSMUSG00000046791	ENSMUST00000053744	2.43419	3.19574	2.60443	4.10444	2.72297	2.1004	3.93771	2.33354	3.27104	4.25288	3.71127	4.47785	3.17212	2.57544	3.32259	3.12097	4.07641	2.53884	2.76125	2.34076	3.41925	2.92206	3.54354	3.21724	3.81065	3.54395	3.66958	3.23455	4.17948	3.45955	3.71764	3.69144	4.12899	3.37209	2.94686	3.12466	4.64162	3.54237	4.99111	3.167	3.17105	2.06868	3.04806	6.42748	4.99368	5.32247	3.80969
2410089E03Rik	ENSMUSG00000039801	ENSMUST00000110617	1.30103	0.699068	0.662143	0.714309	0.836878	1.4941	0.896923	1.22181	0.948129	0.611999	0.961279	0.89913	0.864167	1.54112	0.920284	1.08708	0.741166	0.536559	0.969179	0.755082	0.640546	0.899096	0.61408	0.79034	0.988297	0.899324	0.928448	0.599409	0.588288	0.772415	0.609449	0.774164	0.887955	0.825616	0.572206	0.558714	0.741012	0.623595	0.370104	0.514637	0.490875	0.350625	0.627112	0.572079	0.505495	0.574088	0.671138
2410131K14Rik	ENSMUSG00000032840	ENSMUST00000049138	1.97253	2.29694	2.08575	2.48308	2.77294	1.45079	2.16574	3.04901	1.82041	2.42725	1.74004	2.10094	2.83489	2.26514	2.49791	2.89888	2.21026	2.25093	2.0115	3.42619	2.55316	1.91994	2.53685	1.90001	3.05042	2.59127	2.47586	2.75954	6.53263	2.87208	3.92659	3.66312	2.57507	2.56637	2.43187	2.96946	4.27111	4.625	2.59073	2.87669	3.00415	3.30756	3.32515	2.53229	4.88645	3.12343	2.45755
2410137M14Rik	ENSMUSG00000064308	ENSMUST00000039846	0	0	0	0	0	0	0	0	0	0	0	0	0	0	0	0	0	0	0	0	0	0	0	0	0	0	0	0	0	0	0	0	0	0	0	0	0	0.103932	0	0	0	0	0	0	0	0	0
2410141K09Rik	ENSMUSG00000074832	ENSMUST00000091541	0	0.0499334	0.0993215	0.102044	0.149889	0	0.0328142	0.0880581	0.0758503	0	0	0	0.0737703	0.144804	0.155373	0.268847	0.119116	0	0.173721	0.0849468	0.0902178	0	0.0805351	0	0.0760229	0.0609711	0	0.203573	0.0263412	0.0979117	0	0	0	0	0.114441	0.113812	0	0.0433052	0	0.0923708	0	0.116875	0	0	0	0.0486515	0.0197393
2510002D24Rik	ENSMUSG00000071632	ENSMUST00000055413	34.8761	21.2966	20.7803	11.0548	14.127	16.4243	18.1244	14.8928	13.1411	13.5988	19.2621	9.62337	15.4075	11.4085	15.0233	14.7983	12.3881	17.039	15.8177	17.3103	10.8081	20.904	14.3554	13.9946	9.54087	11.2415	12.1759	18.7739	14.075	14.0775	7.23503	9.14835	10.4956	13.0109	9.33649	19.3791	12.9368	12.1255	12.4566	18.7513	14.5888	19.7168	27.0533	11.2397	27.7103	19.12	11.2416
2510009E07Rik	ENSMUSG00000043391	ENSMUST00000053336	2.39222	1.47304	1.88711	1.55334	1.71123	1.3317	1.38914	1.78318	1.42219	2.65545	1.39933	2.54605	3.04566	2.54441	2.0318	2.05727	2.46173	2.10698	1.93836	1.72725	1.65099	1.81692	1.92277	2.03572	1.79604	2.33977	2.05143	2.2393	2.73949	1.54483	3.02112	2.7379	2.61059	1.54181	2.35558	2.14174	1.64669	2.34714	2.34751	1.67587	1.37445	1.39081	1.41465	2.58277	1.60839	1.72226	2.05289
2510039O18Rik	ENSMUSG00000044496	ENSMUST00000103232	10.3873	11.6345	13.3532	12.0185	13.7148	16.4892	11.9444	12.4052	11.7947	11.5657	11.8882	13.576	12.8044	9.62944	11.892	11.7591	12.2822	9.50102	13.5502	10.9109	12.2155	11.8568	10.3488	12.7652	15.3946	12.6286	13.3077	12.0334	14.3823	17.3304	9.69023	11.8768	10.5489	8.71373	9.26019	11.1639	15.3966	16.7938	13.44	10.8074	19.1539	12.5056	14.1757	16.6912	14.3224	14.3814	14.1827
2610001J05Rik	ENSMUSG00000052419	ENSMUST00000139231	15.4235	15.8289	15.1962	10.6579	10.8669	10.6211	14.1429	12.185	10.6475	10.1032	15.7698	12.4365	10.3805	10.4155	15.0114	17.3114	13.116	15.7434	10.1672	9.58011	14.48	12.2314	12.3621	10.937	10.4721	12.9487	11.9814	12.2144	13.1706	9.4648	13.6952	12.1789	13.488	18.4819	12.1308	13.3367	17.28	13.2687	19.6049	20.8362	15.4429	23.8308	17.53	16.0771	25.4126	18.7114	18.022
2610002M06Rik	ENSMUSG00000031242	ENSMUST00000120722	2.43419	5.56758	6.13586	6.97302	6.48268	3.81103	4.86745	4.62305	4.55102	4.27362	3.83295	4.62919	3.54098	4.04416	3.48991	4.38338	4.32788	4.59347	5.44935	5.81413	6.07166	6.08763	5.82873	5.68406	4.37131	4.45089	5.23468	4.78396	4.44289	3.80768	4.50121	5.23977	4.55521	5.65	5.55039	5.04912	5.23855	3.8455	5.00169	4.79008	4.82039	5.73856	3.54391	4.34948	4.18182	3.17208	5.24079
2610008E11Rik	ENSMUSG00000060301	ENSMUST00000039271	2.45518	3.28312	2.85825	2.38103	3.6348	2.20867	2.83296	2.89491	2.77802	3.22596	2.72565	1.84277	2.20257	3.55803	3.0955	3.88075	3.41466	3.769	4.76361	4.82309	4.43872	3.83052	3.03013	4.75801	3.18346	3.88691	3.67842	2.09228	3.09071	1.99087	3.09948	3.41765	4.15563	3.11347	5.28337	4.56283	3.30368	3.58567	1.80822	3.00865	2.68018	3.179	2.21677	2.49023	2.75725	2.38392	3.63204
2610020H08Rik	ENSMUSG00000030924	ENSMUST00000033218	0.419688	1.62284	2.71479	1.19052	1.97353	1.12599	2.67983	1.41994	1.04294	1.49369	3.07853	1.9674	2.05503	2.23411	2.67719	2.84043	3.82494	2.70897	1.67321	1.86883	1.38935	2.95016	2.07378	2.7622	1.59648	1.17369	2.89145	2.18275	1.7034	1.31637	1.28855	2.02038	1.22538	2.15854	1.89782	1.57268	1.90399	1.1346	1.78707	2.54679	0.539962	0.958374	2.07093	1.07685	1.7003	1.0606	1.74693
2610021A01Rik	ENSMUSG00000091474	ENSMUST00000163475	1.32202	6.41645	4.03907	3.53753	6.5826	3.00985	3.56581	4.51298	4.03903	5.40426	5.56081	5.43929	4.49999	5.1095	6.50175	4.28987	5.39992	4.05691	2.79782	2.61447	3.63578	3.60575	3.27174	3.92775	4.96999	4.06982	4.15591	5.91492	3.3629	4.30811	4.95395	5.03206	5.36325	2.61611	2.90871	5.69061	2.18187	2.3125	6.30234	4.64493	1.83587	2.3375	2.45011	4.22329	3.86015	4.13538	3.19777
2610028H24Rik	ENSMUSG00000009114	ENSMUST00000092406	0.71347	0	0	0	0	0	0	0	0	0	0.0608404	0	0	0	0	0.0584451	0	0.065434	0.118862	0	0	0	0	0	0	0	0.0530542	0	0	0	0	0.387082	0.142073	0	0	0	0	0.0866104	0	0	0.058905	0	0	0.100955	0	0.194606	0.0493483
2610042L04Rik	ENSMUSG00000079388	ENSMUST00000112778	0	0.174767	0	0	0	0	0	0	0	0	0	0	0	0	0	0	0	0	0	0	0	0	0	0	0	0	0	0	0	0	0	0	0	0	0	0	0	0	0	0	0	0	0	0	0	0	0
2610044O15Rik8	ENSMUSG00000071302	ENSMUST00000079272	8.12096	10.2114	6.13586	6.83696	6.34528	4.13584	6.27846	9.26811	6.21972	7.3025	13.178	6.97049	5.39577	8.5641	7.66107	9.00054	6.33961	9.20002	11.429	8.32478	7.2084	8.50395	11.4058	6.76978	7.23167	9.36669	8.48866	6.31076	5.41752	7.18019	6.62558	4.55057	5.71843	6.72429	5.97955	5.68026	6.14423	5.31788	5.90051	10.5039	5.97885	8.83574	5.14815	4.73648	7.27607	4.85542	7.42199
2610301B20Rik	ENSMUSG00000059482	ENSMUST00000080517	4.42771	4.11951	4.1715	3.20872	4.14692	3.11812	3.02985	3.98463	2.55047	3.84833	4.58737	3.54311	2.94027	4.27171	4.87631	3.49502	3.44113	3.59887	3.39213	3.04864	2.5261	3.33415	4.00662	2.4269	4.15275	3.77259	2.67923	2.99704	4.31996	2.44779	3.97012	5.31529	4.94591	4.71496	3.44277	2.03827	2.53179	2.16526	3.63759	3.39133	1.5708	1.97519	3.32515	3.96249	3.27806	3.69751	3.10895
2610318N02Rik	ENSMUSG00000049916	ENSMUST00000093336	0	0	0	0	0	0	0	0	0	0	0	0	0	0	0.20318	0.0701341	0	0	0	0	0	0	0	0.127732	0	0.0533497	0	0	0.131706	0	0	0	0	0	0	0	0	0	0	0	0	0.151937	0.175008	0	0	0	0
2610507B11Rik	ENSMUSG00000010277	ENSMUST00000010421	21.2782	40.0841	42.6751	40.3982	42.4185	41.196	37.1676	44.2602	38.1906	42.8814	50.2055	46.648	49.2997	46.2751	47.7831	45.0612	41.995	35.5176	33.1715	32.629	30.674	34.8119	35.9992	30.5359	30.4662	33.4579	38.252	29.3258	25.5247	35.7595	38.2908	35.0734	36.6015	36.9438	40.083	29.3015	32.4399	36.2205	29.9467	20.6383	36.3836	27.5007	18.4634	37.2524	17.4932	34.5718	33.0239
2610524H06Rik	ENSMUSG00000092486	ENSMUST00000100850	0.587563	0.386984	0.0772501	0	0.112416	0	0.196885	0.0990653	0.502508	0.50827	0.182521	0.774498	0.632317	0.320637	0.597587	0.268847	0.211762	0.510385	0	0.358664	0.766851	0.412086	0.191271	0.478994	1.16885	2.03491	0.848866	0.29405	0.658531	0.184944	1.75869	0	0.834678	0.576936	0.934603	0.775992	0.442549	0.50234	1.35352	0.765358	0.265072	1.26225	0.116672	0.403821	1.37862	0.544897	0.394787
2610528A11Rik	ENSMUSG00000096001	ENSMUST00000179488	0	0	0	0	0	0	0	0	0.123257	0	0	0	0	0.113774	0.119517	0	0	0	0.128005	0	0	0	0	0	0	0	0	0	0	0	0	0	0.328543	0	0	0	0	0	0	0.277112	0	0	0	0	0	0.116764	0
2610528J11Rik	ENSMUSG00000028536	ENSMUST00000030261	32.7776	16.0286	12.2055	12.3473	12.8904	14.4213	16.79	12.196	9.87002	15.5489	10.7809	6.53427	8.08312	9.43292	7.2069	15.8035	16.9542	13.872	15.8177	20.0852	12.1253	13.5895	11.2648	14.0265	6.81355	9.87732	18.118	10.3144	6.74336	8.13755	9.33327	10.1208	11.277	14.2245	17.5953	16.3476	26.1824	22.9171	10.1408	23.2774	25.0837	28.9499	32.4932	10.7349	31.5552	12.8148	17.3311
2700049A03Rik	ENSMUSG00000034601	ENSMUST00000045907	0.776423	0.936252	0.706286	0.657618	0.69948	0.985239	0.907861	0.935617	1.02398	1.38996	0.742253	1.5579	0.874705	0.641273	0.932236	1.09877	1.15145	0.562733	0.850317	1.00048	0.65859	1.1145	1.09729	1.21345	0.703211	0.76976	1.03456	0.791672	0.799018	0.761535	0.383082	0.670312	0.719243	0.626672	0.70572	0.63114	0.988017	1.35112	0.740207	0.910512	0.981749	1.14537	0.627112	0.403821	0.85781	0.6422	0.523092
2700060E02Rik	ENSMUSG00000021807	ENSMUST00000022341	86.9384	84.2252	69.194	64.1291	67.3249	63.9106	79.7167	61.4865	61.7516	70.8778	91.8934	55.5146	56.5502	83.138	85.9928	91.8757	67.6314	86.0457	61.4057	62.1338	76.0356	68.7902	84.9343	61.9419	73.9227	68.2876	67.1135	89.4476	76.0647	72.2262	63.3827	69.8541	71.0364	102.347	73.9385	99.2132	66.0736	48.6231	82.3851	68.9218	54.2809	106.473	99.0983	55.3402	176.678	68.3748	70.6175
2700062C07Rik	ENSMUSG00000024273	ENSMUST00000097646	16.095	9.78696	9.72247	11.3042	9.8177	7.50297	10.0302	4.52398	9.87002	9.29409	8.76102	7.7984	5.96486	6.2369	7.58936	8.54467	7.26607	8.38864	7.87229	7.40924	8.92254	5.1979	9.78501	9.22862	9.27479	10.6623	8.09076	9.16078	7.33165	6.0814	8.86312	10.7156	13.2305	12.056	8.91687	8.94978	9.22149	5.46512	6.63014	12.9319	5.91995	9.32661	12.2506	5.83016	14.0926	7.22961	8.04378
2700081O15Rik	ENSMUSG00000053080	ENSMUST00000159346	0.71347	1.16095	0.651108	0.442191	0.52461	0.963585	0.557842	1.0677	1.07139	1.04766	0.900438	1.23742	1.10656	0.982596	1.99594	1.05201	1.00587	0.418778	0.621737	1.18925	0.424024	1.1426	0.805351	1.49286	0.807743	0.967916	0.813497	1.24406	1.15023	1.00088	1.0883	0.509815	0.808039	0.517253	0.476838	0.248318	0.66897	1.31648	1.04686	0.47505	0.922844	0.572687	0.350016	1.45544	0.873128	0.875727	0.542832
2700097O09Rik	ENSMUSG00000062198	ENSMUST00000021406	9.19117	5.11818	2.58236	7.06372	5.58335	1.9813	4.97683	4.25981	3.71666	4.49145	3.1637	3.96152	5.24823	4.9647	5.50975	5.89126	4.14259	4.07	5.21162	3.06752	4.12295	5.48823	5.90926	5.73196	4.34281	4.49662	7.01199	3.7661	3.99509	3.64449	8.50616	6.35381	8.28462	5.44111	4.29154	4.44902	3.38601	3.58567	4.76905	10.4115	2.47401	5.93724	5.99403	5.78809	7.1382	7.93019	6.35607
2810004N23Rik	ENSMUSG00000031984	ENSMUST00000034465	18.0466	17.8512	17.8668	19.3544	16.9124	18.4489	16.2759	20.3964	16.2509	18.277	18.459	12.6947	14.3852	17.2316	17.4017	16.0373	18.1189	23.4516	16.8418	18.0937	24.3859	15.0224	17.1036	14.1702	14.0547	12.0875	16.4379	16.4215	22.8115	17.004	21.1914	21.7332	19.3663	25.8925	19.9891	17.1856	20.6866	18.8724	17.9553	13.9876	13.1653	15.8132	13.2423	14.7563	13.6943	15.5198	14.9624
2810006K23Rik	ENSMUSG00000047635	ENSMUST00000077376	8.079	8.11418	8.17747	4.83009	10.4422	5.34844	8.66296	6.45025	7.46177	9.43931	8.29863	5.41259	5.98594	6.22656	6.46589	8.39271	10.7204	8.36247	6.9854	6.30494	4.40263	6.62147	5.55692	5.78785	6.70902	5.04536	5.79174	4.68217	5.52288	6.3425	8.08825	7.58114	7.59201	8.74357	6.57083	10.8742	6.65882	4.41713	9.9082	11.0845	7.92272	11.2901	12.061	7.82402	13.0816	7.47287	11.587
2810021J22Rik	ENSMUSG00000020491	ENSMUST00000073924	1.02824	0.836385	1.10357	1.31524	1.18662	0.54134	1.24694	1.35389	0.36977	1.14102	0.900438	0.970349	1.29625	0.837793	0.95614	1.32086	1.08528	1.94993	1.0789	1.11375	0.802938	0.599397	0.825484	0.710508	0.513154	0.853596	0.698546	0.350598	0.693653	0.446042	1.36691	1.02907	1.25202	1.65123	0.97275	1.10708	0.885098	0.874765	1.26893	0.778554	1.41372	0.899936	1.02088	1.26194	0.428905	0.758963	1.31267
2810403A07Rik	ENSMUSG00000028060	ENSMUST00000029696	17.48	23.0693	15.2293	16.2477	17.7368	17.2038	16.9978	16.4118	17.4266	18.2666	20.8683	24.321	22.4894	27.4713	23.5449	23.8222	18.1321	17.3531	17.1618	15.9511	13.7402	19.7239	17.3553	19.8623	15.5182	20.5396	22.4154	17.4846	18.2457	13.9035	16.6118	14.3503	17.0487	14.2643	13.5136	12.747	12.3296	13.4852	14.9733	22.2746	14.5201	11.781	21.4822	14.4366	9.98736	18.2832	12.1594
2810408A11Rik	ENSMUSG00000018570	ENSMUST00000018714	0.18886	0	0.0441429	0	0	0	0.120319	0.0660435	0	0	0.146017	0	0	0	0.0358552	0	0	0.157042	0.310869	0.698451	0	0.0468279	0	0	0	0.0381069	0.229901	0.124406	0	0.141428	0.148009	0	0.346302	0.129313	0	0.0827725	0.0411674	0.129916	0.0528719	0.171546	0.03927	0.303875	0.175008	0.0504776	0.260407	0.233527	0
2810417H13Rik	ENSMUSG00000040204	ENSMUST00000045802	0.167875	0.137317	0.0662143	0.907059	0.412193	0.151575	0.612533	0.154102	0.123257	0.466779	0.425883	0.329384	0.137002	0.682646	0.47807	0.409116	0.158821	0.300997	0.420587	0.141578	0.144348	0.440182	0.0402675	0.199581	0.123537	0.281991	0.0618965	0.701195	0.395119	0.35901	1.38432	0.236025	0.142073	0.0298415	0.724794	0.186238	0.442549	0.926731	0.761356	0.72577	0.23562	0.432437	0.087504	0.588905	0.367633	0.145954	0.276351
2810428I15Rik	ENSMUSG00000058833	ENSMUST00000075175	208.123	62.9037	69.6464	66.9863	75.2191	68.5336	55.4342	55.4105	60.3579	56.2209	59.9278	50.1287	57.1826	47.2577	55.5876	66.1832	60.3653	57.0846	50.4704	63.3608	55.9982	53.7022	47.4654	54.5175	55.3731	58.8752	43.637	52.0468	64.3429	61.1622	56.9573	69.316	63.1425	75.3897	63.5816	81.5723	74.6776	97.3674	69.4103	104.59	71.059	93.3012	161.766	71.7539	164.669	83.7292	69.9957
2810459M11Rik	ENSMUSG00000026227	ENSMUST00000027429	46.3755	35.64	49.0648	40.5569	40.37	56.4618	40.9741	39.439	30.7383	31.8966	32.0507	42.9357	42.4706	41.8069	36.5604	43.6702	54.5021	36.5384	46.1457	39.9155	42.1858	45.4512	46.1969	34.759	34.0107	28.9613	28.9587	31.7234	28.3432	33.5511	28.8356	43.9951	35.607	33.9995	34.6471	30.8948	36.6801	37.0866	26.0553	35.8794	41.6851	32.4211	30.9473	34.7706	25.1369	28.4903	41.7388
2810474O19Rik	ENSMUSG00000032712	ENSMUST00000046689	4.82641	6.36651	4.31497	3.41281	4.62156	5.61911	7.86448	5.23945	4.81649	4.71965	4.59954	5.13662	3.95198	3.7649	3.7887	3.74048	1.69409	4.24012	3.46527	2.64279	5.40405	10.1991	8.35551	7.28071	8.71412	10.327	6.85283	7.88279	4.31118	7.20195	3.49998	3.9369	3.48078	3.80977	4.75884	6.51834	2.31566	2.32116	3.91252	4.26225	2.40529	1.43756	3.29599	3.48295	3.52315	3.9505	2.35885
2900011O08Rik	ENSMUSG00000044117	ENSMUST00000056521	0	0.174767	0	0	0.0374721	0	0	0.253167	0.113775	0.0311186	0.133849	0.11573	0.0948476	0	0.0358552	0	0	0.183215	0	0	0.0360871	0	0.16107	0.0878156	0.114034	0.304856	0.0795812	0.0678576	0	0.35901	0	0	0	0	0.267029	0.0620794	0	0	0.0634463	0	0	0.105187	0.21876	0	0	0.0486515	0
2900026A02Rik	ENSMUSG00000051339	ENSMUST00000050125	13.7448	22.8196	16.7081	30.4772	17.9741	26.9479	15.8383	18.0959	18.2136	14.4598	13.4214	14.0389	12.9203	16.3732	15.9317	16.2711	14.916	12.6549	17.1435	14.1672	16.5911	31.2061	29.6671	23.6543	14.1117	19.7927	17.3045	12.9156	6.96287	14.8608	15.0969	13.3307	8.31126	14.8213	18.3106	7.65646	18.3195	17.6252	11.5684	19.002	27.7148	17.8702	13.5485	18.2729	11.3047	16.5707	17.4496
2900055J20Rik	ENSMUSG00000071860	ENSMUST00000096572	0	0	0	0	0	0	0	0	0	0	0	0	0	0	0	0	0	0	0	0	0	0	0	0	0	0	0	0	0	0	0	0	0	0	0	0	0	0	0	0	0	0	0	0	0	0	0
2900092C05Rik	ENSMUSG00000030385	ENSMUST00000032541	0	0	0	0	0	0	0	0	0	0	0	0	0	0	0	0	0	0	0	0	0	0	0	0	0	0	0	0	0	0	0	0	0	0	0	0	0	0	0	0	0	0	0	0	0	0	0
3010026O09Rik	ENSMUSG00000020381	ENSMUST00000020647	3.14766	5.24301	9.49072	3.04999	4.62156	7.25396	3.19392	4.16074	3.41326	1.51444	0.839598	0.979251	1.55972	1.07568	1.50592	2.36118	1.48233	3.78209	8.69518	10.6655	6.61296	5.90032	10.7514	5.70003	1.90057	1.91297	3.22746	1.11965	1.43121	1.75153	2.65545	1.6333	2.57507	3.43178	6.86647	4.39729	5.56788	4.30454	1.88224	7.11255	5.91995	8.09943	2.12926	2.75103	3.41592	1.29413	3.40504
3100002H09Rik	ENSMUSG00000051219	ENSMUST00000053604	0	0	0	0	0	0	0	0	0	0	0	0	0	0	0	0	0	0	0	0	0	0	0	0	0	0	0	0	0	0	0	0	0	0	0	0	0	0	0	0	0	0	0	0	0	0	0
3110001I22Rik	ENSMUSG00000079737	ENSMUST00000035426	0.230828	1.46055	2.41682	1.95018	1.32402	1.08268	2.16574	2.54268	1.72559	1.43146	1.39933	1.49558	1.88641	1.78936	2.79671	0.490939	0.807341	0.824469	0.841174	1.25532	1.10066	1.43293	1.07716	1.08572	2.43273	2.11112	2.44049	3.47205	1.36096	2.32812	2.97759	2.28473	1.44737	0.944982	1.26839	1.34505	0.936557	1.24719	1.71305	2.05855	0.922844	0.923311	1.66258	1.16098	0.919082	1.26494	0.917879
3110002H16Rik	ENSMUSG00000024410	ENSMUST00000025276	11.9401	13.2948	12.2165	12.0412	14.6266	14.8652	13.0054	14.7497	12.3067	14.6465	14.4435	12.9795	12.7728	14.7493	16.338	13.8749	11.4351	13.4271	11.493	10.59	9.92396	11.2106	12.3521	11.8631	15.0715	11.1577	12.8037	13.8543	9.02627	14.3169	12.5546	13.5384	14.7134	6.80387	9.46047	13.0367	10.261	9.78698	11.9702	12.5756	10.8091	12.9848	14.9194	13.814	14.0926	13.1748	10.9751
3110009E18Rik	ENSMUSG00000026388	ENSMUST00000027637	10.765	0.274634	0.761465	0	0.274796	0	0.470338	0.902595	2.11433	1.224	0.486723	0	0.526931	0.279264	0.286842	0	0.516169	1.94993	1.25262	0.226525	0.234566	0.40272	1.3691	0.510927	1.41593	1.07462	0.831182	0.961316	0.983407	0	2.56839	0.594784	0.541652	0	0.448228	1.12778	0.741012	0.519662	1.11031	2.62597	0.500692	1.79987	4.43354	2.28832	3.82951	2.48123	0.375047
3110018I06Rik	ENSMUSG00000060375	ENSMUST00000082269	0	0	0	0	0	0	0	0	0	0	0	0	0	0	0	0	0	0	0	0	0	0	0	0	0	0	0	0	0	0	0	0	0	0	0	0	0	0	0	0	0	0	0	0	0	0	0
3110021N24Rik	ENSMUSG00000094958	ENSMUST00000178992	0	0.0998669	0.264857	0	0	0.433072	0.350019	0.12108	0	0.36305	0.559732	0.498528	0.284543	0.49647	0.382456	0.0584451	0	0.628167	0.402301	0.169894	0.270653	0.103021	0	0	0.161549	0.396312	0.176847	0.305359	0.0614629	0.380768	0.104477	0.0472051	0.230868	0.0895246	0	0	0.154378	0	0.211488	0.197937	0.215985	0.151937	0	0.100955	0.367633	0.544897	0.0986967
3110035E14Rik	ENSMUSG00000067879	ENSMUST00000088666	0.230828	0	0	0	0	0	0.0218762	0.0550363	0.0189626	0	0.170353	0.0890228	0.0632317	0.0413725	0.047807	0.0467561	0	0	0.0274296	0	0	0.0187312	0.0704682	0.0399162	0	0.0152428	0.0795812	0	0.21073	0	0.0696513	0.132174	0.364061	0.0795774	0	0.144852	0	0.0519662	0	0	0	0.023375	0	0.0588905	0	0	0
3110040N11Rik	ENSMUSG00000025102	ENSMUST00000026092	17.9836	22.133	19.0256	25.5451	19.1732	18.8819	18.8573	11.5686	17.1896	20.7665	14.3583	14.7867	13.2049	22.8686	26.7839	18.0245	19.535	20.7818	16.1286	21.954	15.2107	10.0024	13.9326	10.1946	12.5533	12.8344	15.5626	18.3442	19.5452	11.2055	9.67282	17.532	12.609	10.9916	14.1621	19.7516	20.2852	14.6372	18.8013	20.2952	25.0739	28.8213	19.9218	21.3099	43.059	14.7609	12.416
3110043O21Rik	ENSMUSG00000028300	ENSMUST00000084724	5.18315	4.88099	3.77422	5.22693	5.98305	2.51182	4.20022	5.31651	8.77019	5.1242	4.19799	4.70931	5.81732	4.6544	5.42609	3.44826	4.04994	7.32861	3.81271	2.93538	3.59067	4.58913	4.39923	3.51262	3.26898	3.90215	4.48308	7.84886	9.3687	8.09403	3.17784	4.87157	3.13448	4.48618	3.94822	5.94927	3.05668	2.73689	3.55299	4.15668	2.37583	3.44781	3.03347	2.20419	3.67633	3.32776	3.30634
3110062M04Rik	ENSMUSG00000046806	ENSMUST00000055097	1.11217	2.95856	0.551786	1.58735	1.97353	0.855317	1.08287	0.80353	1.89626	0.518643	0.94911	1.20181	2.82435	3.07191	2.85647	2.51314	1.72056	0.772122	2.2858	0.755082	0.721742	0.927192	1.54023	0.702525	1.20686	0.914567	1.60047	1.5268	1.06243	0.500438	3.00371	1.20845	2.02454	0.935035	1.02043	1.6658	1.50261	1.21255	1.58616	2.03216	1.35481	2.54787	2.11468	1.28718	0.949718	0.827075	1.27319
3110070M22Rik	ENSMUSG00000074635	ENSMUST00000099148	2.03549	0.636651	0.871822	0.725647	0.811896	0.0866144	0.153133	0.253167	0.341326	1.24474	0.608404	0.213655	0.516392	0.79642	0.633443	0.432494	0.67499	0.248649	0.402301	0.811713	0.784895	0.80544	0.533545	1.16555	0.617686	0.716411	0.318325	0.712505	0.465362	0.456921	0.374376	0.179379	0.923473	0.736091	1.06812	1.41748	0.946849	0.987359	2.21005	1.55711	0.70686	2.04531	1.98342	1.11892	1.74626	0.875727	1.54954
3110079O15Rik	ENSMUSG00000026258	ENSMUST00000027476	0	0	0	0	0	0	0	0	0	0	0	0	0	0.206862	0	0	0	0	0	0	0	0	0	0	0	0	0	0	0	0	0	0	0	0	0	0	0	0	0	0	0	0	0.277096	0	0	0	0
3110082I17Rik	ENSMUSG00000053553	ENSMUST00000066052	4.65854	5.99201	3.399	20.8964	2.46067	3.58367	6.36596	5.59169	4.48465	6.72162	4.06414	5.0921	3.83606	4.17862	4.54166	3.68204	4.42052	4.82903	3.73957	2.303	2.46295	3.22176	1.92277	2.60253	1.60598	3.11715	1.52973	1.44763	3.3629	1.6645	2.06342	1.89764	1.2165	3.5412	2.91825	1.77961	3.34485	1.59363	1.99856	1.67587	6.06721	4.66331	5.33775	2.12847	6.15785	3.98942	0.493483
3110082J24Rik	ENSMUSG00000086815	ENSMUST00000127749	0	0	0	0	0	0	0	0	0	0	0	0	0	0	0	0	0	0	0	0	0	0	0	0	0	0	0	0	0	0	0	0	0	0	0	0	0	0	0	0	0	0	0	0	0	0	0
3300002I08Rik	ENSMUSG00000063364	ENSMUST00000051153	0.545594	0.499334	1.77675	1.66672	0.499628	0.30315	1.17037	2.68577	0.625765	0.819456	1.99557	0.632062	0.368852	1.55147	0.633443	2.31442	1.82644	0.601993	0.539449	2.10479	0.802938	0.927192	1.06709	0.846223	2.23317	1.26515	0.778128	1.16489	0.439021	0.881205	0.731338	1.40671	0.408459	0.925087	1.46866	0.258664	1.01889	0.944053	0.126893	0	0.23562	0.584374	0.94796	0.656208	0.214453	0.214067	0.444135
3425401B19Rik	ENSMUSG00000071540	ENSMUST00000096038	0.272797	0	0	0	0	0	0	0	0	0	0	0	0	0	0	0	0	0	0	0	0	0	0	0	0	0	0	0	0	0	0	0	0	0	0	0	0	10.5318	0	0	0	0.0116875	0	0.00841293	0	0	0.00986967
3632451O06Rik	ENSMUSG00000036242	ENSMUST00000036972	0	0.0249667	0	0	0.0249814	0.0757876	0	0.275181	0	0.0311186	0	0	0.0210772	0	0.227083	0.0467561	0.0529404	0.104694	0	0	0	0	0.120803	0	0.0475143	0	0	0.056548	0	0	0	0	0.0621568	0	0.171662	0	0.0205837	0.467696	0.0211488	0	0.0687225	0.0818124	0	0	0.0306361	0.0389212	0
3830403N18Rik	ENSMUSG00000031125	ENSMUST00000033458	0	0	0.0772501	0	0	0.0974412	0	0	0.0758503	0	0	0.3917	0.084309	0.29995	0	0.163646	0	0.0916076	0	0	0	0	0.171137	0	0.304091	0	0	0	0	0	0.426614	0.236025	0	0	0	0	0.658678	0.0692883	0	0	0.15708	0.876561	0	0.218736	0.0919082	0.214067	0
3830406C13Rik	ENSMUSG00000033111	ENSMUST00000112669	7.74324	10.848	7.40497	5.73715	7.58186	7.17817	8.08324	6.60435	7.72725	7.04318	7.30085	3.95261	6.17563	7.45739	6.60932	9.54993	7.75577	8.15308	8.34774	7.55082	8.97667	6.67766	6.10053	5.5244	5.61619	6.62299	5.95091	5.55301	6.75214	4.2102	6.73005	7.01468	7.83176	11.668	10.8052	9.20844	6.20598	5.23127	7.45494	10.8734	8.7572	13.8964	11.9005	6.50319	11.1668	8.25129	11.6561
3830408C21Rik	ENSMUSG00000071181	ENSMUST00000095459	0.587563	0	0.209679	0	0	0	0	0.0990653	0.0853316	0	0	0	0	0.0413725	0.047807	0.128579	0	0.104694	0.146291	0.0471926	0.0451089	0.0374623	0	0	0	0.0685925	0.0353694	0.101786	0.0790237	0.0435163	0.278605	0.132174	0	0.169102	0.0953676	0.0517328	0	0	0	0	0	0.0467499	0.175008	0	0	0.0389212	0
3830417A13Rik	ENSMUSG00000031179	ENSMUST00000033522	0	0	0	0	0	0	0	0	0	0	0	0	0	0	0	0	0	0	0	0	0	0	0	0	0	0	0	0	0	0	0	0	0	0	0	0	0	0	0	0	0	0	0	0	0	0	0
4430402I18Rik	ENSMUSG00000064202	ENSMUST00000025872	5.07823	3.69508	3.64179	0.0680295	0.262305	2.36024	1.84854	0.781515	0.919685	1.19288	1.28982	2.19886	0.548008	2.62715	1.43421	4.33662	2.93819	2.15932	3.90415	1.83107	0.261632	3.68067	0.543612	1.82816	2.15715	1.31088	1.37057	1.68513	0.921944	1.4034	0.966411	0.774164	3.23216	2.08891	1.44005	2.93842	6.00014	3.55103	5.97453	5.15957	1.16828	6.74368	5.03148	3.56708	6.15785	3.52237	3.68139
4833420G17Rik	ENSMUSG00000062822	ENSMUST00000026519	6.37926	10.3862	10.2963	10.0117	10.717	8.47739	10.7959	12.5263	13.6246	9.56378	10.4889	12.3386	9.01052	7.69528	10.5892	9.3629	8.06018	11.0453	10.5055	8.92885	10.763	11.81	12.0501	11.8232	11.622	21.2027	15.4034	17.8579	12.6262	14.8282	6.30344	6.38213	7.7696	7.03265	7.56265	7.73923	8.84069	7.34456	6.90508	8.77522	8.64921	9.64218	12.9943	4.76172	17.0643	9.22432	5.77376
4833423E24Rik	ENSMUSG00000075217	ENSMUST00000099923	0	0	0	0	0	0	0	0	0	0	0	0	0	0	0	0	0	0	0	0	0	0	0	0	0	0	0	0	0	0	0	0	0	0	0	0	0	0	0	0	0	0	0	0	0	0	0
4833427G06Rik	ENSMUSG00000032057	ENSMUST00000170947	0	0	0	0	0	0	0	0	0	0	0	0	0	0	0	0	0	0	0	0	0	0	0	0	0	0	0	0	0	0	0	0	0	0	0	0	0	0	0	0	0	0	0	0	0	0	0
4833439L19Rik	ENSMUSG00000025871	ENSMUST00000026989	24.8875	38.636	36.1199	46.4981	42.356	31.3761	35.9754	51.613	35.7065	56.3247	54.002	51.1703	49.7528	42.624	46.0979	47.399	42.1141	41.3281	23.0683	23.1527	31.2785	23.9946	26.6772	23.7821	30.1811	19.7927	29.3566	38.43	22.9081	43.6251	47.8417	45.8928	43.4387	26.1412	27.3037	32.2709	28.8995	33.856	54.088	24.9137	29.0303	25.8644	31.2827	47.533	27.4959	43.8253	33.3003
4921501E09Rik	ENSMUSG00000023350	ENSMUST00000024121	0	0	0	0	0	0	0	0	0	0	0	0	0	0	0	0	0	0	0	0	0	0	0	0	0	0	0	0	0	0	0	0	0	0	0	0	0	0	0	0	0	0	0	0	0	0	0
4921504E06Rik	ENSMUSG00000026734	ENSMUST00000062060	0	0	0	0	0	0	0	0	0	0	0	0	0	0	0	0	0	0	0	0	0	0	0	0	0	0	0	0	0	0	0	0	0	0	0	0	0	0	0	0	0	0	0	0	0	0	0
4921507P07Rik	ENSMUSG00000029828	ENSMUST00000031852	0	0	0.143464	0.113382	0.0374721	0	0.273452	0.0330218	0	0.103729	0	0.062316	0	0.0827449	0.358552	0.0935121	0.0794106	0	0.210294	0.217086	0.0992396	0.112387	0.0704682	0.0558826	0.446634	0.167671	0.30064	0.135715	0.149267	0.0979117	0.261192	0.151056	0.0799159	0.0596831	0.0953676	0.403516	0.432257	0.0519662	0.190339	0	0.0883574	0.105187	0	0.109368	0.260407	0.214067	0.029609
4921508M14Rik	ENSMUSG00000052376	ENSMUST00000061679	0	0	0	0	0	0	0	0	0	0	0	0	0	0	0	0	0	0	0	0	0	0	0	0	0	0	0	0	0	0	0	0	0	0	0	0	0	0	0	0	0	0	0	0	0	0	0
4921509C19Rik	ENSMUSG00000061525	ENSMUST00000080132	0	0	0	0	0	0	0	0	0	0	0	0	0	0	0	0	0	0	0	0	0	0	0	0	0	0	0	0	0	0	0	0	0	0	0	0	0	0	0	0	0	0	0	0	0	0	0
4921511C20Rik	ENSMUSG00000049815	ENSMUST00000051530	0	0	0	0	0	0	0	0	0	0	0	0	0	0	0	0	0	0	0	0	0	0	0	0	0	0	0	0	0	0	0	0	0	0	0	0	0	0	0	0	0	0	0	0	0	0	0
4921511H03Rik	ENSMUSG00000040514	ENSMUST00000088796	0	0	0	0	0	0	0	0	0	0	0	0	0	0	0	0	0	0	0	0	0	0	0	0	0	0	0	0	0	0	0	0	0	0	0	0	0	0	0	0	0	0	0	0	0	0	0
4921511M17Rik	ENSMUSG00000094577	ENSMUST00000177994	0	0	0	0	0	0	0	0	0	0	0	0	0	0	0	0	0	0	0	0	0	0	0	0	0	0	0	0	0	0	0	0	0	0	0	0	0	0	0	0	0	0	0	0	0	0	0
4921513D11Rik	ENSMUSG00000066944	ENSMUST00000086570	0	0.262151	0.971143	0.147397	0.736952	0.411418	2.22043	0.473312	0.502508	1.21363	2.2876	1.86058	0.653394	0.755048	0.968091	1.34424	0.899987	0.94225	0.91432	0.415295	1.20892	0.646225	0.61408	0.367229	1.15935	0.182913	0.769285	2.26192	0.869261	0.924722	1.59327	1.14236	0.39958	0.537148	0.429154	1.14847	0.813055	0.892087	1.42754	0.56742	0.284707	0.385687	0.29168	0.68986	0.352315	0.457324	0.365178
4921513I03Rik	ENSMUSG00000044544	ENSMUST00000056994	0	0	0	0.249441	0	0	0	0	0	0.0622372	0	0	0	0	0	0	0	0	0	0	0	0	0	0	0	0	0	0	0	0	0.0522385	0	0	0	0	0	0	0	0	0	0	0	0	0	0	0	0
4921517D22Rik	ENSMUSG00000049902	ENSMUST00000061597	0	0.0249667	0	0	0	0	0.175009	0.044029	0.0189626	0.103729	0.0486723	0.0445114	0.0421545	0	0	0	0	0	0.0274296	0.0471926	0	0	0	0	0	0	0.0176847	0.0226192	0	0.0217582	0.0522385	0.0472051	0.115434	0.0596831	0.0953676	0.0517328	0.0205837	0	0.0740207	0.0263916	0.11781	0	0	0	0.0765902	0.097303	0.0394787
4921524J17Rik	ENSMUSG00000036934	ENSMUST00000047749	12.129	8.90064	8.6189	10.5219	9.04327	7.43801	10.7521	8.92689	8.37198	13.0491	13.8838	10.024	12.425	8.39861	11.1988	6.67443	7.10725	13.2177	8.76833	5.91796	7.52416	7.20213	7.18775	8.06307	7.6403	6.44007	7.55137	12.7798	7.55994	8.62711	8.70641	10.9044	11.3214	8.94251	6.02723	7.9772	6.28831	7.90753	15.0791	12.3645	7.24531	9.2448	12.3672	6.51161	13.1122	10.8006	6.96799
4921524L21Rik	ENSMUSG00000039540	ENSMUST00000044829	0	0	0	0	0	0	0	0	0	0	0	0	0	0	0	0	0	0	0	0	0	0	0	0	0	0	0	0	0	0	0	0	0	0	0	0	0	0	0	0	0	0	0	0	0	0	0
4921530L21Rik	ENSMUSG00000034689	ENSMUST00000045892	0	0	0	0	0	0	0	0	0	0.165966	0	0	0	0	0	0	0	0	0	0	0	0	0	0	0	0	0	0	0	0	0	0	0	0	0	0	0	0	0	0	0	0	0	0	0	0	0
4921536K21Rik	ENSMUSG00000020434	ENSMUST00000020712	0	0	0	0	0	0	0	0	0	0	0	0	0	0	0.0597587	0	0	0	0	0	0	0	0	0	0	0.0685925	0.0265271	0	0	0	0	0	0	0	0	0	0	0	0	0	0	0	0	0	0	0	0
4921539E11Rik	ENSMUSG00000028520	ENSMUST00000030245	0	0	0	0	0	0	0	0	0	0	0	0	0	0	0	0	0	0	0	0	0	0	0	0	0	0	0	0	0	0	0	0	0	0	0	0	0	0	0	0	0	0	0	0	0	0	0
4922502D21Rik	ENSMUSG00000047720	ENSMUST00000051283	0	0	0	0	0	0	0	0	0	0	0	0	0	0	0	0	0	0	0	0	0	0	0	0	0	0	0	0	0	0	0	0	0	0	0	0	0	0	0	0	0	0	0	0	0	0	0
4930402F06Rik	ENSMUSG00000079421	ENSMUST00000113009	0	0	0	0	0	0	0	0	0	0	0	0	0	0	0	0	0	0	0	0	0	0	0	0	0	0	0	0	0	0	0	0	0	0	0	0	0	0	0	0	0	0	0	0	0	0	0
4930402H24Rik	ENSMUSG00000027309	ENSMUST00000044766	5.70776	8.11418	10.1639	5.26094	11.9911	10.7618	11.8569	8.1894	12.0412	10.1965	9.4546	11.9736	11.8243	10.219	7.68497	11.6072	9.38369	9.10842	6.18994	6.51258	5.81003	7.56739	6.76495	7.93534	4.47585	3.91739	9.02805	9.6584	3.02046	6.24459	8.94148	7.72275	10.3003	8.60431	5.63623	7.93581	7.12195	5.04939	6.4821	5.11998	6.82316	5.51649	7.86078	7.01638	5.40727	4.25214	7.01734
4930402K13Rik	ENSMUSG00000045797	ENSMUST00000059967	0	0	0	0	0	0	0	0	0	0	0	0	0	0	0	0	0	0	0	0	0	0	0	0	0	0	0	0	0	0	0	0	0	0	0	0	0	0	0	0	0	0	0	0	0	0	0
4930404H24Rik	ENSMUSG00000079001	ENSMUST00000109783	0	0	0	0	0	0	0	0	0	0	0	0	0	0	0	0	0	0	0	0	0	0	0	0	0	0	0	0	0	0	0	0	0	0	0	0	0	0	0	0	0	0	0	0	0	0	0
4930404N11Rik	ENSMUSG00000020234	ENSMUST00000020456	0	0	0	0	0.0749443	0.23819	0	0.473312	0.0568877	0.0829829	0.121681	0.0534137	0.0632317	0	0	0	0.0661755	0.143955	0	0	0	0.0561935	0.0604013	0.335296	0	0.0990781	0	0	0.131706	0	0	0.179379	0.213109	0	0.0667573	0	0.0514592	0.199204	0.190339	0.409071	0	0.0701249	0.07292	0.109368	0.321679	0.262718	0
4930407I10Rik	ENSMUSG00000075524	ENSMUST00000100396	0	0	0	0	0	0	0	0	0	0	0	0	0	0	0	0	0	0	0	0	0	0	0	0	0	0	0	0	0	0	0	0	0	0	0	0	0	0	0	0	0	0	0	0	0	0	0
4930408O17Rik	ENSMUSG00000021101	ENSMUST00000021520	0	0	0	0	0	0	0	0	0	0	0	0	0	0	0	0	0	0	0	0	0	0	0	0	0	0	0	0	0	0	0	0	0	0	0	0	0	0	0	0	0	0	0	0	0	0	0
4930412O13Rik	ENSMUSG00000025783	ENSMUST00000026889	0	0	0	0	0	0	0	0	0	0	0	0	0	0	0	0	0	0	0	0	0	0	0	0	0	0	0	0	0	0	0	0	0	0	0	0	0	0	0	0	0	0	0	0	0	0	0
4930415F15Rik	ENSMUSG00000020191	ENSMUST00000020410	0	0	0	0	0	0	0	0	0.227551	0	0	0	0.242388	0	0	0	0	0	0	0	0	0	0	0	0	0	0.106108	0	0.42146	0	1.33208	0	0	0	0	0	0	0	0	0	0	0	0	0	0	0	0.0986967
4930415L06Rik	ENSMUSG00000035387	ENSMUST00000088146	0	0	0	0	0	0	0	0	0	0	0	0	0	0	0	0	0	0	0	0	0	0	0	0	0	0	0	0	0	0	0	0	0	0	0	0	0	0	0	0	0	0	0	0	0	0	0
4930415O20Rik	ENSMUSG00000022993	ENSMUST00000023728	0	0.18725	0	0	0	0.194882	0	0.583385	0	0	0	0	0	0	0	0	0	0	0	0	0	0	0	0	0	0	0	0.384526	0	0	0	0	0	0	0	0	0	0	0	0	0	0.560999	0	0	0.413587	0	0
4930426L09Rik	ENSMUSG00000026736	ENSMUST00000028069	0	0	0	0.340147	0	0	0	0	0	0	0	0	0	0	0	0	0	0	0	0.0566312	0.0541307	0.149849	0	0	0	0.0838353	0.0972659	0	0	0	0	0	0	0	0	0	0.0411674	0.0433052	0	0	0	0.23375	0	0	0	0.097303	0
4930427A07Rik	ENSMUSG00000037466	ENSMUST00000049271	0	0.0873835	0.110357	0	0	0.173229	0.0765666	0.044029	0.104294	0	0.0730085	0.0979251	0.0737703	0.16549	0.0836622	0.163646	0.132351	0.28791	0	0	0.243588	0	0	0.0798324	0	0.129564	0.194532	0.135715	0	0.0435163	0	0.217143	0.0799159	0.0497359	0	0	0.216129	0.0606273	0.0951695	0.171546	0	0.0818124	0.320848	0.151433	0.0459541	0.194606	0.266481
4930430A15Rik	ENSMUSG00000027157	ENSMUST00000028577	0	0	0	0	0	0	0	0	0	0	0	0	0	0	0	0	0	0	0	0	0	0	0	0	0	0	0	0	0	0	0	0	0	0	0	0	0	0	0	0	0	0	0	0	0	0	0
4930430F08Rik	ENSMUSG00000046567	ENSMUST00000054471	7.32356	3.22071	2.36164	2.66449	3.87212	2.4252	3.54394	3.24714	2.75905	2.87328	3.95463	4.54016	2.76112	3.42357	2.06765	3.31968	4.42052	4.86829	3.4287	3.37899	3.9335	2.10726	4.04689	2.78615	3.12644	2.65224	2.98872	2.31847	2.99412	2.66537	3.86565	4.15405	4.24442	3.1831	3.73841	6.69423	3.12872	3.29986	5.35064	3.35174	2.9158	2.618	4.94398	2.69214	4.73327	3.97969	4.53018
4930432K21Rik	ENSMUSG00000008129	ENSMUST00000093375	0	0	0	0	0	0	0.109381	0	0	0	0	0	0	0	0.298794	0	0	0	0	0.0660697	0.0721742	0	0.0704682	0.0319329	0.180554	0.243884	0	0	0.0351217	0	0	0.0660871	0	0.0596831	0	0.0724259	0	0	0.0317232	0	0	0	0.087504	0	0.214453	0	0
4930432M17Rik	ENSMUSG00000074248	ENSMUST00000098646	0	0	0	0	0	0	0	0	0	0	0	0	0	0	0	0	0	0	0	0	0	0	0	0	0	0	0	0	0	0	0	0	0	0	0	0	0	0	0	0	0	0	0	0	0	0	0
4930433I11Rik	ENSMUSG00000091692	ENSMUST00000171664	0	0	0	0	0	0	0	0	0	0	0	0	0	0	0	0	0	0	0	0	0	0	0	0	0	0	0	0	0	0	0	0	0	0	0	0	0	0	0	0	0	0	0	0	0	0	0
4930435E12Rik	ENSMUSG00000022798	ENSMUST00000122078	0	0	0	0	0	0	0	0	0	0	0	0	0	0	0	0	0	0	0	0	0	0	0	0	0	0	0	0	0	0	0	0	0	0	0	0	0	0	0	0	0	0	0	0	0	0	0
4930438A08Rik	ENSMUSG00000069873	ENSMUST00000108834	0	0	0	0	0	0	0	0	0	0	0	0	0	0	0	0	0	0	0	0	0	0	0	0	0	0.0304856	0	0	0.0878042	0	0	0	0	0.0298415	0	0	0.0308755	0	0.0317232	0	0	0	0	0	0	0.0583818	0
4930442H23Rik	ENSMUSG00000053603	ENSMUST00000056086	0	0	0	0	0	0	0	0	0	0	0	0	0.0632317	0.0620587	0.0597587	0	0	0	0	0	0.0721742	0	0	0	0	0	0.114951	0	0.122926	0	0.0696513	0	0	0	0	0	0	0	0	0	0	0	0	0	0	0	0
4930444G20Rik	ENSMUSG00000069712	ENSMUST00000092672	0	0	0	0	0	0	0	0.044029	0	0	0	0	0	0	0	0	0	0	0	0	0	0	0.0503344	0	0	0	0	0	0	0	0	0	0	0	0	0	0	0	0	0	0	0	0	0	0	0	0
4930444P10Rik	ENSMUSG00000067795	ENSMUST00000115367	0	0	0	0	0	0	0	0	0	0	0	0	0	0	0	0	0	0	0	0	0	0	0	0	0	0	0	0	0	0	0	0	0	0	0	0	0	0	0	0	0	0	0	0	0	0	0
4930447A16Rik	ENSMUSG00000022288	ENSMUST00000022897	0	0	0	0	0	0	0	0	0	0	0	0	0	0	0	0	0	0	0	0	0	0	0	0	0	0	0	0	0	0	0	0	0	0	0	0	0	0	0	0	0	0	0	0	0	0	0
4930447C04Rik	ENSMUSG00000021098	ENSMUST00000044000	0	0	0	0	0	0	0	0	0	0	0	0	0	0	0	0	0	0	0	0	0	0	0	0	0	0	0	0	0	0	0	0	0	0	0	0	0	0.0346442	0	0	0	0	0	0	0	0	0
4930447F04Rik	ENSMUSG00000031182	ENSMUST00000033525	0	0	0	0	0	0	0	0	0	0	0	0	0	0	0	0	0	0	0	0	0	0	0	0	0	0	0	0	0	0	0	0	0	0	0	0	0	0	0	0	0	0	0	0	0	0	0
4930449I24Rik	ENSMUSG00000079093	ENSMUST00000110598	0	0	0	0	0	0	0	0	0	0	0	0	0	0	0	0	0	0	0	0	0	0	0	0	0	0	0	0	0	0	0	0	0	0	0	0	0	0	0	0	0	0	0	0	0	0	0
4930451G09Rik	ENSMUSG00000022543	ENSMUST00000090457	0.167875	0.11235	0.187607	0.170074	0.087435	0.194882	0.218762	0.0770508	0.066369	0.114102	0.109513	0.0979251	0.105386	0.0310294	0.262938	0.105201	0.0794106	0.274823	0.22858	0.235963	0.180436	0.496376	0.0402675	0.0957988	0.285086	0.152428	0.15032	0.113096	0.158047	0.0761535	0.322137	0.160497	0.142073	0.248679	0.181198	0.0413863	0.133794	0.32912	0.306657	0.105567	0.0981749	0.32725	0.29168	0.0588905	0.168498	0.175145	0.088827
4930451I11Rik	ENSMUSG00000045989	ENSMUST00000061695	0	0	0	0	0	0	0	0	0	0	0	0	0	0	0	0	0	0	0	0	0	0	0	0	0	0	0	0	0	0	0	0	0	0	0	0	0	0	0	0	0	0	0	0	0	0	0
4930452B06Rik	ENSMUSG00000021747	ENSMUST00000102996	0.314766	0.274634	0.0220714	0.170074	0.0374721	0.346458	0.382833	0.352232	0.104294	0.155593	0.0851766	0.551941	0.115925	0.103431	0.191228	0.0584451	0.198526	0.314083	0.0274296	0.141578	0.0631525	0.149849	0.0604013	0.24748	0.0285086	0.0228642	0.238744	0.147025	0	0.11967	0.261192	0.103851	0.186471	0.0298415	0.162125	0.124159	0.0205837	0.0692883	0.391252	0.0263916	0.215985	0.116875	0.379184	0.420646	0.367633	0.165415	0.0986967
4930453N24Rik	ENSMUSG00000059920	ENSMUST00000076991	14.1225	10.9729	6.78697	10.7146	9.08075	6.3012	7.33945	8.61868	10.3346	11.3894	12.4114	7.70938	7.13465	10.5396	8.01962	9.52655	7.31901	13.414	5.48592	5.6348	10.1315	8.10123	9.14073	6.40255	7.88737	7.50707	7.62211	8.1316	8.89456	6.97349	8.07955	13.5667	10.4779	9.35035	7.15257	5.82512	6.22656	4.54705	7.86735	8.69605	5.30145	10.0279	10.4713	6.66304	10.9524	9.22432	7.00747
4930455H04Rik	ENSMUSG00000080907	ENSMUST00000117592	0	0	0	0	0	0	0	0	0	0	0.243362	0	0.0632317	0	0	0	0	0	0.128005	0	0	0.252871	0	0	0	0.0914567	0.203374	0.0678576	0	0.11967	0.426614	0.113292	0.150952	0	0.123978	0.124159	0	0	0	0	0	0	0	0	0	0.0486515	0
4930467E23Rik	ENSMUSG00000096265	ENSMUST00000098909	0	0	0	0	0	0	0.0984427	0.231152	0.0284439	0	0	0	0	0.134461	0	0	0.105881	0.0392604	0	0	0	0.0280967	0	0	0	0	0	0	0.20195	0.0326372	0	0	0	0	0	0	0	0.138577	0	0.0659791	0	0	0	0	0	0	0
4930470P17Rik	ENSMUSG00000043583	ENSMUST00000062355	0	0	0	0	0	0	0	0	0	0	0	0	0	0	0	0	0	0	0	0	0	0	0	0	0	0	0	0	0	0	0	0	0	0	0	0	0	0	0	0	0	0	0	0	0	0	0
4930474N05Rik	ENSMUSG00000096405	ENSMUST00000177985	0	0	0	0	0	0	0	0	0	0	0	0	0	0	0	0	0	0	0	0	0	0	0	0	0	0	0	0	0	0	0	0	0	0	0	0	0	0	0	0	0	0	0	0	0	0	0
4930480E11Rik	ENSMUSG00000035651	ENSMUST00000035626	0	0	0	0	0	0	0	0	0	0	0	0	0	0	0	0	0	0	0	0	0	0	0	0	0	0	0	0	0	0	0	0	0	0	0	0	0	0	0	0	0	0	0	0	0	0	0
4930486L24Rik	ENSMUSG00000050345	ENSMUST00000091569	0	0	0.209679	0.362824	0.0749443	0	0	0	0.0568877	0.331932	0.608404	0	0.411006	0.103431	0.561732	0.0584451	0.0661755	0.536559	0.128005	0.113262	0.189457	0.477645	0	0.103782	0.218566	0.708789	0.203374	0	0.263412	0.23934	0.243779	0.339877	0.097675	0.0497359	0.0572206	0.186238	0.144086	0.233848	0.0634463	0.0659791	0.058905	0.128562	0	0	0.137862	0.496245	0.0986967
4930502E18Rik	ENSMUSG00000055555	ENSMUST00000069209	0	0	0	0	0	0	0	0	0	0	0	0	0	0	0	0	0	0.248649	0	0	0	0	0	0	0	0	0	0	0	0	0	0	0	0	0	0	0	0	0	0	0	0	0	0	0	0	0
4930503B20Rik	ENSMUSG00000090202	ENSMUST00000049703	0	0	0	0	0	0	0.0984427	0	0	0	0	0	0	0	0	0	0	0	0	0	0	0	0	0	0	0	0	0	0	0	0	0	0	0	0	0	0	0	0	0	0	0	0	0	0	0	0
4930503E14Rik	ENSMUSG00000072595	ENSMUST00000100688	0	0	0	0	0	0	0	0	0	0	0	0	0	0	0	0	0	0	0	0	0	0	0	0	0	0	0	0	0	0	0	0	0	0	0	0	0	0	0	0	0	0	0	0	0	0	0
4930503L19Rik	ENSMUSG00000044906	ENSMUST00000067556	0.33575	1.17344	1.28014	0.702971	1.0742	1.68898	1.47664	1.23281	2.3324	1.63891	1.58185	1.11279	3.75175	3.00985	2.35449	1.89362	1.34998	2.34254	1.74635	1.65174	2.21936	2.33203	2.69792	1.78026	1.11183	2.75132	1.71542	2.97442	1.62438	1.05527	2.75993	1.91653	2.36196	1.66118	0.858308	1.90377	0.957141	0.675561	1.95626	1.87381	1.27627	2.03362	1.98342	1.16098	2.91043	2.40338	1.19423
4930504O13Rik	ENSMUSG00000052642	ENSMUST00000064614	0	0	0	0	0	0	0	0	0	0	0	0	0	0	0	0	0	0	0	0	0	0	0	0	0	0	0	0	0	0	0	0	0	0	0	0	0	0	0	0	0	0	0	0	0	0	0
4930505A04Rik	ENSMUSG00000040919	ENSMUST00000041763	0	0.0998669	0	0	0	0	0	0	0	0	0	0	0	0	0	0	0	0	0	0	0	0	0	0	0	0	0	0	0	0	0	0	0	0	0	0	0	0	0	0	0	0	0	0	0	0	0
4930507D05Rik	ENSMUSG00000097129	ENSMUST00000181110	0	0	0	0.0566912	0	0	0	0	0	0	0	0	0	0	0.155373	0	0.0529404	0	0	0	0	0	0	0	0.114034	0	0	0.180954	0.0351217	0.130549	0	0	0	0.228785	0	0	0	0	0	0.0395875	0	0.0467499	0	0	0	0.0681121	0
4930512M02Rik	ENSMUSG00000062511	ENSMUST00000081896	0.209844	1.54794	0.584893	0.476206	0	0.562994	1.06099	0.693457	0.701615	1.12027	0.778757	0.249264	2.75058	1.34461	1.30274	2.58327	0.449993	1.40029	2.19437	2.50121	3.10349	1.42357	1.41943	2.69035	1.27338	1.59287	1.83037	0.542861	1.86145	0.402526	1.41044	0.74584	0.532773	0	1.27793	1.78996	1.31736	1.42041	0.877674	1.59669	1.36463	0.409062	0.466688	0.336517	1.05694	0.437863	2.60559
4930513O06Rik	ENSMUSG00000031270	ENSMUST00000033625	0.545594	0.586718	0	0	0.686989	0.129922	0	0.12108	0.208588	0	1.25331	0	0.115925	0.403382	0	0.222091	0	0	0.246866	0.773959	0.469133	0	0.463077	0.965971	0.104531	0.998402	0.565911	0.475003	0.368777	0.228461	0.33955	0.207702	0.275266	0.397887	0.114441	0.827725	0.89539	0.346442	0.549868	1.64948	0.530145	0.712937	0.131256	0	0.382951	0.66166	0.769834
4930516K23Rik	ENSMUSG00000090219	ENSMUST00000138055	0	0	0	0	0	0	0	0	0	0	0	0	0	0	0	0	0	0	0	0	0	0	0	0	0	0	0	0	0	0	0	0	0	0	0	0	0	0	0	0	0	0	0	0	0	0	0
4930518I15Rik	ENSMUSG00000074629	ENSMUST00000099141	0	0.199734	0.662143	0.668956	0.449666	0.552167	0.317204	0.616406	0.227551	0.549762	0.25553	0.231459	0.959014	1.84108	0.633443	0.175335	0.555874	0.405691	0.65831	1.32139	0.126305	1.20816	0.442943	0.957988	0	0.632575	2.01606	0.520242	0.333656	0.315493	0.0609449	0.349318	0.612689	0.497359	0.686647	0.196585	0.288171	0.718866	0.116318	0.514637	0.530145	0.0701249	0.597944	0.48795	0.352315	0.613009	0.424396
4930519G04Rik	ENSMUSG00000029564	ENSMUST00000031547	0	0.0374501	0	0	0.0499628	0	0	0	0	0	0	0	0	0	0	0	0	0	0	0	0	0	0	0	0	0	0	0	0	0	0	0	0	0	0	0	0	0	0	0	0	0	0.131256	0	0	0	0
4930519P11Rik	ENSMUSG00000097602	ENSMUST00000181369	0	1.1235	0	0	0	0	0	0	0	0	0	0.614257	0	0	0	0	0	0	0.466303	0	0	0	0	0	0	0	0	0	0	0	0	0	0.177591	0.566989	0	0	0	0.32912	0	0	0	0	0	0	0	0	0
4930522H14Rik	ENSMUSG00000060491	ENSMUST00000082306	0	0	0	0	0	0	0	0	0	0	0	0	0	0	0	0	0	0	0	0	0	0	0	0	0	0	0	0	0	0	0	0	0	0	0	0	0	0	0	0	0	0	0	0	0	0	0
4930522L14Rik	ENSMUSG00000072762	ENSMUST00000100937	0.503626	2.77131	4.05011	1.79144	3.11019	2.97737	3.01891	1.44195	1.27049	2.75918	1.77654	1.45107	2.5925	2.13068	3.05965	2.19753	4.98963	2.21167	4.11444	3.77541	3.19371	2.82841	2.03351	2.97775	3.44003	1.89773	2.13985	2.01311	3.4507	2.05615	3.96142	2.43578	2.95689	5.69973	5.30244	3.23847	3.26251	2.02668	2.77049	3.36494	3.28886	5.87881	3.86476	2.0191	6.23444	2.37419	6.79033
4930523C07Rik	ENSMUSG00000090394	ENSMUST00000060298	0.944298	2.63399	3.22243	2.68716	3.06022	3.06398	3.10642	3.11505	2.81594	1.6804	2.2511	1.5757	2.62412	1.57215	3.26283	2.95732	2.21026	2.72206	2.82525	4.00194	2.96817	2.8846	3.0704	2.4748	4.75143	5.66269	4.58034	3.84526	2.72193	4.60185	2.86441	1.53889	1.66048	1.5816	3.65258	2.28659	4.1579	4.02738	2.559	3.23298	4.22152	3.48287	3.38349	1.61528	4.21246	1.76118	2.27002
4930524B15Rik	ENSMUSG00000020299	ENSMUST00000102829	0	0	0	0	0	0	0	0	0	0	0	0	0	0.0310294	0	0	0	0	0	0	0	0	0	0	0	0	0	0	0	0	0	0	0	0	0	0	0	0	0	0	0.03927	0	0	0	0	0	0
4930524J08Rik	ENSMUSG00000035364	ENSMUST00000046721	2.83289	0.349534	0	0.782339	0	0	0.175009	0	0.303401	0	0	1.70034	0	0.434411	0.155373	0	0	0	0	0	0	0.290333	0.674481	0.143698	0.59868	0.487769	0	1.23275	0	0.500438	0.330844	0.311554	0.941232	0.149208	1.32561	0	0.267588	0.892087	0	1.38556	0.15708	0	2.17302	1.32083	0.183816	0.282179	0.562571
4930524N10Rik	ENSMUSG00000059663	ENSMUST00000082357	0	0	0	0	0	0	0	0	0	0	0	0	0	0	0	0	0	0	0	0	0	0	0	0	0	0	0	0	0	0	0	0	0	0	0	0	0	0	0	0	0	0	0	0	0	0	0
4930533K18Rik	ENSMUSG00000047692	ENSMUST00000058942	0	0	0	0	0	0	0	0	0	0	0	0	0	0	0	0	0	0	0	0	0	0	0	0	0	0	0	0	0	0	0	0	0	0	0	0	0	0	0	0	0	0	0	0	0	0	0
4930535I16Rik	ENSMUSG00000096969	ENSMUST00000181410	0	0	0	0	0	0	0.437523	0	0	0	0	0	0	0.548185	0	0	0	0	0	0	0	0	0	0	0	0	0	0	0	0	0	0	0	0	0	0	0	0.16456	0	0	0	0	0	0	0	0	0
4930538K18Rik	ENSMUSG00000028642	ENSMUST00000030394	0	0	0	0	0	0	0	0.308203	0	0	0	0	0	0.103431	0	0	0	0	0	0	0.144348	0.0468279	0.110736	0.159665	0	0.205777	0.18569	0	0.0526825	0.108791	0.0522385	0	0	0	0.276566	0	0.308755	0.320459	0	0.237525	0	0.245437	0.204176	0	0	0	0
4930539E08Rik	ENSMUSG00000048905	ENSMUST00000062357	0	0.0624168	0.132429	0.0226765	0.0374721	0	0.0218762	0.286189	0.0568877	0.0933558	0.0365042	0.0445114	0.0632317	0.0310294	0	0.0467561	0.0926457	0.143955	0.246866	0.32091	0.270653	0.243505	0.29194	0.0957988	0.190057	0.106699	0.247586	0.0678576	0.175608	0.0217582	0.0174128	0.151056	0.266386	0.437676	0.0286103	0.269011	0.133794	0.32912	0	0	0.019635	0.0818124	0	0.0252388	0	0	0
4930544D05Rik	ENSMUSG00000087279	ENSMUST00000125387	0	0	0	0	0	0	0	0	0	0	0	0	0	0	0	0.11689	0	0.248649	0	0	0	0	0	0	0	0	0	0.124406	0	0	0	0	0	0	0	0	0	0	0	0	0	0.712937	0.860456	0	0	0	0
4930544G11Rik	ENSMUSG00000036463	ENSMUST00000043382	0	0	0	0	0	0	0	0	0	0	0	0	0	0	0	0	0	0	0	0	0	0	0	0	0	0	0	0	0	0	0	0	0	0	0	0	0	0	0	0	0	0	0	0	0	0	0
4930546C10Rik	ENSMUSG00000024546	ENSMUST00000025428	0	0	0	0	0	0	0	0	0	0	0	0	0	0	0	0	0	0	0	0	0	0	0	0	0	0	0	0	0	0	0	0	0	0	0	0	0	0	0	0	0	0	0	0	0	0	0
4930548H24Rik	ENSMUSG00000029138	ENSMUST00000031020	0	0	0	0	0	0	0	0	0	0	0	0	0	0.0517156	0	0	0	0	0	0	0	0	0	0	0	0	0	0	0	0.250219	0	0	0	0	0	0	0.0411674	0	0	0	0	0	0	0	0	0	0
4930549C01Rik	ENSMUSG00000036921	ENSMUST00000046647	0	0	0	0	0	0	0	0	0	0	0	0	0	0	0	0	0	0	0	0	0	0	0	0	0	0	0	0	0	0	0	0	0	0	0	0	0	0	0	0	0	0	0	0	0	0	0
4930550C14Rik	ENSMUSG00000005131	ENSMUST00000005262	0	0	0	0	0	0.411418	0	0.0660435	0.0758503	0	0	0	0.263465	0.0724018	0	0	0.0661755	0	0.091432	0.0283156	0.0270653	0	0.422809	0	0	0.0838353	0	0	0.21951	0.184944	0	0.0755281	0.19535	0.716197	0	0.382823	0	0.121255	0.0845951	0.343091	0	0.0818124	0	0.0504776	0.183816	0	0
4930550L24Rik	ENSMUSG00000046180	ENSMUST00000062542	0	0	0	0	0	0	0	0	0	0	0	0	0	0	0	0	0	0	0	0	0	0	0	0	0	0	0	0	0	0	0	0	0	0	0	0	0	0	0	0	0	0	0	0	0	0	0
4930552N02Rik	ENSMUSG00000070984	ENSMUST00000135738	0	0	0	0	0	0	0	0	0	0	0	0	0	0	0	0	0	0	0	0	0	0	0	0	0	0	0	0	0	0	0	0	0	0	0	0	0	0	0	0	0	0	0	0	0	0	0
4930553M12Rik	ENSMUSG00000054351	ENSMUST00000057837	0	0	0	0	0	0	0	0	0	0	0	0	0	0	0	0	0	0	0	0	0	0	0	0	0	0	0	0	0	0	0	0	0	0	0	0	0	0	0	0	0	0	0	0	0	0	0
4930555G01Rik	ENSMUSG00000096197	ENSMUST00000112770	0	0	0	0	0	0	0	0	0	0	0	0	0	0	0	0	0	0	0	0	0	0	0	0	0	0	0	0	0	0	0	0	0	0	0	0	0	0	0	0	0	0	0	0	0	0	0
4930556J24Rik	ENSMUSG00000034493	ENSMUST00000042344	0	0	0.0551786	0	0	0	0	0	0.066369	0.155593	0.0730085	0.124632	0	0.29995	0	0.0701341	0	0	0.0731456	0.264279	0	0.121753	0	0.119749	0	0	0	0	0	0	0	0	0.115434	0	0	0	0.0514592	0	0.137467	0.0659791	0	0	0	0.117781	0	0.175145	0.059218
4930558C23Rik	ENSMUSG00000105734	ENSMUST00000196239	0	0	0	0	0	0	0	0	0	0	0	0	0	0	0	0	0	0	0	0	0	0	0	0	0	0	0	0	0	0	0	0	0	0	0	0	0	0	0	0	0	0	0	0	0	0	0
4930558K02Rik	ENSMUSG00000086277	ENSMUST00000141397	0	0	0	0	0	0	0	0	0	0	0	0	0	0	0	0	0	0	0	0	0	0	0	0	0	0	0	0	0	0	0	0	0	0	0	0	0.0720429	0	0	0	0	0	0	0	0	0	0
4930562C15Rik	ENSMUSG00000022518	ENSMUST00000100211	0	0	0	0	0	0	0	0	0	0	0	0	0	0.0517156	0	0.0701341	0	0	0	0	0	0	0.140936	0	0	0.0533497	0	0	0.184389	0	0	0	0	0	0	0	0	0	0.0317232	0	0	0	0	0	0	0.0583818	0
4930563D23Rik	ENSMUSG00000051728	ENSMUST00000062638	0	0	0	0	0	0	0	0	0.0284439	0	0	0	0	0	0	0	0	0	0	0	0	0	0	0	0	0	0	0	0	0	0	0	0.0266386	0	0	0	0	0	0	0	0	0	0	0	0	0	0
4930563I02Rik	ENSMUSG00000086112	ENSMUST00000149364	0	0	0	0	0	0	0	0	0	0	0	0	0	0	0	0	0	0	0	0	0	0	0	0	0	0	0	0	0	0	0	0	0	0	0	0	0	0	0	0	0	0	0	0	0	0	0
4930563M21Rik	ENSMUSG00000050702	ENSMUST00000060468	0	0	0	0	0	0	0	0	0	0	0	0	0	0	0	0	0	0	0	0	0	0	0	0	0	0	0	0	0	0	0	0	0	0	0	0	0	0	0	0	0	0	0	0	0	0	0
4930564D02Rik	ENSMUSG00000051788	ENSMUST00000070584	0	0	0	0	0	0	0	0	0	0	0	0	0	0	0	0	0	0	0	0	0	0	0	0	0	0	0	0	0	0	0	0	0	0	0	0	0	0	0	0	0	0	0	0	0	0	0
4930567H17Rik	ENSMUSG00000073141	ENSMUST00000092405	0	0	0	0	0	0	0	0	0	0	0	0	0	0	0	0	0	0	0	0	0	0	0	0	0	0	0	0	0	0	0	0	0	0	0	0	0	0	0	0	0	0	0	0	0	0	0
4930568D16Rik	ENSMUSG00000026882	ENSMUST00000028243	0	0	0	0	0	0	0	0	0	0	0	0	0	0	0	0	0	0	0	0	0	0	0	0	0	0	0	0	0	0	0	0	0	0	0	0	0	0	0	0	0	0	0	0	0	0	0
4930572O03Rik	ENSMUSG00000069720	ENSMUST00000092696	0	0	0	0	0	0	0	0	0	0	0	0	0	0	0	0	0	0	0	0	0	0	0	0	0	0	0	0	0	0	0	0	0	0	0	0	0	0	0	0	0	0	0	0	0	0	0
4930578C19Rik	ENSMUSG00000037358	ENSMUST00000044188	0	0	0	0	0.0999257	0	0.0437523	0	0	0	0.0243362	0	0	0	0	0	0	0	0	0	0	0	0	0.0399162	0	0	0	0	0	0	0	0	0	0.0397887	0	0	0.0205837	0.129916	0	0.0395875	0	0	0	0.109368	0	0	0.059218
4930578G10Rik	ENSMUSG00000054885	ENSMUST00000068158	0	0	0	0	0	0	0	0	0	0	0	0	0	0	0	0	0	0	0	0	0	0	0	0	0	0	0	0	0	0	0	0	0	0	0	0	0	0	0	0	0	0	0	0	0	0	0
4930578I06Rik	ENSMUSG00000021961	ENSMUST00000022532	0	0	0	0	0	0	0	0	0	0	0	0	0	0	0	0	0	0	0	0	0	0	0	0	0	0	0	0	0	0	0	0	0	0	0	0	0	0	0	0	0	0	0	0	0	0	0
4930579F01Rik	ENSMUSG00000012042	ENSMUST00000012186	0	0.212217	0	0	0.124907	0	0	0	0	0	0	0	0	0	0.047807	0	0.0529404	0	0	0.0471926	0	0.131118	0.100669	0.0399162	0.0475143	0	0.0442118	0	0	0.0979117	0	0	0	0	0.104904	0	0	0	0	0	0	0.0584374	0.481272	0	0	0	0
4930579G24Rik	ENSMUSG00000027811	ENSMUST00000029388	1.02824	0.499334	0.4635	0.19275	0.424684	0.487206	0.328142	0.748494	1.12827	0.705355	0.523228	0.774498	0.463699	0.734361	1.48202	1.29748	0.992632	0.706687	0.68574	0.698451	0.25261	0.243505	0.402675	0.56681	0.256577	0.236263	0.539384	1.3006	0.64097	0.35901	0.922879	0.151056	0.98563	0.84551	0.524522	0.455249	0.998308	0.588951	1.08916	0.329896	0.451605	0.455812	0.379184	0.445885	0.505495	0.758963	0.236872
4930583I09Rik	ENSMUSG00000024088	ENSMUST00000024896	0	0	0	0	0	0	0	0	0	0	0	0	0	0	0	0	0	0	0	0	0	0	0	0	0	0	0	0	0	0	0	0	0	0	0	0	0	0	0	0	0	0	0	0	0	0	0
4930590J08Rik	ENSMUSG00000034063	ENSMUST00000059318	0	0	0.110357	0	0	0.0433072	0.0875047	0	0.113775	0.134847	0.0365042	0.0356091	0	0.186176	0.119517	0	0.145586	0.0916076	0	0.0377541	0.0451089	0	0	0	0.152046	0.121942	0.141478	0	0	0.380768	0.165422	0.113292	0.248627	0.149208	0.038147	0.155198	0.133794	0.0952715	0.116318	0.0395875	0.07854	0	0	0	0	0.0681121	0.246742
4930595D18Rik	ENSMUSG00000083193	ENSMUST00000121608	0	0	0	0	0	0	0	0	0	0	0	0	0	0	0	0	0	0	0	0	0	0	0	0	0	0	0	0	0	0	0	0	0	0	0	0	0	0	0	0	0	0	0	0	0	0	0
4930595M18Rik	ENSMUSG00000060673	ENSMUST00000080083	0	0	0	0	0	0	0	0	0	0	0	0	0	0	0	0	0	0	0	0	0	0	0	0	0	0	0	0	0	0	0	0	0	0	0	0	0	0	0	0	0	0	0	0	0	0	0
4930596D02Rik	ENSMUSG00000041068	ENSMUST00000043266	0	0	0	0	0	0	0	0	0	0	0	0	0	0	0	0	0	0	0	0	0	0	0	0	0	0	0	0	0	0	0	0	0	0	0	0	0	0	0	0	0	0	0	0	0	0	0
4931400O07Rik	ENSMUSG00000031194	ENSMUST00000033537	0	0	0	0	0	0	0	0	0	0	0	0	0	0	0	0	0	0	0	0	0	0	0	0	0	0	0	0	0	0	0	0	0	0	0	0	0	0	0	0	0	0	0	0	0	0	0
4931406B18Rik	ENSMUSG00000013353	ENSMUST00000013497	0	0	0	0	0	0	0	0	0	0	0	0	0	0	0	0	0	0	0	0	0	0	0	0	0	0	0	0	0	0	0	0	0	0	0	0	0	0	0	0	0	0	0	0	0	0	0
4931406C07Rik	ENSMUSG00000031938	ENSMUST00000034414	131.467	159.812	146.025	163.996	199.127	130.874	136.759	162.599	124.66	145.801	150.045	122.718	103.626	107	114.808	125.902	177.35	130.973	138.318	153.763	159.713	112.453	125.655	89.7475	131.044	105.701	140.16	143.824	51.102	147.542	150.438	141.889	98.0391	143.588	165.272	138.303	199.621	161.052	155.2	122.998	117.093	120.241	131.635	129.769	95.7837	126.708	133.142
4931406P16Rik	ENSMUSG00000066571	ENSMUST00000085592	0.776423	5.29295	4.2929	3.16337	2.43569	2.8258	2.97516	4.8542	4.07695	4.36698	3.82078	7.0239	6.78687	5.84386	6.10734	5.35357	3.33525	4.47569	5.33048	3.53945	4.15002	4.34563	6.89582	5.77986	3.75363	7.68236	7.00315	5.28158	4.06533	8.02876	4.09201	3.26659	2.7793	3.30246	2.5177	4.23174	2.96405	4.93679	2.95025	2.42803	3.29868	2.17387	1.88134	3.1885	1.73094	3.07477	2.99051
4931408C20Rik	ENSMUSG00000073722	ENSMUST00000097801	0	0	0	0	0	0	0	0	0	0	0	0	0	0	0	0	0	0	0	0	0	0	0	0	0	0	0	0	0	0	0	0	0	0	0	0	0	0	0	0	0	0	0	0	0	0	0
4931409K22Rik	ENSMUSG00000038199	ENSMUST00000088302	0	0	0	0	0	0	0	0	0	0	0	0	0	0	0	0	0	0	0	0	0	0	0	0	0	0	0	0	0	0	0	0	0	0	0	0	0	0	0	0	0	0	0	0	0	0	0
4931414P19Rik	ENSMUSG00000022179	ENSMUST00000022786	0.482641	1.41062	0.761465	2.51709	2.77294	1.28839	2.47201	2.13541	1.94366	2.08495	1.11946	1.45107	1.47541	2.57544	1.35055	2.1274	3.772	1.5835	2.54181	2.36907	0.929243	1.84502	1.29863	1.1416	1.51095	1.20418	1.963	1.09703	1.51023	1.16406	2.60322	3.78585	5.82498	2.24806	2.70844	1.86238	2.05837	2.87547	1.71305	1.43834	1.88496	2.55956	1.99801	2.67531	1.82285	1.30386	3.22738
4931417E11Rik	ENSMUSG00000056197	ENSMUST00000070163	0	0	0	0	0	0	0	0	0	0	0	0	0	0	0	0	0	0	0	0	0	0	0	0	0	0	0	0	0	0	0	0	0	0	0	0	0	0	0	0	0	0	0	0	0	0	0
4931422A03Rik	ENSMUSG00000046085	ENSMUST00000056170	0	0.399468	0.595929	0	0.237323	0.324804	0.503152	0.946624	0.967091	1.17213	0.194689	2.05643	1.31733	0.682646	0.537829	0.280536	0	0.850642	0.210294	1.03824	0.297719	0.599397	0.684548	1.07774	0.351606	0.213399	0.972659	0	0.254632	0.685382	0.77487	0.0944102	0	0.935035	0.0953676	0.807032	1.21444	0.147238	0.0951695	0.105567	0.27489	0.911624	0	1.00955	0	0.729772	0.246742
4931423N10Rik	ENSMUSG00000026774	ENSMUST00000028113	0	0	0	0	0	0	0	0	0	0	0	0	0	0	0	0	0	0	0	0	0	0	0	0	0	0.129564	0	0	0	0	0	0	0	0	0	0	0	0	0	0	0	0	0	0	0	0	0
4931428F04Rik	ENSMUSG00000014837	ENSMUST00000014981	0.125906	0.599201	0.816643	1.65538	0.961785	0.27067	0.645347	0.946624	0.606802	0.622372	1.1803	0.810108	1.02225	1.11706	1.57763	1.02863	2.15732	0.549646	0.612594	0.405857	0.315762	0.749246	0.624147	0.734458	0.13304	0.472526	0.592438	0.56548	1.07999	0.456921	1.72387	0.868574	1.15434	1.2235	0.610353	0.444902	0.401382	0.753511	0.26436	1.06886	0.461422	0.292187	0.714616	0.437472	0.183816	0.418403	0.463874
4931428L18Rik	ENSMUSG00000086727	ENSMUST00000127775	0	0	0	0	0	0	0	0	0	0	0	0	0	0	0	0	0	0	0	0	0	0	0	0	0	0	0	0	0	0	0	0	0	0	0	0	0	0	0	0	0	0	0	0	0	0	0
4931429L15Rik	ENSMUSG00000056617	ENSMUST00000159565	0	0	0	0	0	0	0	0	0	0	0	0	0	0	0	0	0	0	0	0	0	0	0	0	0	0	0	0	0	0	0	0	0	0	0	0	0	0	0.0422976	0	0	0	0	0	0	0	0
4931431F19Rik	ENSMUSG00000055643	ENSMUST00000053743	0	0	0	0	0	0	0	0	0	0	0	0	0	0	0	0	0	0	0	0	0	0	0	0	0	0	0	0	0	0	0	0	0	0	0	0	0	0	0	0	0	0	0	0	0	0	0
4931440F15Rik	ENSMUSG00000078157	ENSMUST00000104962	0	0.0249667	0	0	0	0	0.0437523	0	0	0	0	0	0	0	0.107566	0.023378	0	0	0	0	0	0.0187312	0	0	0.0855257	0.0304856	0	0	0.0439021	0.0435163	0	0	0	0.0198944	0	0	0	0	0	0	0	0	0	0	0	0.0583818	0
4932411E22Rik	ENSMUSG00000047773	ENSMUST00000050983	0	0	0	0	0	0	0	0	0	0	0	0	0	0	0	0	0	0	0	0	0	0	0	0	0	0	0	0	0	0	0	0	0	0	0	0	0	0	0	0	0	0	0	0	0	0	0
4932411N23Rik	ENSMUSG00000058670	ENSMUST00000081074	0	0	0	0	0	0	0	0	0	0	0	0	0	0	0	0	0	0	0	0	0	0	0	0	0	0	0	0	0	0	0	0	0	0	0	0	0	0	0	0	0	0	0	0	0	0	0
4932414N04Rik	ENSMUSG00000079324	ENSMUST00000055930	0	0	0	0	0	0.205709	0	0	0	0	0.0973447	0	0	0	0	0	0	0	0	0	0	0	0	0	0	0	0	0	0	0.0979117	0	0	0	0	0	0	0	0	0	0.290308	0	0	0	0	0	0	0
4932415D10Rik	ENSMUSG00000044581	ENSMUST00000171401	0	0	0	0	0	0	0	0	0	0	0	0	0	0	0	0	0	0	0	0	0	0	0	0	0	0	0	0	0	0	0	0	0	0	0	0	0	0	0	0	0	0	0	0	0	0	0
4932429P05Rik	ENSMUSG00000079513	ENSMUST00000113958	0	0	0	0	0	0	0	0	0	0	0	0	0	0	0	0	0	0	0	0	0	0	0	0	0	0	0	0	0	0	0	0	0	0	0	0	0	0	0	0	0	0	0	0	0	0	0
4932438A13Rik	ENSMUSG00000037270	ENSMUST00000057272	8.93936	6.35403	8.25472	4.88678	5.77071	10.4803	5.98313	7.01162	8.01169	6.70087	9.69796	7.98535	7.02926	9.58807	8.06743	11.5487	7.22636	8.4279	11.6941	11.7793	11.8727	7.84836	10.3588	7.9992	6.41443	6.71444	7.45411	8.60661	11.476	7.13668	8.56711	7.47729	9.33241	11.29	10.7098	9.97409	8.66573	10.0122	4.31435	7.91749	5.75305	4.89706	3.23765	4.4925	3.21679	3.8532	9.71175
4932438H23Rik	ENSMUSG00000039851	ENSMUST00000035689	0	0	0	0	0	0	0.0656285	0	0	0	0	0	0	0	0.0239035	0	0	0	0	0	0	0	0	0.0239497	0	0	0	0	0	0	0	0	0.0532773	0	0	0	0.0514592	0.0519662	0	0	0	0	0	0	0	0	0
4932443I19Rik	ENSMUSG00000090336	ENSMUST00000166277	0	0	0	0	0	0	0	0	0	0	0	0	0	0	0	0	0	0	0	0	0	0	0	0	0	0	0	0	0	0	0	0	0	0	0	0	0	0	0	0	0	0	0	0	0	0	0
4933400A11Rik	ENSMUSG00000055357	ENSMUST00000068874	0	0	0	0	0	0	0	0	0	0	0	0	0	0	0	0	0	0	0	0	0	0	0	0	0	0	0	0	0	0	0	0	0	0	0	0	0	0	0	0	0	0	0	0	0	0	0
4933402D24Rik	ENSMUSG00000025961	ENSMUST00000027102	0	0.0998669	0.0772501	0	0.324758	0	0.28439	0	0.161182	0	0	0	0.0421545	0.0413725	0	0.0467561	0.0529404	0	0.100575	0.132139	0	0	0	0	0	0.0685925	0	0.0452384	0	0.184944	0.182835	0	0.372941	0	0	0.0517328	0.0308755	0.103932	0.0422976	0	0	0.0934999	0	0.0420646	0	0.0389212	0
4933402E13Rik	ENSMUSG00000045330	ENSMUST00000051414	0	0	0	0	0	0	0	0	0	0	0	0	0	0	0	0	0	0	0	0	0	0	0	0	0	0	0	0	0	0	0	0	0	0	0	0	0	0	0	0	0	0	0	0	0	0	0
4933402J07Rik	ENSMUSG00000069971	ENSMUST00000093342	0	0	0	0	0	0	0	0	0	0	0	0	0	0	0	0	0	0	0	0	0	0	0	0	0	0	0	0	0	0	0	0	0	0	0	0	0	0	0	0	0	0	0	0	0	0	0
4933402N03Rik	ENSMUSG00000013668	ENSMUST00000070980	0	0	0	0	0	0	0	0	0	0	0	0	0	0	0	0	0	0	0	0	0	0	0	0	0	0	0	0	0	0	0	0	0	0	0	0	0	0	0	0	0	0	0	0	0	0	0
4933402N22Rik	ENSMUSG00000067848	ENSMUST00000168329	0	0	0	0	0	0	0	0	0	0	0	0	0	0	0	0	0	0	0	0	0	0	0	0	0	0	0	0	0	0	0	0	0	0	0	0	0	0	0	0	0	0	0	0	0	0	0
4933402P03Rik	ENSMUSG00000044084	ENSMUST00000056941	0	0	0	0	0	0	0.207824	0	0	0	0	0	0	0	0	0	0	0	0	0	0	0	0	0	0	0	0	0	0	0	0	0	0	0	0	0	0	0	0	0	0	0	0	0	0	0	0
4933403O08Rik	ENSMUSG00000079460	ENSMUST00000132037	0	0	0	0	0	0	0	0	0	0	0	0	0	0	0	0	0	0	0	0	0	0	0	0.151681	0	0	0	0.180954	0	0	0	0	0	0	0	0	0	0	0	0	0	0	0	0	0	0	0
4933405L10Rik	ENSMUSG00000013158	ENSMUST00000013302	0	0	0	0	0	0	0	0	0	0.0829829	0	0	0	0	0	0	0.0926457	0	0.0731456	0.226525	0	0	0	0	0	0	0	0.0791672	0	0	0	0	0	0	0	0	0.061751	0.0606273	0	0	0.0687225	0	0	0	0	0	0
4933405O20Rik	ENSMUSG00000084234	ENSMUST00000119710	0	0	0	0	0	0	0	0	0	0	0	0	0	0	0	0	0	0	0	0	0	0	0	0	0	0	0	0	0	0	0	0	0	0	0	0	0	0	0	0	0	0	0	0	0	0	0
4933406M09Rik	ENSMUSG00000050526	ENSMUST00000162187	0	0	0	0	0	0	0	0	0	0	0	0	0	0	0	0	0	0	0	0	0	0	0	0	0	0	0	0	0	0	0	0	0	0	0	0	0	0	0	0	0	0	0	0	0	0	0
4933407L21Rik	ENSMUSG00000026224	ENSMUST00000027426	0	0	0	0	0	0	0	0	0	0.0622372	0	0	0	0	0	0	0	0.065434	0	0	0	0	0	0	0	0	0	0	0	0	0	0	0	0	0	0	0	0	0	0	0	0	0	0	0	0	0
4933408B17Rik	ENSMUSG00000049357	ENSMUST00000056932	0	0	0	0	0	0	0	0.044029	0.0284439	0	0	0.062316	0	0.113774	0	0	0	0.0392604	0.0365728	0.0660697	0	0.0561935	0.0402675	0.0558826	0.0285086	0.0533497	0.132635	0	0.122926	0	0	0	0	0.0895246	0	0	0.11321	0.0259831	0	0.0659791	0	0.0350625	0	0.0336517	0.0459541	0	0
4933409G03Rik	ENSMUSG00000053896	ENSMUST00000102713	0	0	0	0	0	0	0	0	0	0	0	0	0	0	0	0	0	0	0	0	0	0	0	0	0	0	0	0	0	0	0	0	0	0	0	0	0	0	0	0	0	0	0	0	0	0	0
4933411G06Rik	ENSMUSG00000062224	ENSMUST00000075909	0	0	0	0	0	0	0	0	0	0	0	0	0	0	0	0	0	0	0	0	0	0	0	0	0	0	0	0	0	0	0	0	0	0	0	0	0	0	0	0	0	0	0	0	0	0	0
4933411K16Rik	ENSMUSG00000090369	ENSMUST00000164518	0	1.06109	1.67743	2.00687	1.49889	1.32087	1.6079	1.69512	1.40323	1.63891	2.33627	2.25228	3.18266	3.43392	3.4182	3.41319	3.34848	4.47569	2.15779	2.88819	2.0299	3.78369	2.40599	3.12943	0.912274	2.05015	3.28051	1.13096	2.59022	0.663624	2.08954	0.991307	2.62835	0.895246	2.40326	0.558714	1.90399	1.20388	0.401827	2.63916	2.29729	1.23887	3.48558	1.2367	0.888446	1.47901	2.54637
4933412E24Rik	ENSMUSG00000071749	ENSMUST00000096421	0	0	0	0	0	0	0	0	0	0	0	0	0	0	0	0	0	0	0	0	0	0	0	0	0	0	0	0	0	0	0	0	0	0	0	0	0	0	0	0	0	0	0	0	0	0	0
4933413G19Rik	ENSMUSG00000079304	ENSMUST00000100926	0	0	0	0	0	0	0	0	0	0	0	0	0	0	0	0	0	0	0	0	0	0	0	0	0	0	0	0	0	0	0	0	0	0	0	0	0	0	0	0	0	0	0	0	0	0	0
4933414I15Rik	ENSMUSG00000072983	ENSMUST00000109123	0	0	0	0	0	0	0	0	0	0	0	0	0	0	0	0	0	0	0	0	0	0	0	0	0	0	0	0	0	0	0	0	0	0	0	0	0	0	0	0	0	0	0	0	0	0	0
4933415A04Rik	ENSMUSG00000045877	ENSMUST00000056256	0	0	0	0	0	0	0	0	0	0	0	0	0	0	0	0	0	0	0.045716	0	0	0	0	0.0638659	0	0	0	0	0.140487	0.0435163	0	0	0	0	0	0	0	0.147238	0	0.0395875	0	0.0467499	0	0	0	0.097303	0
4933415F23Rik	ENSMUSG00000073730	ENSMUST00000073179	0	0	0	0	0	0	0	0	0	0	0	0	0	0	0	0	0	0	0	0	0	0	0	0	0	0	0	0	0	0	0	0	0	0	0	0	0	0	0	0	0	0	0	0	0	0	0
4933416C03Rik	ENSMUSG00000074734	ENSMUST00000099261	0	0	0	0	0	0	0	0	0	0	0	0	0	0	0	0	0	0	0	0	0	0	0	0	0	0	0	0	0	0	0	0	0	0	0	0	0	0	0	0	0	0	0	0	0	0	0
4933417A18Rik	ENSMUSG00000021415	ENSMUST00000160279	0	0	0	0	0	0	0	0	0	0	0	0	0	0	0	0	0	0	0	0	0	0	0	0	0	0	0	0	0	0	0	0	0	0	0	0	0	0	0	0	0	0	0	0	0	0	0
4933421I07Rik	ENSMUSG00000030463	ENSMUST00000032648	0	0	0	0	0	0	0	0	0	0	0	0	0	0	0	0	0	0	0	0	0	0	0	0	0	0	0	0	0	0	0	0	0	0	0	0	0	0	0	0	0	0	0	0	0	0	0
4933424G06Rik	ENSMUSG00000102416	ENSMUST00000192873	0	0	0	0	0	0	0	0	0	0	0	0	0	0	0	0	0	0	0	0	0	0	0	0	0	0	0.18569	0	0	0	0	0	0	0	0	0	0	0.0606273	0	0	0	0	0	0	0	0	0
4933425L06Rik	ENSMUSG00000021718	ENSMUST00000022232	0	0.0749002	0	0	0	0	0	0	0	0	0	0	0	0	0	0	0	0	0	0	0	0	0	0	0	0	0	0	0	0	0	0	0	0	0	0	0	0	0	0	0	0	0	0	0	0	0
4933427D14Rik	ENSMUSG00000020807	ENSMUST00000108505	0.902329	1.2733	0.69525	0.487544	0.87435	0.552167	1.1485	0.935617	1.15672	1.17213	0.863934	0.881326	1.69672	0.96191	0.884429	1.3793	1.38969	1.04694	1.31662	0.972168	1.06457	1.12387	0.815418	1.69245	1.52046	1.37947	1.10529	1.23275	1.22926	0.913843	1.02736	0.679753	1.62496	0.835563	0.925066	0.713913	1.12181	1.08263	0.761356	0.791749	0.716677	1.122	1.16672	0.597318	0.551449	1.02168	0.730356
4933427I04Rik	ENSMUSG00000073761	ENSMUST00000097896	1.09119	0.262151	0.253822	0.215427	0.149889	0.519686	0.371895	1.10073	0.455102	0.394169	0.25553	0.658769	0.558547	0.49647	0.82467	0.23378	0.476464	0.588906	0.612594	0.141578	0.631525	0.412086	0.473144	0.742441	0.190057	0.739275	0.592438	0.147025	0.763896	0.184944	0.748751	0.330436	0.879075	0.517253	0.0762941	0.775992	0.360214	0.519662	0	0.791749	0.559597	0.490874	0.94796	0.218736	0.336997	0.233527	0.434265
4933428G20Rik	ENSMUSG00000047988	ENSMUST00000056955	0	0.299601	0.0551786	0	0	0	0	0	0	0	0	0	0.0526931	0	0.155373	0	0	0	0	0	0	0	0	0	0	0	0	0	0	0	0	0	0	0.308362	0	0	0.0411674	0	0	0.0527833	0	0.245437	0	0	0	0.0486515	0
4933428M09Rik	ENSMUSG00000042525	ENSMUST00000113046	0	0	0	0	0	0	0	0	0	0	0	0	0	0	0	0	0	0	0	0	0	0	0	0	0	0	0	0	0	0	0	0	0	0	0	0	0	0	0	0	0	0	0	0	0	0	0
4933430I17Rik	ENSMUSG00000058046	ENSMUST00000062145	0	0	0	0.0566912	0.112416	0.054134	0	0	0.0379252	0.103729	0	0.0801205	0	0	0	0	0	0	0	0	0.0451089	0	0	0	0	0.0304856	0.0353694	0	0	0.0435163	0	0	0.0710364	0	0.133515	0.0413863	0	0	0	0.131958	0	0	0	0	0	0	0
4933434E20Rik	ENSMUSG00000027942	ENSMUST00000029551	28.4129	35.6525	28.8143	30.3071	32.226	21.8052	28.6468	28.4868	27.2777	23.6916	37.9157	18.8105	26.5679	27.8437	30.0108	29.7719	27.0128	34.824	23.5529	27.2302	27.8953	32.4517	39.3212	24.1174	29.7154	29.0527	22.2474	29.5746	27.5881	32.6916	21.6441	27.53	33.9732	30.9258	19.7888	23.9109	27.5204	26.0784	26.8272	34.4675	25.4568	39.457	40.4998	29.9753	54.4403	32.6841	25.9276
4933436I01Rik	ENSMUSG00000025288	ENSMUST00000026325	0	0	0	0	0	0	0	0	0	0	0	0	0	0	0	0	0	0	0	0	0	0	0	0	0	0	0	0	0	0	0	0	0	0	0	0	0	0	0	0	0	0	0	0	0	0	0
5031410I06Rik	ENSMUSG00000051940	ENSMUST00000063524	0	0	0	0	0	0	0	0	0	0	0	0	0	0	0	0	0	0	0	0	0	0	0	0	0	0	0	0	0	0	0	0	0	0	0	0	0	0	0	0	0	0	0	0	0	0	0
5031439G07Rik	ENSMUSG00000036046	ENSMUST00000047144	5.28807	11.6595	8.85065	7.81205	7.83167	8.53152	7.90823	8.33249	10.4294	7.47884	9.52761	10.2554	8.68382	7.92283	10.3263	9.99411	7.92782	6.88366	9.18891	9.78775	9.48189	11.4541	11.4762	9.73156	10.3581	11.1806	12.8303	11.1173	7.19994	13.5771	9.35939	11.4992	10.1049	8.83309	8.88826	6.32175	11.002	12.5239	7.35978	6.80905	9.67023	7.14105	7.99204	15.3872	7.38329	8.92268	8.56687
5330417C22Rik	ENSMUSG00000040412	ENSMUST00000048012	0	0.18725	0.0331072	0.124721	0.0499628	0.119095	0.0765666	0.748494	0.644728	0.0518643	0.158185	0.0801205	0.221311	0.237892	0.167324	0.490939	0.383818	0.104694	0.219437	0.179332	0.0721742	0.0468279	0.110736	0.439078	0.237571	0.251506	0.265271	0.192263	0.307315	0.0217582	0.0696513	0.122733	0.159832	0.248679	0.209809	0.0103466	0.401382	0.519662	0.348955	0.277112	0.23562	0.0934999	0.043752	0.48795	0.0919082	0.155685	0.0690877
5330417H12Rik	ENSMUSG00000049740	ENSMUST00000060348	0	0	0	0	0.087435	0	0	0	0	0	0	0	0	0.186176	0	0	0	0	0	0	0	0	0	0	0	0	0	0	0	0	0	0	0	0	0	0	0	0	0	0	0	0	0	0	0	0	0
5430401F13Rik	ENSMUSG00000094113	ENSMUST00000075020	0	0	0	0	0	0	0	0	0	0	0	0	0	0	0	0	0	0	0	0	0	0	0	0	0	0	0	0	0	0	0	0	0	0	0	0	0	0	0	0	0	0	0	0	0	0	0
5430402E10Rik	ENSMUSG00000044121	ENSMUST00000063127	0	0	0	0	0	0	0	0	0	0	0	0	0	0	0	0	0	0	0	0	0	0	0	0	0	0	0	0	0	0	0	0	0	0	0	0	0	0	0	0	0	0	0	0	0	0	0
5430403G16Rik	ENSMUSG00000072763	ENSMUST00000092720	0.650517	1.83505	1.87607	0.963751	0.999257	0.50886	1.08287	0.990653	0.51199	0.902439	1.47234	0.685476	0.368852	1.33426	1.32664	1.80011	1.12498	2.05463	1.55434	1.25532	1.06457	1.05831	1.68117	0.782357	0.86476	1.01364	1.37057	1.28929	1.00975	0.391647	1.50621	1.2651	1.42073	2.06901	1.62125	0.765646	0.998308	1.12594	1.15261	1.96618	0.962114	1.83494	1.66258	1.13575	1.45521	0.603279	1.42123
5430416O09Rik	ENSMUSG00000028475	ENSMUST00000131248	0	0.212217	0.0331072	0.0226765	0	0	0.0984427	0.12108	0.132738	0.228203	0.0608404	0.0534137	0.252927	0.0620587	0.27489	0.035067	0.0264702	0.183215	0.0548592	0.0849468	0.0360871	0.131118	0.281873	0.0798324	0.0380114	0.0381069	0.0795812	0.0791672	0.0175608	0.271977	0.0522385	0.0472051	0.115434	0.159155	0.114441	0.258664	0.061751	0.285814	0.0528719	0.131958	0.15708	0.151937	0.07292	0.0336517	0.168498	0.0583818	0
5430419D17Rik	ENSMUSG00000006204	ENSMUST00000050586	0	0	0	0	0	0	0	0	0	0	0	0	0	0	0	0	0	0	0	0	0	0	0	0	0	0	0	0	0	0	0	0	0	0	0	0	0	0	0	0	0	0	0	0	0	0	0
5430427O19Rik	ENSMUSG00000025058	ENSMUST00000113976	0.104922	0.1498	0.209679	0.170074	0	0.0216536	0.251576	0.0880581	0.113775	0.0933558	0.121681	0.169143	0.137002	0.206862	0.143421	0.11689	0.0397053	0.196302	0.0640024	0.0188771	0.108261	0	0.100669	0.103782	0.0950286	0.32772	0.114951	0.214882	0.289754	0.0435163	0.0609449	0.0566461	0.133193	0.109419	0.200272	0.0206931	0	0.0952715	0.0740207	0.105567	0.166897	0.105187	0.116672	0.117781	0.444223	0.165415	0.088827
5530400C23Rik	ENSMUSG00000055594	ENSMUST00000048459	0	0	0	0	0	0	0	0	0	0	0	0	0	0	0	0	0	0	0	0	0	0	0	0	0	0	0	0	0	0	0	0	0	0	0	0	0	0	0	0	0	0	0	0	0	0	0
5530401A14Rik	ENSMUSG00000020703	ENSMUST00000021044	0	0	0	0	0	0	0	0	0	0	0	0	0	0	0	0	0	0	0	0	0	0	0	0	0.0380114	0	0	0	0	0	0	0	0	0	0	0	0	0	0	0	0	0	0	0	0	0	0
5730409E04Rik	ENSMUSG00000073755	ENSMUST00000097886	3.52538	2.64647	3.38797	2.98196	3.19762	3.42127	2.46107	2.4326	2.65476	3.00813	3.02985	2.65288	3.24589	3.09259	2.23498	3.34306	4.14259	2.66971	3.01725	3.29405	2.18327	2.65046	2.03351	2.32312	2.22367	2.23307	1.98953	1.77561	2.60778	1.42516	4.00495	3.70088	5.64739	3.32236	2.94686	2.91773	3.70506	3.48174	2.15718	2.73154	1.99295	3.42443	3.23765	3.7101	2.11389	2.52015	3.24712
5730455P16Rik	ENSMUSG00000057181	ENSMUST00000103225	6.16941	6.4539	6.20208	5.60109	5.15866	5.44588	5.6878	6.86853	6.29558	7.02243	6.93581	5.27905	6.70256	6.99195	5.80855	6.11335	6.15432	6.36019	5.89736	5.39884	6.39644	5.59125	5.05358	6.98533	6.41443	6.63823	6.5345	5.31551	6.26044	5.89646	6.72135	5.94784	7.26347	6.22693	6.6662	4.44902	5.1665	6.21863	4.34607	4.93524	4.58477	4.99056	4.68147	5.3338	1.8688	4.43702	5.38884
5730480H06Rik	ENSMUSG00000029089	ENSMUST00000030968	6.37926	4.88099	3.66386	3.63958	3.26008	3.313	4.00334	3.53333	3.05297	4.6263	3.99113	3.16031	3.29859	5.36808	6.20296	8.13555	4.35435	7.7343	5.12019	5.39884	4.99807	4.9263	4.30863	4.79792	3.326	6.98119	4.99593	4.64825	4.83801	3.51394	3.37809	3.60647	3.82709	4.70501	3.08037	5.40091	2.93317	3.49906	3.37323	6.24163	3.91718	5.10743	4.85647	3.60915	6.38762	3.81428	3.36556
5730507C01Rik	ENSMUSG00000073197	ENSMUST00000063216	3.96605	8.66345	8.67408	11.0888	5.7832	6.12797	6.72692	8.90487	4.79753	8.01823	8.49332	7.67377	8.46251	5.65769	7.33837	5.51721	7.4646	5.50954	3.88586	3.04864	4.58306	5.34775	5.23478	2.69833	4.44734	4.26036	3.63421	9.51137	4.29362	6.89734	5.64175	5.31529	8.50661	4.72491	3.88146	5.19398	3.82856	2.78019	5.01226	6.82224	3.57357	3.57637	4.09811	5.02252	2.87979	3.67805	6.82981
5730508B09Rik	ENSMUSG00000050549	ENSMUST00000057198	2.62305	2.40929	1.53397	1.76877	3.33502	2.36024	3.15017	3.06002	3.30897	2.51023	2.72565	4.16627	2.2658	2.97882	2.56963	2.75861	1.76027	2.70897	1.45377	1.34971	3.32904	2.21964	1.54023	2.60253	3.49705	2.26355	1.98069	2.52204	2.44096	3.51394	2.64675	1.90709	2.51291	2.00933	2.07901	2.29694	2.67588	3.47308	2.82336	3.35174	2.9747	2.37256	2.4647	2.20419	3.75292	3.00666	3.04973
5730522E02Rik	ENSMUSG00000032985	ENSMUST00000109511	0	1.48552	0.165536	0.464868	0.0624535	0.151575	0.371895	0.0550363	0	0.539389	0	0.320482	0.37939	0.0206862	0.095614	0.245469	0.0264702	0	0	0.245402	0	0.16858	0.281873	0.670592	1.43493	0.388691	0.0176847	0	0	0.0761535	0.191541	0	0	0.0397887	0	0.0517328	0	0.103932	0.26436	0.488246	0	0.151937	0.204176	0.378582	0.628039	0	0.246742
5730559C18Rik	ENSMUSG00000041605	ENSMUST00000120339	0	0	0	0	0	0.0324804	0.656285	0.506334	0.113775	0	0.0243362	0.347189	0.084309	0.227549	0	0.140268	0	0	0	0	0	0	0	0.0239497	0	0.365827	0	0.135715	0	0.0543954	0	0	0	0	0.0286103	0	0.0205837	0	0.0211488	0	0.265072	0	0	0.0420646	0	0.107033	0.0197393
5730596B20Rik	ENSMUSG00000056468	ENSMUST00000070587	0	0	0	0	0	0	0	0	0	0	0	0	0.0210772	0.0827449	0.167324	0	0	0	0.045716	0.0188771	0.0451089	0.0187312	0	0.159665	0	0.0533497	0	0.0226192	0	0.0217582	0	0.0377641	0	0	0	0.0931191	0.0205837	0.0692883	0.0211488	0.0527833	0	0	0	0	0.0306361	0	0
5830411N06Rik	ENSMUSG00000054672	ENSMUST00000059882	0	0	0.0220714	0	0	0	0.0656285	0	0	0	0.0243362	0	0	0	0	0	0	0	0	0	0	0	0	0.0478994	0	0.0914567	0	0	0.114145	0	0	0	0	0	0	0	0	0.0173221	0	0	0	0	0	0	0.015318	0.0583818	0
5830473C10Rik	ENSMUSG00000070690	ENSMUST00000094615	33.1554	21.2217	30.3372	16.6899	21.6964	24.6635	33.4705	17.5456	25.827	26.0981	28.4855	23.5376	12.1826	34.7115	15.0233	23.3313	17.0865	22.6533	40.2758	49.5523	53.2195	37.2844	42.6836	45.6481	41.0618	37.6116	25.4925	37.6949	29.2037	35.3026	27.5993	27.4167	24.179	45.389	37.5272	20.0723	27.5718	23.2895	21.6246	32.6069	30.7091	33.5197	23.9032	17.3643	32.1219	16.5902	20.4697
5930422O12Rik	ENSMUSG00000048544	ENSMUST00000059351	0	0	0	0	0	0	0	0	0	0	0	0	0	0	0	0	0	0	0	0.103824	0	0.0936558	0	0	0	0	0.176847	0	0	0	0	0	0	0	0	0	0	0.0866104	0	0	0	0	0.131256	0	0	0	0
6030419C18Rik	ENSMUSG00000066607	ENSMUST00000085658	1.11217	0.162284	0.0882858	0	0	0	0	0	0.132738	0	0.0365042	0.213655	0	0	0.179276	0	0	0	0.109718	0	0.081196	0	0	0	0.06652	0	0	0.056548	0	0	0.356963	0.141615	0.186471	0	0.0762941	0.0827725	0.0823347	1.57631	0	0	0.539962	0.245437	0	0	0.122544	0.252988	0
6030445D17Rik	ENSMUSG00000066178	ENSMUST00000084593	0	0.0499334	0	0	0	0	0.196885	0.154102	0.0379252	0	0.328538	0.0445114	0.0948476	0.16549	0.047807	0	0.105881	0	0.100575	0	0	0.206043	0.32214	0.359246	0	0.167671	0	0.339288	0.0790237	0	0	0	0.532773	0.0795774	0.0953676	0	0.0720429	0.0346442	0.179765	0.145154	0.03927	0.245437	0.058336	0	0	0.233527	0
6030452D12Rik	ENSMUSG00000054069	ENSMUST00000066875	0	0	0	0	0	0	0	0	0	0	0	0	0	0	0	0	0	0	0	0	0	0	0	0	0	0	0	0	0	0	0	0	0	0	0	0	0	0	0	0	0	0	0	0	0	0	0
6030458C11Rik	ENSMUSG00000022195	ENSMUST00000057256	3.00077	5.86718	6.23518	8.06149	7.28208	5.59746	5.56748	5.94392	6.15336	7.84189	6.92364	6.98829	5.45901	6.87817	6.1671	5.62242	5.86315	5.94141	5.86993	4.83253	4.43872	5.10424	5.51665	5.3328	5.16955	6.28002	5.29657	5.6548	5.90044	6.3425	7.09572	6.85418	5.58524	5.67984	5.188	5.2664	5.20767	4.42579	6.26004	4.39421	5.27199	5.60999	5.43983	8.89246	5.05495	6.45119	5.42832
6030468B19Rik	ENSMUSG00000025573	ENSMUST00000106331	0	0	0	0.0907059	0	0	0	0	0	0	0	0	0	0	0	0	0	0	0	0	0	0.215408	0	0	0	0	0	0	0	0	0	0	0	0	0	0	0	0	0	0	0	0	0	0	0	0	0
6030469F06Rik	ENSMUSG00000095953	ENSMUST00000179160	0	0	0	0	0	0	0	0	0	0	0	0	0	0	0	0	0	0	0	0	0	0	0	0	0	0	0	0	0	0	0	0	0	0	0	0	0	0	0	0	0	0	0	0	0	0	0
6030498E09Rik	ENSMUSG00000051361	ENSMUST00000050744	0.314766	0.0624168	0.0551786	0	0	0	0	0.0660435	0	0	0.194689	0	0.421545	0	0.764912	0	0	0	0	0	0	0	0.0604013	0.183614	0	0.190535	0	0	0	0	0	0	0.337423	0	0	0	0	0	0.0634463	0	0.19635	0.23375	0	0	0.0765902	0.720042	0.059218
6330408A02Rik	ENSMUSG00000070814	ENSMUST00000108532	2.22435	0.948735	0.971143	0.3855	1.0742	0.920278	0.995365	0.68245	0.900722	0.892066	0.608404	0.81901	1.50702	0.930881	0.621491	1.21566	1.15145	0.759035	1.00575	0.934414	0.442067	0.786709	0.714749	1.50883	0.86476	1.57001	1.74194	0.497622	0.965846	1.00088	1.23631	1.06684	1.71375	1.35282	1.59264	1.26228	1.29677	2.11329	1.03629	1.71546	1.41372	0.841499	1.48757	1.24511	1.07226	1.11898	1.21397
6330409D20Rik	ENSMUSG00000009551	ENSMUST00000009695	0	0	0	0	0	0	0	0	0	0	0	0.213655	0	0	0.119517	0	0.0794106	0	0	0	0	0.112387	0	0	0.06652	0.335341	0.0618965	0	0	0	0.252486	0	0	0.109419	0	0	0.123502	0	0	0	0	0	0	0	0	0.126494	0
6430531B16Rik	ENSMUSG00000073795	ENSMUST00000097970	0.18886	0	0	0	0	0	0	0	0	0	0	0	0	0	0	0	0	0	0.182864	0	0	0	0	0.0478994	0	0	0	0	0	0	0	0	0	0	0	0	0	0	0	0	0	0	0	0	0.459541	0.0583818	0
6430548M08Rik	ENSMUSG00000031824	ENSMUST00000034281	3.08471	1.28579	1.61122	11.2589	6.07048	1.06103	1.07193	1.23281	1.29894	1.42108	1.1073	2.24337	3.85713	2.09965	2.36645	1.89362	1.42939	1.16473	1.08804	1.3969	1.26305	1.47976	1.46976	1.97984	2.01461	2.20258	1.46783	0.757743	2.86242	1.82769	1.77611	2.91727	1.43849	1.15387	0.762941	0.982924	0.874806	1.96606	1.6496	0.6334	0.814852	1.07525	0.350016	2.34721	0.536131	1.36224	0.986967
6430550D23Rik	ENSMUSG00000074646	ENSMUST00000086145	0.797407	1.22337	0.684215	1.63271	0.399703	0.357284	1.45476	0.594392	2.3324	0.933558	1.37499	0.988153	2.32904	0.972253	2.41425	3.91582	0.913222	1.1909	2.54181	1.51016	1.29914	0.796074	1.00669	1.59665	1.18786	1.53952	1.58278	1.19882	1.05365	1.53395	1.14054	1.69938	1.1721	1.70097	2.47002	1.78996	0.874806	0.623595	1.50156	1.75504	0.323977	1.11031	5.49817	1.90973	1.21012	1.67361	1.02645
6430571L13Rik	ENSMUSG00000037977	ENSMUST00000042581	1.32202	0.212217	0.286929	1.04312	0.212342	0.324804	0.426585	0.132087	0.540433	0.560135	0.511059	0.275971	0.115925	0.206862	0.167324	0.257158	0.397053	0.196302	0.566878	0.717328	0.30674	0.206043	0.302007	0.335296	0.237571	0.503012	0.0530542	0.316669	0.474142	0.0870326	0.356963	0.141615	1.18986	0.765933	0.753404	0.372476	0.596927	1.39443	0.348955	0.0923708	0.333795	0.806437	0.539608	0.841293	0.444223	0.437863	0.434265
6430573F11Rik	ENSMUSG00000039620	ENSMUST00000125492	4.8474	3.74501	5.76065	1.43996	2.08595	3.55119	1.77197	2.60872	2.08588	1.7219	2.21459	1.67363	1.9918	2.65818	2.28278	5.30681	3.36172	5.58807	6.20823	4.70983	3.68991	3.86798	4.8321	4.0954	1.71051	2.02729	2.40512	1.79823	4.81167	3.24197	2.88182	2.27529	1.44737	3.80977	4.94004	4.02481	6.90582	7.34456	0.380678	4.26225	1.80642	2.5245	1.92509	1.20305	1.22544	0.749233	3.42478
6430628N08Rik	ENSMUSG00000034185	ENSMUST00000132221	0	0	0	0	0	0	0	0	0	0	0	0	0	0	0	0	0	0	0	0	0	0	0	0	0	0	0	0	0	0	0	0	0	0	0	0	0	0	0	0	0	0	0	0	0	0	0
6720489N17Rik	ENSMUSG00000072066	ENSMUST00000091563	0	0.337051	0.0772501	0.0680295	0.412193	0.227363	0.153133	0.44029	0.0758503	0.29044	0.0608404	0.186948	0.284543	0.351666	0.382456	0.163646	0.198526	0.497299	0.155434	0.283156	0.117283	0.103021	0	0.135715	0.161549	0.487769	0.194532	0.486313	0.237071	0.23934	0.0609449	0.0566461	0.239748	0.159155	0.0286103	0.124159	0.185253	0.0866104	0.16919	0.118762	0.107992	0.397375	0.539608	0.109368	0.612721	0.291909	0.148045
6820408C15Rik	ENSMUSG00000032680	ENSMUST00000039961	0.71347	0	0	0	0	0	0	0	0	0	0	0	0	0	0	0	0	0	0	0	0	0	0	0	0	0	0	0	0	0	0	0	0	0	0.190735	0	0	0.129916	0	0	0	0	0	0	0	0	0
7420426K07Rik	ENSMUSG00000074123	ENSMUST00000098460	0	0	0	0	0	0	0	0	0	0	0	0	0	0	0	0	0	0	0	0	0	0	0	0	0	0	0	0	0	0	0	0	0	0	0	0	0	0	0	0	0	0	0	0	0	0	0
7420461P10Rik	ENSMUSG00000091060	ENSMUST00000169439	0	0	0	0	0	0	0	0	0	0	0	0	0	0	0	0	0	0	0	0	0	0	0	0	0	0	0	0	0	0	0	0	0	0	0	0	0	0	0	0	0	0	0	0	0	0	0
7530416G11Rik	ENSMUSG00000096607	ENSMUST00000178942	0	0	0	0	0	0	0	0	0	0	0	0	0	0	0	0	0	0	0	0	0	0	0	0	0	0	0	0	0	0	0	0	0	0	0	0	0	0	0	0	0	0	0	0	0	0	0
8030411F24Rik	ENSMUSG00000027444	ENSMUST00000028933	0	0	0	0	0	0	0	0	0	0	0	0	0	0	0	0	0	0	0	0	0	0	0	0	0	0	0	0	0	0	0	0	0	0	0	0	0	0	0	0	0	0	0	0	0	0	0
8030423J24Rik	ENSMUSG00000021600	ENSMUST00000022091	0	0	0	0	0	0	0	0	0	0	0	0	0	0	0	0	0	0	0	0	0	0	0	0	0	0	0	0	0	0	0	0	0	0	0	0	0	0	0	0	0	0	0	0	0	0	0
8030462N17Rik	ENSMUSG00000047466	ENSMUST00000074653	0.398704	2.82124	3.80732	2.04088	2.03599	2.7067	2.5267	3.36822	3.57445	2.92515	2.68915	3.77457	3.78336	2.17205	3.31063	2.67678	2.43526	2.93144	2.34066	2.35963	4.49285	2.77221	3.11067	2.73825	2.25218	2.94186	3.15672	3.23455	2.98534	3.91647	3.00371	3.65367	2.56619	2.78521	2.63215	2.64872	2.5215	2.80618	3.10887	1.20082	1.81624	1.36744	1.19589	1.92656	0.490177	1.56658	2.12198
8030474K03Rik	ENSMUSG00000046774	ENSMUST00000149761	0	0	0.0662143	0	0	0	0	0	0	0	0	0.0712183	0	0	0	0	0	0	0	0	0.0451089	0	0	0	0	0	0	0	0	0	0	0	0	0.288468	0	0	0	0	0	0	0	0	0	0	0	0	0
8430408G22Rik	ENSMUSG00000048489	ENSMUST00000067354	87.0853	100.491	107.753	48.3236	54.5969	58.3998	21.548	34.3647	39.8309	12.4578	37.9523	23.7869	32.1955	36.9353	26.987	82.0101	70.0931	17.5232	104.616	102.804	55.6914	60.895	114.762	58.3016	62.1962	63.7986	79.2452	54.8289	28.7559	60.1722	17.0907	7.96822	5.91378	35.7601	36.1348	43.6004	60.197	46.5531	7.15886	39.7194	50.0201	115.8	91.2084	4.22329	39.3214	35.8951	44.3148
9030612E09Rik	ENSMUSG00000045008	ENSMUST00000053792	0	0	0	0	0	0.23819	0	0.044029	0	0	0	0	0	0	0	0.163646	0	0	0	0	0	0	0	0	0	0	0	0	0	0	0	0	0	0	0	0	0	0.0952715	0	0	0	0	0	0	0	0	0
9030617O03Rik	ENSMUSG00000021185	ENSMUST00000069782	16.6616	16.0411	13.3422	11.3496	14.5891	22.1841	18.8135	20.2754	20.1288	14.2419	18.9822	14.3327	14.5644	14.0977	11.2944	15.2892	14.7704	12.1053	16.6223	20.7742	17.9804	13.9173	13.5802	14.4896	14.5204	16.9195	16.7121	15.0757	10.0887	19.6911	18.2573	14.171	15.4327	17.517	18.8732	13.2229	24.9062	20.2842	20.969	16.376	26.1931	20.9323	23.7428	23.3375	17.2022	21.2023	22.2956
9030624G23Rik	ENSMUSG00000073158	ENSMUST00000101538	0	1.47304	0.915965	0.668956	2.93532	2.11123	3.9049	1.02368	0	0.777965	1.46017	1.58461	0	1.5825	1.09956	0.315603	2.21026	2.0808	0.521162	0	0.757829	1.06768	0.48321	0.399162	0.218566	0.525876	0	0.260121	0.500484	0.489558	0.243779	0	1.76703	0	1.1921	0.755299	0.27788	1.03066	1.66018	0.514637	0.903209	1.75312	0	0	0	0.418403	0.404656
9030624J02Rik	ENSMUSG00000030982	ENSMUST00000033280	21.3621	9.1503	12.6911	9.80758	10.2299	10.8701	10.6428	8.28847	8.74175	9.27334	7.4712	9.83702	8.94729	10.2707	6.82445	9.64344	11.1175	7.36787	13.8428	11.5339	10.1134	11.2012	11.3655	12.1824	12.8954	12.5829	12.2467	6.91017	9.35114	10.3786	7.13055	7.58114	8.82627	10.5042	9.33649	8.85666	11.7327	13.0002	7.28575	8.221	12.6548	14.3055	14.7298	13.6121	15.6704	12.1629	10.373
9130008F23Rik	ENSMUSG00000054951	ENSMUST00000068258	0.398704	0	0.0993215	0.170074	0.212342	0.0757876	0	0.0770508	0.0284439	0.518643	0.0730085	0.133534	0.105386	0.124117	0.0358552	0.0701341	0	0.235562	0.0365728	0.141578	0.0721742	0.131118	0	0.279413	0	0.342962	0	0	0.254632	0	0.0348256	0.0377641	0.266386	0.0298415	0	0	0.0823347	0.138577	0	0.263916	0	0.0701249	0.21876	0.0588905	0.291043	0.175145	0
9130011E15Rik	ENSMUSG00000039901	ENSMUST00000045396	1.09119	3.13332	3.33279	4.59199	3.68476	4.04922	3.25955	4.3919	3.546	3.30894	3.51658	3.73896	2.22365	3.29945	2.4023	3.44826	3.42789	3.49418	4.11444	4.26621	3.58165	2.95952	4.42943	3.41682	5.07453	4.7024	3.89948	2.55597	3.97753	3.41603	3.89176	3.99355	2.8237	3.51135	4.47274	4.13863	4.02411	4.29588	2.87623	2.74473	3.38704	3.26081	3.10639	3.6428	1.59308	3.18181	3.3853
9130019O22Rik	ENSMUSG00000030823	ENSMUST00000049052	0.398704	0.649135	0.838715	1.12249	0.986766	1.09351	0.667223	0.56137	0.862797	0.43566	0.766589	1.1662	0.864167	0.620587	0.346601	0.82992	0.913222	1.25633	0.566878	1.2742	1.13674	0.655591	1.21809	0.662609	1.01681	0.82311	1.01687	1.3006	1.35218	1.27285	0.504972	0.991307	0.843557	0.676408	0.886919	0.900151	0.566051	0.909409	1.13146	1.18762	0.922844	0.444124	0.554192	0.656208	1.08758	0.934109	0.947488
9130023H24Rik	ENSMUSG00000062944	ENSMUST00000078816	1.2171	1.78512	0.982179	2.23363	0.936803	1.01772	1.19225	1.04569	0.606802	2.02271	1.6792	1.69143	1.46487	1.92382	1.3864	1.6014	0.992632	1.75363	1.05147	1.04768	1.0375	1.24562	0.815418	0.918072	0.969291	2.13399	0.910763	0.791672	1.15023	0.82681	1.4888	1.52944	2.06006	1.65123	1.53542	0.724259	0.720429	0.701544	1.59673	2.87669	1.31554	1.42587	1.69174	2.51547	1.07226	1.5082	1.90485
9130204L05Rik	ENSMUSG00000091175	ENSMUST00000166173	0	0	0	0	0	0	0	0	0	0	0	0	0	0	0	0	0	0	0	0	0	0	0	0	0	0	0	0	0	0	0	0	0	0	0	0	0	0	0	0	0	0	0	0	0	0	0
9130213A22Rik	ENSMUSG00000097386	ENSMUST00000180487	0	0.162284	0	0.0566912	0	0.054134	0	0	0	0	0	0.186948	0	0	0.334649	0	0	0	0	0	0	0.271602	0	0	0	0	0	0	0	0	0	0.0472051	0.0443977	0	0	0	0	0	0	0	0.147262	0	0	0	0.0612721	0.0875727	0.088827
9130230L23Rik	ENSMUSG00000054598	ENSMUST00000165250	0.272797	0	0	0	0	0.281497	0.306266	0.165109	0.199107	0	0	0.462919	0.105386	0.206862	0.119517	0	0	0.183215	0.210294	0	0	0	0	0	0	0	0	0.0452384	0	0.0435163	0.235073	0	0	0	0	0.0413863	0.0308755	0.0519662	0.0634463	0.0263916	0.265072	0.128562	0.452104	0.63097	0.0459541	0	0
9130401M01Rik	ENSMUSG00000101892	ENSMUST00000100655	40.0382	13.8815	13.0884	14.3429	16.5877	15.1467	15.4008	12.9996	17.1706	11.0575	14.115	12.9884	14.2166	12.4841	11.0434	11.0578	16.2792	15.5602	9.83808	10.2786	12.9282	12.2876	11.1138	10.5379	11.8976	11.9961	11.1237	14.3519	16.7969	15.4592	9.62058	9.01617	16.7379	17.6065	9.1839	16.9994	13.5441	14.0395	15.777	12.3249	16.1596	17.8117	21.9781	14.5628	30.0387	17.6216	11.7252
9130409I23Rik	ENSMUSG00000038768	ENSMUST00000036819	5.85465	22.8695	23.0316	9.84159	13.8772	12.0719	22.62	9.88452	10.1734	14.0656	30.5297	9.81922	2.13934	18.328	8.2228	12.8345	10.191	6.0461	10.8895	11.9114	16.8166	11.9879	13.5601	7.50424	7.77334	9.77062	14.528	13.0626	3.59997	10.4222	7.47881	5.48523	8.02711	14.7119	6.99998	8.40141	10.8785	5.52574	8.43836	10.8074	2.08131	7.88905	10.1796	4.32424	7.90411	2.58826	3.43464
9130409J20Rik	ENSMUSG00000085683	ENSMUST00000127166	0	0	0	0	0	0	0	0	0	0	0	0	0	0	0	0	0	0	0	0	0	0	0	0	0	0	0	0	0	0	0	0	0	0	0	0	0	0	0	0	0	0	0	0	0	0	0
9230102O04Rik	ENSMUSG00000079602	ENSMUST00000114915	0	0	0	0	0	0	0	0	0	0	0	0	0	0	0	0	0	0	0	0	0	0	0	0	0	0	0	0	0	0	0	0	0	0	0	0	0	0	0	0	0	0	0	0	0	0	0
9230104L09Rik	ENSMUSG00000027446	ENSMUST00000028937	0	0	0	0	0	0	0	0	0	0	0	0	0	0	0	0	0	0	0	0	0	0	0	0	0	0	0	0	0	0	0	0	0	0	0	0	0	0	0	0	0	0	0	0	0	0	0
9230104M06Rik	ENSMUSG00000097100	ENSMUST00000180971	0	0.212217	0.0772501	0	0	0.0433072	0.0437523	0	0	0	0.0365042	0	0.242388	0.0310294	0.0717105	0	0	0.0392604	0.045716	0	0	0.0374623	0	0.215547	0	0.388691	0.0353694	0	0.0790237	0.163186	0	0	0	0	0	0	0.0926265	0	0	0	0.03927	0.0467499	0.102088	0	0.137862	0.0291909	0
9230109A22Rik	ENSMUSG00000051237	ENSMUST00000056401	0	0	0	0	0	0	0	0	0	0	0	0	0	0	0	0	0	0	0	0	0	0	0	0	0	0.0304856	0	0	0	0	0	0	0	0	0	0	0	0	0	0	0	0	0	0	0	0	0
9230110C19Rik	ENSMUSG00000053070	ENSMUST00000065291	0	0.0499334	0.441429	0.124721	0	0.108268	0.820356	0.165109	0.274957	0.0518643	0.0973447	0.0890228	0.295081	0.0413725	0.095614	0.338981	0	0	0	0.339787	0.0541307	0.177946	0.251672	0	0.456137	0.114321	0.0442118	0.101786	0.0878042	0.0543954	0.0522385	0.236025	0.248627	0.0497359	0.457765	0.103466	0.27788	0.277153	0.0528719	0.211133	0.186532	0.315562	0.247928	0.0420646	0.474859	0.145954	0
9230110F15Rik	ENSMUSG00000047980	ENSMUST00000054175	0	0	0	0	0	0	0	0	0	0	0	0	0	0	0	0	0	0	0	0	0	0	0	0	0	0	0	0	0	0	0	0	0	0	0	0	0	0	0	0	0	0	0	0	0	0	0
9230112D13Rik	ENSMUSG00000021797	ENSMUST00000022325	0	0	0	0	0	0	0	0	0	0	0	0	0	0	0	0	0	0	0	0	0	0	0	0	0	0	0	0	0	0	0	0	0	0	0	0	0	0	0	0	0	0	0	0	0	0	0
9230113P08Rik	ENSMUSG00000078934	ENSMUST00000176049	0	0	0	0	0	0	0	0	0	0	0	0	0	0	0	0	0	0	0	0	0	0	0	0	0	0	0	0	0	0	0	0	0	0	0	0	0	0	0	0	0	0	0	0	0	0	0
9330151L19Rik	ENSMUSG00000097061	ENSMUST00000181850	3.29455	1.62284	1.32429	0.941074	0.599554	1.40748	1.73916	2.2785	2.28499	1.90861	3.95463	3.28494	1.92857	2.80299	2.7489	1.97544	1.2441	2.01537	2.4138	1.75557	1.34425	2.19155	1.91271	2.38699	1.17835	1.47855	2.34322	2.68038	2.04584	1.71889	1.56715	1.23677	1.74039	1.13398	0.867845	1.28297	1.88341	2.03534	1.62846	4.26225	1.30573	1.19212	4.98773	1.20305	1.89944	2.73421	1.13501
9330159F19Rik	ENSMUSG00000004360	ENSMUST00000092627	0	0	0	0	0	0	0.0546904	0.0330218	0	0	0.0486723	0.00890228	0.0210772	0	0.047807	0	0.0264702	0.0916076	0	0	0	0	0	0	0	0	0	0	0	0	0	0	0	0.0198944	0	0	0	0.147238	0	0	0	0	0	0	0	0	0
9330161L09Rik	ENSMUSG00000055271	ENSMUST00000056140	0	0	0.23175	0	0	0	0	0.0990653	0	0	0	0.160241	0	0.0724018	0	0	0.198526	0	0	0	0	0.0749246	0	0.0718491	0	0	0	0	0	0	0	0	0	0	0	0	0	0.129916	0	0	0	0.268812	0	0.0757163	0	0	0
9330182L06Rik	ENSMUSG00000056004	ENSMUST00000069538	0	0.124834	0.353143	0.136059	0.187361	0.0866144	0.109381	0	0.189626	0.0311186	0.25553	0.320482	0.0737703	0.0206862	0.27489	0.222091	0.0926457	0.235562	0.0182864	0.0377541	0.189457	0.103021	0	0.415128	0.0570171	0.129564	0.203374	0.0226192	0.0263412	0.206702	0.182835	0.0472051	0.150952	0.119366	0.0762941	0.33109	0.133794	0.207865	0.348955	0.461854	0.19635	0.2805	0.3646	0.193497	0.0765902	0.165415	0.118436
9330182O14Rik	ENSMUSG00000094112	ENSMUST00000179120	0	0	0	0	0	0	0	0	0	0	0	0	0	0	0	0	0	0	0	0	0	0	0	0	0	0	0	0	0	0	0	0	0	0	0	0	0	0	0	0	0	0	0	0	0	0	0
9430007A20Rik	ENSMUSG00000028593	ENSMUST00000030328	0	0	0	0	0	0	0	0	0	0	0	0	0	0	0	0	0	0	0	0	0	0	0	0	0	0	0	0	0	0	0	0	0	0	0	0	0	0	0	0	0	0	0	0	0	0	0
9430015G10Rik	ENSMUSG00000059939	ENSMUST00000072554	1.93057	2.29694	1.75468	2.09757	1.7487	2.51182	2.07824	2.11339	2.47462	1.79451	2.11725	1.70924	3.08782	2.9271	5.19901	2.88719	1.81321	3.0754	1.92921	1.37803	1.68707	1.86375	3.33214	2.09161	1.21637	1.52428	3.08598	3.20062	2.92388	1.4578	2.0373	1.00075	1.6516	1.11408	1.06812	2.96946	1.69815	1.91409	2.47441	3.94555	1.86532	2.79331	2.8293	1.74148	1.56244	2.67583	3.27673
9430016H08Rik	ENSMUSG00000025971	ENSMUST00000027114	9.73676	8.13915	5.57304	7.86874	9.21814	8.10927	7.12069	5.82284	6.86445	6.41043	8.73668	5.48381	5.33254	6.92989	6.37028	6.61598	7.90135	8.41482	6.57396	6.85237	7.50612	6.8837	7.82197	7.52819	7.33621	4.94628	6.61408	8.34648	7.22628	6.73415	6.86065	7.44896	7.75185	7.70906	8.23976	6.9322	8.23347	6.3139	7.98366	8.36615	6.62681	8.63705	8.47331	8.05958	13.342	8.13453	7.876
9430020K01Rik	ENSMUSG00000033960	ENSMUST00000037029	0.608548	1.62284	1.79882	1.19052	1.08669	1.3317	1.31257	1.45296	1.41271	1.44183	1.74004	2.07423	2.41334	2.68921	2.78476	2.46638	1.52204	1.07312	1.47205	1.5668	2.2374	1.61088	1.51003	1.97984	1.39692	1.69957	1.26446	1.13096	1.52779	1.72977	1.53233	1.2651	1.46513	1.89991	1.00136	1.23124	1.17327	2.05267	1.42754	1.09525	1.30573	0.970061	0.466688	1.67417	0.78122	1.29413	1.37188
9430038I01Rik	ENSMUSG00000040139	ENSMUST00000068996	8.98132	8.21405	6.80904	4.13846	6.05799	3.77855	9.97553	6.90155	8.07806	9.03477	9.47894	5.59953	6.41802	5.31636	5.72489	9.11743	6.2205	8.10073	11.685	9.24032	15.5896	9.69338	11.7581	10.4341	15.6417	12.4	14.6164	14.759	11.1775	12.598	8.74123	3.682	7.33451	10.7529	12.3692	13.7816	13.1941	13.7537	10.9445	13.5653	9.21863	17.8468	18.1717	4.43361	28.9051	8.56266	7.34303
9430069I07Rik	ENSMUSG00000094447	ENSMUST00000179647	0	0	0	0	0	0	0	0	0	0	0	0	0	0	0	0	0	0	0	0	0	0	0	0	0	0	0	0	0	0	0	0	0	0	0	0	0	0	0	0	0	0	0	0	0	0	0
9430076C15Rik	ENSMUSG00000053007	ENSMUST00000047450	0.0839376	0.0249667	0.0110357	0	0	0.0324804	0.0765666	0.0330218	0.0284439	0.0518643	0	0.00890228	0.221311	0.0310294	0.131469	0.0701341	0.0794106	0	0.045716	0.0377541	0	0.0187312	0.0100669	0.0159665	0.00950286	0.167671	0.00884236	0.0226192	0.0439021	0.0979117	0.0174128	0	0	0	0.104904	0.0103466	0.061751	0.16456	0.0317232	0	0.0981749	0.0467499	0	0.0588905	0.0306361	0.0486515	0
9430097D07Rik	ENSMUSG00000075405	ENSMUST00000100190	0	0	0	0	0	0.0649608	0	0	0	0	0	0	0	0	0	0	0	0	0	0	0	0	0	0	0	0	0	0	0	0	0	0	0	0	0	0	0	0	0	0	0	0	0	0	0	0	0
9530002B09Rik	ENSMUSG00000023263	ENSMUST00000024032	0	0	0	0	0	0	0	0	0	0	0	0	0	0	0	0	0	0	0	0	0	0	0	0	0	0	0	0	0	0	0	0	0	0	0	0	0	0	0	0	0	0	0	0	0	0	0
9530003J23Rik	ENSMUSG00000020177	ENSMUST00000020392	0	0	0	0	0	0	0	0	0	0	0	0	0	0	0.155373	0	0	0	0	0	0	0	0	0	0	0	0	0	0	0	0.252486	0	0	0	0	0	0	0	0	0	0	0	0	0	0	0	0
9530053A07Rik	ENSMUSG00000078776	ENSMUST00000059886	0	0	0	0	0	0.0216536	0	0	0	0.0103729	0	0.0178046	0	0	0	0	0	0	0	0	0	0.00936558	0	0	0	0	0	0	0	0	0	0	0	0	0	0	0.0102918	0.00866104	0	0	0	0	0	0	0	0	0
9530068E07Rik	ENSMUSG00000036275	ENSMUST00000036952	61.3584	82.9395	97.4344	73.7666	91.8192	85.6833	82.0903	80.397	76.0684	69.9961	74.2618	64.4436	60.9975	64.6135	68.0532	71.3848	85.8032	91.961	85.1049	79.4913	78.6338	74.7561	86.3336	65.6701	85.2976	71.3286	77.3264	99.1399	89.4637	91.9717	53.6924	61.6026	56.6426	75.8273	73.7001	80.5583	89.4361	80.9114	88.8989	76.0211	97.1539	101.003	83.8143	66.7145	104.117	70.7587	80.0233
9530077C05Rik	ENSMUSG00000036411	ENSMUST00000058868	0	0	0	0.283456	0.137398	0.0433072	0	0.0990653	0.161182	0	0	0.0534137	0.115925	0.124117	0.167324	0.035067	0	0.392604	0.137148	0.169894	0	0	0	0.103782	0.161549	0.0457283	0.0265271	0.0678576	6.04093	0	0.0696513	0.0566461	0.0532773	0.159155	0	0.124159	0.061751	0.112594	0.16919	0.0791749	0	0.0584374	0	0.210323	0.291043	0.116764	0.029609
9630041A04Rik	ENSMUSG00000057710	ENSMUST00000112841	0	0	0	0	0	0	0	0	0	0	0	0	0	0	0	0	0	0	0	0	0	0	0	0	0	0	0	0	0	0	0	0	0	0	0	0	0	0	0	0	0	0	0	0	0	0	0
9830107B12Rik	ENSMUSG00000073386	ENSMUST00000063481	0	0	0	0	0.0249814	0	0	0	0	0	0	0	0	0	0	0	0	0.0523472	0	0	0.0180436	0	0	0	0	0.0304856	0	0	0.0526825	0	0	0	0	0	0	0	0.0308755	0	0	0.0791749	0	0	0	0	0	0	0
9930012K11Rik	ENSMUSG00000044551	ENSMUST00000058240	0.251813	0.249667	0.0331072	0.0907059	0.0999257	0.184056	0.339081	0.110073	0.284439	0.21783	0	0.329384	0.158079	0.279264	0.298794	0.315603	0.224997	0	0.091432	0.396418	0.577394	0.243505	0.402675	0.702525	0.142543	0.579226	0.176847	0.124406	0	0.369889	0.0783577	0.726958	0.293025	0.278521	0.524522	0.0827725	0.247004	0.337781	0.306657	0.329896	0.490875	0.163625	0.189592	0.311278	0.382951	0.6422	0.207263
9930021J03Rik	ENSMUSG00000046138	ENSMUST00000175726	2.686	4.30676	4.7895	3.95705	4.32179	4.85041	4.57212	4.19377	4.88286	3.67199	4.51436	4.26419	4.11006	5.26465	4.09945	7.16537	3.61318	3.49418	3.5567	5.18175	5.07024	5.25409	5.41598	7.64794	5.60669	6.98881	4.89867	5.86968	2.98534	4.90646	4.84076	4.56001	2.0423	2.67579	4.38691	4.27313	3.57127	5.647	2.74934	4.52617	4.87929	3.51793	2.68346	3.55867	1.62371	2.27689	4.50057
9930022D16Rik	ENSMUSG00000045065	ENSMUST00000055404	0	0	0	0	0	0	0	0	0	0	0	0	0	0	0	0	0	0	0	0	0	0	0	0	0	0	0	0	0	0	0	0	0	0	0	0	0	0	0	0	0	0	0	0	0	0	0
9930111J21Rik1	ENSMUSG00000069893	ENSMUST00000093153	0	0.711552	0.441429	0	0	0.140748	0.415647	0.132087	0.388733	0.570508	0.0243362	0.560844	0.505854	0.589558	0.346601	0.35067	0.211762	0.261736	0.237723	0.25484	0.108261	0.543204	0.151003	0.215547	0.59868	1.37185	0.238744	0.147025	0.772677	0.391647	0.304724	0.179379	0.0621568	0.228785	0.228882	0.351783	0.0514592	0.389747	0.296083	0.145154	0.31416	0.268812	0.087504	0.235562	0	0.194606	0.345438
9930111J21Rik2	ENSMUSG00000069892	ENSMUST00000093152	2.58108	2.25949	3.13414	2.09757	1.76119	2.06792	2.24231	1.60706	2.15225	3.30894	3.07853	3.35616	4.23653	4.71646	3.14331	3.23786	3.36172	2.25093	2.32237	2.33132	2.12914	3.57765	2.13418	2.39497	2.15715	4.90055	2.22827	2.60121	3.58241	2.11054	2.15919	2.31305	1.85583	1.68107	2.10762	1.99689	1.28648	2.41643	1.87167	2.82391	2.05186	1.67131	1.06463	1.62369	0.628039	1.68334	3.30634
A130010J15Rik	ENSMUSG00000079144	ENSMUST00000110831	2.43419	5.3304	4.43636	3.31077	4.75896	3.32383	3.98146	3.74247	4.4088	3.72386	4.01547	4.60248	4.34191	4.40617	4.62533	4.17298	3.41466	4.39717	4.14187	3.56776	5.21459	3.01572	3.29187	3.40884	3.93418	4.10031	3.13904	5.81313	2.5112	4.58009	3.54351	3.62535	3.48078	4.58565	2.80381	3.96273	3.45806	2.84082	4.31435	3.25937	3.07288	4.00881	1.75008	2.93611	4.28905	3.39587	4.00709
A130051J06Rik	ENSMUSG00000097643	ENSMUST00000180649	0	0.0624168	0.132429	0	0	0.0649608	0.218762	0.165109	0.161182	0.0622372	0.0243362	0.0267068	0	0.0206862	0.0239035	0.0584451	0.0661755	0.0916076	0.0274296	0.368103	0.0902178	0.0749246	0.0604013	0.127732	0	0.106699	0.15032	0	0.184389	0	0	0	0.168711	0.179049	0.0858308	0.0620794	0.11321	0.0866104	0.0317232	0.0263916	0	0.151937	0.029168	0.0252388	0.107226	0.0681121	0.0493483
A1bg	ENSMUSG00000022347	ENSMUST00000096418	0	0	0.264857	0.0566912	0.149889	0.140748	0	0.044029	0.0379252	0	0.133849	0.160241	0.084309	0.29995	0	0.128579	0.145586	0.196302	3.90415	1.6895	10.772	0.309064	0.442943	21.6665	0.712714	1.02127	3.01524	0.135715	7.48091	0.217582	10.082	1.57665	58.5162	159.553	5.86511	2.17278	273.681	243.67	798.916	387.007	42.1367	301.783	1034.09	395.576	273.687	98.7333	224.979
A1cf	ENSMUSG00000052595	ENSMUST00000075838	4.21787	48.5478	51.0844	31.7924	48.1017	46.1005	47.7885	44.6014	47.8805	53.078	50.1203	63.5356	48.425	65.203	48.9304	62.5245	56.5536	36.3421	58.7725	51.893	46.4441	41.4708	47.264	48.4902	51.6005	44.547	53.5493	65.0415	35.227	69.1583	66.1165	48.7629	39.7537	42.8524	47.3214	48.0701	35.4863	43.695	33.0238	26.0486	30.552	17.3325	12.4547	36.958	6.72462	23.6057	47.1079
A230046K03Rik	ENSMUSG00000034560	ENSMUST00000038388	4.11294	6.35403	6.7649	7.55127	7.71926	6.21458	6.27846	6.72543	6.53261	7.10541	7.42253	7.13963	7.58781	6.91955	7.17105	6.0666	6.37932	6.19006	6.37281	5.42715	7.22644	5.82539	6.36227	5.716	5.92028	6.53915	5.23468	5.57563	4.74142	5.12405	8.57581	7.12797	6.13577	5.30185	5.56947	5.21467	4.34316	4.41713	5.19203	5.76658	5.1051	4.05556	3.13556	5.83857	2.69597	4.00888	6.52385
A230050P20Rik	ENSMUSG00000038884	ENSMUST00000043911	200.758	42.6432	40.4901	20.4769	20.6347	61.5937	44.2992	37.0284	41.7461	32.3426	53.4544	48.829	47.9296	87.42	64.9697	85.0376	57.4006	89.2651	54.8043	56.1687	33.7144	47.9705	35.4254	49.2725	26.665	32.3604	22.38	24.7228	43.6474	16.0684	44.1415	43.6458	61.038	43.5786	46.3868	38.096	47.3528	42.2399	33.3833	73.8438	33.8311	41.7944	61.2674	23.2786	33.1635	29.512	32.1159
A230065H16Rik	ENSMUSG00000087075	ENSMUST00000150384	0	0	0	0	0	0	0	0	0	0	0	0	0	0	0	0	0	0	0	0	0	0	0	0	0	0	0	0	0	0	0	0	0	0	0	0	0	0	0	0	0	0	0	0	0	0	0
A230072I06Rik	ENSMUSG00000074473	ENSMUST00000098935	0	0	0	0	0	0	0	0	0	0	0	0	0	0	0	0	0	0	0	0	0	0	0	0	0	0	0	0	0	0	0	0	0	0	0	0	0	0	0	0	0	0	0	0	0	0	0
A26c2	ENSMUSG00000109344	ENSMUST00000207359	0	0	0	0	0	0	0	0	0	0	0	0	0	0	0	0	0	0	0	0	0	0	0	0	0	0	0	0	0	0	0	0	0	0	0	0	0	0	0	0	0	0	0	0	0	0	0
A2m	ENSMUSG00000030111	ENSMUST00000032203	0	0.0124834	0	0.0340147	0	0	0	0.0550363	0	0	0	0	0.0421545	0.0724018	0	0	0	0.0523472	0.0182864	0	0	0	0	0	0	0	0.0176847	0	0	0.0108791	0.0174128	0	0	0	0	0	0	0.0346442	0	0	2.04204	0.0350625	0.014584	0	0	0	0
A330070K13Rik	ENSMUSG00000052014	ENSMUST00000063656	0	0	0	0	0	0	0	0	0	0	0	0	0	0	0	0	0	0	0	0	0	0	0	0	0	0	0	0	0	0	0	0	0	0	0	0	0	0	0	0	0	0	0	0	0	0	0
A3galt2	ENSMUSG00000028794	ENSMUST00000030585	0	0.0749002	0.132429	0	0	0	0	0	0	0	0	0	0.179157	0.0413725	0	0.0467561	0	0.209389	0	0	0	0	0	0	0	0	0	0	0	0	0	0.0660871	0.0887955	0	0	0	0	0.0606273	0	0	0	0	0	0.0168259	0	0	0
A430005L14Rik	ENSMUSG00000047613	ENSMUST00000058393	80.3912	45.4769	41.0418	34.0941	44.4419	34.1261	57.8078	44.5023	37.1382	41.5433	61.4975	31.4607	43.398	41.9413	55.2768	44.5936	48.1228	58.6943	35.1373	35.9702	41.0762	37.1814	35.9388	36.0363	43.6941	39.1435	42.0631	55.451	36.2807	46.9867	52.6564	35.6398	60.2744	54.8985	42.41	56.8751	45.3458	37.2685	59.2695	53.9709	31.5927	64.6201	91.048	36.6383	139.716	58.5764	40.89
A430033K04Rik	ENSMUSG00000056014	ENSMUST00000032590	1.28005	2.19707	1.87607	3.31077	2.17338	1.84056	1.99073	2.74081	2.34188	2.75918	1.66703	2.97336	2.3185	2.48235	3.60943	2.10402	2.7132	2.32945	2.86182	2.98257	2.30055	2.18218	1.86237	3.05758	1.77703	2.65986	2.56428	1.32322	1.41365	2.01263	2.0373	2.46411	2.60171	2.00933	2.39373	1.13812	2.09954	2.18258	1.61788	2.01896	1.87514	1.32069	2.04176	2.32197	1.07226	2.26716	2.0825
A430078G23Rik	ENSMUSG00000074497	ENSMUST00000098966	0	0.0873835	0.0441429	0	0.0999257	0	0.0328142	0.0330218	0.0189626	0.176339	0	0.0356091	0.474238	0.0724018	0.227083	0.0701341	0.0397053	0.0392604	0.22858	0.311471	0.415002	0.159215	0.0704682	0.135715	0.06652	0.167671	0.15032	0.237502	0.21073	0.261098	0.130596	0	0.150952	0.0198944	0.400544	0	0.061751	0.268492	0	0.184742	0	0	0.29168	0.0673034	0	0.136224	0.355308
A430089I19Rik	ENSMUSG00000094560	ENSMUST00000097479	0	0	0	0	0	0	0	0	0	0	0	0	0	0	0	0	0	0	0	0	0	0	0	0	0	0	0	0	0	0	0	0	0	0	0	0	0	0	0	0	0	0	0	0	0	0	0
A430105I19Rik	ENSMUSG00000045838	ENSMUST00000059997	0.902329	1.1984	0.794572	0.805015	0.799405	0.747049	0.875047	0.737486	0.938648	0.933558	0.693581	1.06827	0.737703	1.10671	0.968091	1.13383	0.979397	0.497299	1.06975	0.858906	0.884134	0.796074	0.755016	1.06177	0.893269	1.24229	1.2114	0.972626	1.14145	0.728898	0.496265	0.453169	1.10994	0.348151	0.438691	0.807032	0.638094	1.44639	0.666187	0.290308	0.618502	0.654499	0.787536	0.260801	0.827174	1.05087	0.858661
A4galt	ENSMUSG00000047878	ENSMUST00000049530	0.650517	0.11235	0.23175	0.317471	0.17487	0.162402	0.0437523	0.0770508	0.066369	0.124474	0.109513	0.0356091	0.0737703	0	0	0.0701341	0.172056	0.0392604	0.356585	0.25484	0.30674	0.196677	0.151003	0.0319329	0.237571	0.243884	0.0618965	0	0.43024	0	0.191541	0	0.0887955	0.169102	0.038147	0	0.11321	0.346442	0.0740207	0	0.461422	0.198687	0.131256	0.0336517	0.306361	0.31137	0.157915
A4gnt	ENSMUSG00000037953	ENSMUST00000042553	0	0.174767	0	0.170074	0	0.0324804	0.0328142	0.0660435	0	0.0311186	0.146017	0.231459	0	0	0	0	0.0661755	0	0	0	0	0	0	0	0	0	0.0707389	0	0	0	0	0	0	0	0	0	0	0	0.0317232	0	0	0	0.07292	0.0252388	0	0.0194606	0
A530016L24Rik	ENSMUSG00000043122	ENSMUST00000057465	0	0.0249667	0.0551786	0	0	0.0649608	0	0.0330218	0.0568877	0.0622372	0	0	0	0	0	0.0818231	0	0	0.0640024	0.113262	0.0270653	0.0749246	0	0.0798324	0	0	0	0	0	0	0	0.0566461	0.097675	0.0497359	0.0858308	0	0.0926265	2.71957	0	0	0	0	0.204176	0	0	0.0681121	0
A530032D15Rik	ENSMUSG00000089844	ENSMUST00000160792	0	0	0.0441429	0	0	0	0	0	0	0	0	0.543039	0.337236	0.103431	0	0	0	0.484212	0.237723	0.226525	0	0.206043	0.191271	0	0	0.487769	0	0	0.316095	0.0543954	0	0	0.0443977	0	0	0	0	0.0866104	0	0	0.0490875	0	0	0	0.122544	0.223797	0.276351
A530064D06Rik	ENSMUSG00000043939	ENSMUST00000027764	0.461657	0.174767	0.0772501	0	0.112416	0	0	0.0550363	0.170663	0	0	0.0801205	0	0	0.047807	0.0935121	0.158821	0	0.100575	0.0849468	0.0451089	0	0.090602	0	0	0.32772	0.212217	0.0452384	0.122926	0.141428	0.0957705	0	0.0799159	0	0	0	0.0308755	0.0692883	0	0	0.127627	0	0	0	0.245089	0.408673	0.236872
A530084C06Rik	ENSMUSG00000090863	ENSMUST00000170573	0.356735	0.174767	0.375215	0.306133	0.0749443	0.30315	0.382833	0.660435	0.0284439	0.321559	0.231194	0.11573	0.0948476	0.206862	0.250987	0.338981	0.251467	0.170128	0.466303	0.509681	0.207501	0.374623	0.221471	0.287396	0.0285086	0.167671	0.194532	0.0678576	0.0614629	0.23934	0.200247	0.254907	0.186471	0.397887	0.200272	0.0620794	0.174961	0.181882	0.179765	0.237525	0.0883574	0.841499	0.495856	0.513189	0.199134	0.262718	0.315829
A530099J19Rik	ENSMUSG00000047462	ENSMUST00000151029	0.0419688	0.0249667	0.0220714	0.0340147	0	0	0	0.0330218	0	0	0	0.0979251	0	0.0724018	0.131469	0	0.0264702	0	0	0.0566312	0.144348	0.0749246	0	0.0957988	0	0.0838353	0	0	0.0263412	0	0	0.0472051	0.0710364	0.0497359	0.114441	0	0.0205837	0.0173221	0.158616	0	0.107992	0	0	0	0	0	0.0197393
A630001G21Rik	ENSMUSG00000052760	ENSMUST00000064788	0	0.324567	0.121393	0.226765	0.224833	0	0.251576	0.253167	0.341326	0.591253	0	0.338287	0.358313	0.724018	1.13542	0.374048	0.688225	0.196302	0.192007	0	0.324784	0.309064	0.191271	0.0558826	0	0.678304	0.433276	1.01786	0.535605	0.0652745	0.548504	0.226584	0.417339	0.268574	0.67711	0.113812	0.0720429	0.424391	0.412401	0.184742	0.215985	0.420749	1.7355	0.0757163	0.214453	0.885457	0.256611
A630010A05Rik	ENSMUSG00000075395	ENSMUST00000100165	0	0	0	0	0	0	0	0	0	0	0	0	0	0	0	0	0	0	0	0	0	0	0	0	0	0	0	0	0	0	0	0	0	0	0	0	0	0	0	0	0	0	0	0	0	0	0
A630023A22Rik	ENSMUSG00000095493	ENSMUST00000178958	0	0	0	0	0	0	0	0	0	0	0	0	0	0	0	0	0	0	0	0	0	0	0	0	0	0	0	0	0	0	0	0	0	0	0	0	0	0.0519662	0	0	0	0	0	0	0	0	0
A630033H20Rik	ENSMUSG00000054293	ENSMUST00000067249	0.0839376	0.511818	0.342107	0.272118	0.0624535	0.259843	0.710975	0.165109	0.21807	0.560135	0.973447	0.258166	0.168618	0.589558	0.334649	0.409116	0.277937	0.929163	0.274296	0.811713	0.424024	0.440182	0.352341	1.10169	0.142543	0.594468	0.680862	0.407146	1.01853	0.369889	0.304724	0.670312	0.0443977	0.198944	0.362397	0.320743	0.061751	0.199204	0.613315	0.211133	0.19635	0.362312	0.14584	0.243975	0.505495	0.291909	0.414526
A630073D07Rik	ENSMUSG00000067541	ENSMUST00000091791	0	0	0	0	0	0	0	0	0	0	0	0	0	0	0	0	0	0	0	0	0	0	0	0	0	0	0	0	0	0	0	0	0	0	0	0	0	0	0	0	0	0	0	0	0	0	0
A630076J17Rik	ENSMUSG00000094613	ENSMUST00000179399	0	0	0	0	0	0	0.185947	0	0	0	0	0	0	0	0	0	0	0	0	0	0	0	0.0805351	0.415128	0	0	0	0	0	0	0	0	0	0	0	0.124159	0	0	0	0	0	0	0	0	0	0.165415	0
A630095E13Rik	ENSMUSG00000070313	ENSMUST00000093868	0	0	0	0	0	0	0	0	0	0	0	0	0	0	0	0	0	0	0	0	0	0	0	0	0	0	0	0	0	0	0	0	0	0	0	0	0	0	0	0	0	0	0	0	0	0	0
A630095N17Rik	ENSMUSG00000096094	ENSMUST00000179573	0	0	0.264857	0	0	0	0	0	0	0	0.450219	0	0	0.66196	0	0	0	0.32717	0.320012	0.443611	0	0.131118	0	0.255464	0	0	0.380221	0	0	0	0.148009	0	0.142073	0.5272	0.152588	0	0	0.346442	0	0	0	0.467499	0.641696	0	0	0	0.148045
A730015C16Rik	ENSMUSG00000090551	ENSMUST00000164855	0	0.174767	0.264857	0.19275	0	0	0	0	0.502508	0.14522	0	0.151339	0.326697	0.113774	0.310745	0	0.516169	0.209389	0.155434	0.698451	0.180436	0	0	0.279413	0.142543	0.0990781	0.212217	1.69644	0.158047	0	0.400495	0.141615	0.497255	0.129313	0.219346	0	0.195545	0	0	0.501441	0.500692	0.338937	0.685448	0	0.382951	0.525436	0.207263
A730017C20Rik	ENSMUSG00000050875	ENSMUST00000058633	0	0	0.0331072	0	0	0	0	0	0	0	0	0	0	0	0	0	0	0	0	0	0	0	0	0	0	0	0	0	0	0	0	0	0	0	0	0	0	0	0	0.672987	0	0	0	0	0	0	0
A730018C14Rik	ENSMUSG00000047828	ENSMUST00000050754	0	0	0	0	0	0	0	0	0	0	0	0	0	0	0	0	0	0	0	0	0	0	0	0	0	0	0	0	0	0	0	0	0	0	0	0	0	0	0	0	0	0	0	0	0	0	0
A730046J19Rik	ENSMUSG00000085139	ENSMUST00000135687	0	0	0	0	0.0249814	0	0	0	0.0474064	0	0	0	0	0	0.047807	0	0.0397053	0	0	0	0.0180436	0	0.0604013	0.0239497	0.0570171	0	0	0	0	0	0	0	0	0	0	0	0.0102918	0.121255	0	0	0.019635	0	0	0.0252388	0	0.0389212	0
A730049H05Rik	ENSMUSG00000048636	ENSMUST00000057977	0	0	0	0	0	0	0	0	0	0	0	0.0356091	0.0737703	0	0	0	0	0	0	0	0.0360871	0	0	0	0	0.0838353	0	0	0	0	0	0	0	0	0	0	0.061751	0	0.105744	0	0	0	0	0	0.0459541	0.097303	0
A730061H03Rik	ENSMUSG00000053588	ENSMUST00000066106	0	3.42044	0.220714	0.351486	2.07346	0.801183	2.27512	1.8272	1.12827	0.259322	0.243362	0.409505	1.68618	4.31308	4.24287	4.2548	0.833811	1.04694	2.63324	0.481365	1.52468	0.870999	2.70799	1.21345	1.96709	0	1.10529	0.260121	2.43218	0.739777	0.731338	0.226584	0.19535	0.427729	0.476838	0.258664	0.998308	0.74485	0.243211	1.64948	1.82605	2.27906	0.860456	0.218736	1.4399	0.204336	2.34898
A730071L15Rik	ENSMUSG00000096923	ENSMUST00000181545	0	0.212217	0.0882858	0.181412	0.124907	0.216536	0.207824	0	0.227551	0	0.559732	0.0445114	0	0.0413725	0	0.0935121	0.0529404	0	0	0	0	0.215408	0.0503344	0.175631	0.0855257	0.114321	0.168005	0	0	0.0979117	0.104477	0	0	0.179049	0.0476838	0.0517328	0.0823347	0.112594	0.0951695	0.15835	0.0490875	0	0.422936	0	0	0.0875727	0
A830005F24Rik	ENSMUSG00000053181	ENSMUST00000065465	0.545594	0	0	0	0	0	0	0	0.530952	0	0	0	0.115925	0.310294	0.215131	0	0	0	0	0	0.117283	0.103021	0	0	0	0	0	0	0	0	0	0	0.097675	0	0	0.248318	0	0.0866104	0	0.118762	0.215985	0.245437	0	0	0	0	0
A830010M20Rik	ENSMUSG00000044060	ENSMUST00000060553	0.419688	0.436918	0.4635	0.419515	0.499628	0.194882	0.481276	0.396261	0.625765	0.0726101	0.158185	0.258166	0.505854	0.858479	0.442215	0.607829	0.476464	0.104694	0.88689	0.726767	0.460111	0.636859	0.442943	1.08572	0.503651	1.57001	0.433276	0.0791672	0.307315	0.435163	0.504972	0.519256	0.577171	0.109419	0.6485	0.403516	0.638094	0.805477	0.401827	0.976491	0.343612	0.374	0.233344	0.0757163	0.551449	0.350291	0.493483
A830018L16Rik	ENSMUSG00000057715	ENSMUST00000048613	0	0.0124834	0	0	0	0	0	0	0.0948129	0.0103729	0.0486723	0	0.0421545	0	0	0.187024	0	0	0	0	0	0	0	0	0	0	0.0353694	0	0	0	0	0	0	0	0	0.0103466	0	0.0692883	0	0	0	0	0	0	0	0	0
A830031A19Rik	ENSMUSG00000055010	ENSMUST00000068360	0	0	0	0	0	0	0	0	0	0	0	0	0	0	0	0	0	0	0	0	0	0	0	0	0	0	0	0	0	0	0	0	0	0	0	0	0	0	0	0	0	0	0	0	0	0	0
A830080D01Rik	ENSMUSG00000044150	ENSMUST00000057180	1.93057	1.61035	1.36843	0.736986	0.674498	0.725396	0.710975	1.60706	1.40323	0.871321	0.803093	1.32644	1.13817	1.77902	1.17127	0.818231	1.16469	1.1909	1.08804	0.868345	0.81196	1.22689	0.835551	0.550843	0.427629	1.75292	1.25561	1.37977	1.00975	1.04439	1.67163	1.50112	1.38521	1.13398	0.762941	1.73822	1.01889	1.01334	0.941121	1.31958	0.47124	0.981749	0.904208	1.12733	0.842492	0.97303	0.779704
A930002H24Rik	ENSMUSG00000045506	ENSMUST00000050753	0	0	0	0	0	0	0.2297	0	0	0	0	0	0	0.982596	0.406359	0.210402	0	0	0.237723	0.217086	0.234566	0.393354	0	0	0.9978	1.63098	0.93729	0.237502	0.781457	0	1.78481	0	1.25202	0	0	1.16916	0.185253	0.173221	0	0	1.05047	1.15706	0	0.395408	0	1.13844	0.187524
A930003A15Rik	ENSMUSG00000075330	ENSMUST00000100083	0	0	0	0	0	0	0	0	0	0	0	0	0	0	0	0	0	0	0	0	0	0	0	0	0	0	0	0	0	0	0	0	0	0	0	0	0	0.0952715	0	0	0	0	0	0	0	0	0
A930004D18Rik	ENSMUSG00000054057	ENSMUST00000066163	0.860361	0.274634	1.09254	0.430853	0.412193	0.292324	0.656285	0.495327	0.474064	0.529016	1.87388	1.06827	0.548008	1.01363	0.47807	0.584451	0.926457	0.366431	0.832031	1.07599	0.757829	0.664956	0.402675	0.510927	0.750726	0.518254	0.397906	0.27143	0.122926	0.522196	0.77487	1.86932	0.58605	0.994718	1.71662	0.786339	1.02918	2.09597	0.571017	0.580616	0.559597	0.771374	0.539608	1.38813	0.520813	0.389212	2.0825
A930009A15Rik	ENSMUSG00000092210	ENSMUST00000173620	0	0	0	0	0	0	0	0	0	0	0	0	0	0	0	0	0	0	0.274296	0	0	0	0	0	0	0	0	0	0	0	0	0	0	0	0	0	0	0	0	0	0	0	0	0	0	0	0
A930011G23Rik	ENSMUSG00000089809	ENSMUST00000031276	2.70699	3.33306	5.27507	3.67359	3.11019	5.20769	4.69244	4.53499	8.65642	2.68657	2.42145	4.40663	6.61825	6.27827	3.40625	4.37169	5.18816	3.45492	2.58752	3.0864	6.31525	4.24261	4.25829	4.03153	16.4114	15.0065	8.76278	13.1418	13.0214	8.07228	4.28355	3.69144	4.08459	6.97297	4.85421	17.0098	3.99323	4.25257	8.77674	5.6742	6.57772	3.88025	3.44183	5.47682	8.93042	9.78868	7.48121
A930017K11Rik	ENSMUSG00000025727	ENSMUST00000162431	0	0	0	0	0	0	0	0	0	0	0	0	0	0	0.0239035	0	0	0	0	0	0	0	0	0	0	0	0	0	0	0	0	0	0	0	0	0	0	0	0	0	0	0	0	0	0	0	0
A930018M24Rik	ENSMUSG00000091089	ENSMUST00000170855	0	0	0	0	0	0	0	0	0	0	0	0	0	0	0	0	0	0.248649	0	0	0	0	0	0	0	0	0	0	0	0	0	0	0	0	0	0	0	1.50702	0	0.0527833	0	0	0	0	0	0	0
A930018P22Rik	ENSMUSG00000032671	ENSMUST00000040374	0.356735	0	1.36843	0.26078	0	0	0.2297	0.36324	0	0.124474	0.450219	0	0.326697	0	0.310745	0.210402	0	0.732861	0.356585	0	0.117283	0.880365	0.221471	0.279413	0.9978	0.563983	0.742758	0.237502	1.1678	1.00088	0	0.821369	0.0887955	0	1.10626	0	0.78218	0.511001	0.105744	0.923708	0.520327	0.350625	0.918792	0.0925422	0.888446	0.272448	0.562571
A930033H14Rik	ENSMUSG00000090622	ENSMUST00000170048	0.0839376	2.15962	0.176572	0.589589	1.26156	0.433072	2.31887	0.902595	1.56441	1.77376	1.63052	3.24043	2.64519	1.30323	2.0318	0.642896	0.264702	0.405691	0.384014	0.349226	0.55935	0.590032	0.281873	2.92985	2.82235	4.56521	3.9879	3.26847	0.553166	1.33813	1.34079	0.330436	0.763641	0.497359	0.286103	1.38644	0.555759	0.675561	1.60731	0.870924	1.04065	0.596062	4.87106	3.00341	0.919082	4.79704	0.355308
AA415398	ENSMUSG00000087385	ENSMUST00000079611	5.41398	3.64514	3.8294	4.88678	1.48639	5.22934	3.81739	3.6434	5.65085	2.03308	3.50441	2.3413	4.73184	3.70284	5.34243	11.35	7.39842	6.29475	6.36366	8.91941	5.48524	3.82116	4.60057	9.26854	7.07013	4.00885	7.03852	5.83575	4.10923	5.30899	4.64922	5.78734	3.79157	4.56575	6.485	10.9053	4.01382	6.33988	4.88537	6.09647	4.70258	6.18268	4.08352	5.24967	3.64569	4.30079	4.47096
AA467197	ENSMUSG00000033213	ENSMUST00000047498	0	0	0	0	0	0	0	0.132087	0.113775	0	0	0	0	0	0	0	0	0	0	0	0	0.327795	0	0	0	0	0	0	0	0	0	0	0	0	0.114441	0	0	0	0	0	0	0	0	0	0	0	0
AA792892	ENSMUSG00000073497	ENSMUST00000097477	0	0.0499334	0.342107	0.102044	0	0	0.0875047	0.044029	0	0	0	0	0	0	0	0.128579	0	0.28791	0	0	0	0.0749246	0	0	0	0	0.0353694	0	0	0	0	0	0	0	0.0858308	0	0	0	0	0	0	0	0	0	0	0	0
AA986860	ENSMUSG00000042510	ENSMUST00000039323	0.293782	0.224701	0.320036	1.3039	0.599554	0.054134	0.787542	2.32253	0.682653	0.580881	0.535396	1.00596	1.23302	0.537842	0.633443	0.245469	0.476464	0.235562	0.374871	0.32091	1.35327	0.40272	0.29194	0.463028	2.14765	0.914567	1.90111	1.26668	2.78339	2.36076	0.975118	0.604225	0.603809	0.437676	0.190735	2.70045	0.27788	0.16456	1.66018	0.15835	0.343612	0.32725	0.860456	0.63097	0.367633	0.535166	0.404656
AB124611	ENSMUSG00000057191	ENSMUST00000076326	2.30828	1.4231	3.28864	1.90482	0.911822	1.11516	3.13923	2.78484	1.95315	2.64508	0.912606	3.18702	4.99531	3.53735	1.11151	1.92869	3.33525	2.51267	1.64578	2.11423	2.20131	2.90333	2.83886	2.06766	1.88157	6.77541	1.94532	2.26192	8.9209	3.25284	1.27984	2.97392	2.81482	2.45695	1.6594	2.10035	1.71874	2.67626	5.50926	3.58926	3.06306	4.0205	2.63971	2.65848	7.62838	4.55378	3.938
AF067061	ENSMUSG00000095071	ENSMUST00000179905	0	0	0	0	0	0	0	0	0	0	0	0	0	0	0	0	0	0	0	0	0	0	0	0	0	0	0	0	0	0	0	0	0	0	0	0	0	0	0	0	0	0	0	0	0	0	0
AF067063	ENSMUSG00000094237	ENSMUST00000179455	0	0	0	0	0	0	0	0	0	0	0	0	0	0	0	0	0	0	0	0	0	0	0	0	0	0	0	0	0	0	0	0	0	0	0	0	0	0	0	0	0	0	0	0	0	0	0
AF366264	ENSMUSG00000057116	ENSMUST00000071308	0	0	0	0.0340147	0	0.0216536	0	0	0.0474064	0	0.0973447	0.151339	0.0210772	0.0620587	0	0	0	0.0785208	0	0.0471926	0	0.0187312	0	0	0	0.0381069	0.0442118	0.0226192	0	0.0217582	0	0	0	0.109419	0.123978	0.0206931	0	0.0519662	0	0	0	0	0	0	0.107226	0	0
AF529169	ENSMUSG00000039313	ENSMUST00000044491	0.0839376	0	0	0	0	0	0	0.0330218	0	0	0	0	0	0	0	0	0	0	0	0	0	0	0	0	0	0	0	0	0	0	0	0	0	0	0	0	0	0.0606273	0	0	0	0	0	0	0	0	0
AI182371	ENSMUSG00000035875	ENSMUST00000045776	84.4622	183.468	212.217	194.734	218.95	198.304	205.636	225.759	187.967	201.897	182.704	137.042	161.61	172.141	165.795	204.417	254.101	300.839	219.217	205.373	165.911	170.397	197.985	143.746	144.073	104.596	126.658	168.92	165.616	150.436	177.776	203.69	182.652	223.911	257.998	209.001	171.297	127.326	179.268	207.135	168.537	215.774	135.908	148.354	173.722	117.328	236.991
AI314180	ENSMUSG00000050812	ENSMUST00000055822	13.5769	20.6225	23.2081	19.6378	17.437	20.5926	17.2165	19.8351	19.8443	18.4948	18.532	19.6028	18.8114	21.6895	18.3698	20.5259	17.8277	18.7665	20.9928	20.491	20.2719	20.7635	20.4861	18.9283	24.8215	22.5898	20.1075	18.2085	23.4788	22.0954	16.8382	16.975	16.809	17.7159	14.3338	17.2167	14.1719	17.4347	14.212	13.8556	15.2564	12.5056	12.5422	16.6492	13.5258	11.2871	15.1302
AI413582	ENSMUSG00000062753	ENSMUST00000080190	4.42771	4.40663	3.53143	1.93884	1.29903	2.37107	3.58769	2.35555	2.60735	1.78413	3.83295	0.712183	3.26697	3.94073	3.0955	4.62885	2.55437	4.54112	3.32812	4.00194	2.62534	3.10001	5.12404	2.51472	2.54677	4.69478	1.53857	3.0649	4.24094	3.30724	1.29725	1.3123	3.19664	1.62139	2.26021	4.18001	2.645	4.34784	3.97597	6.54513	2.23839	10.6005	8.2108	4.45044	11.029	7.88154	4.18474
AI429214	ENSMUSG00000074384	ENSMUST00000098825	0.125906	0.386984	0.0772501	0.83903	0.437175	0.313977	0.207824	0.671443	0.777466	0.269695	0.292034	0.418407	0.316159	0.49647	0.262938	0.23378	0.555874	0.458038	0.219437	0.632381	0.50522	0.327795	0.533545	0.463028	0.408623	0.990781	0.344852	0.169644	0.439021	0.163186	0.243779	0.0377641	0.532773	0.835563	0.534059	0.589754	0.823347	0.536985	0.60274	1.30639	0.23562	0.981749	0.247928	0.530014	0.0919082	0.233527	0.671138
AI464131	ENSMUSG00000046312	ENSMUST00000054920	12.4018	8.88815	12.2607	8.02748	11.9786	19.6723	9.89896	9.32315	8.58057	10.0824	9.61279	11.2881	8.8946	8.22278	8.58135	9.4681	11.369	9.25237	12.5353	11.5716	7.74069	13.0088	11.0031	13.0845	10.8143	8.68838	12.618	7.32862	6.48873	9.6715	11.1442	11.8862	11.9164	8.66399	11.3774	7.07705	12.1855	13.6325	10.2572	12.0082	15.8062	11.4771	8.86708	24.3386	7.07693	9.35082	11.5969
AI467606	ENSMUSG00000045165	ENSMUST00000056288	1.11217	0.411951	0.110357	0.19275	0.0499628	0.27067	0.251576	0.36324	0.255995	0.176339	0.109513	0	0.432083	0.610244	0.119517	0.701341	0.741166	0.549646	0.173721	0.519119	0.433045	0.290333	0.573812	0.550843	0.152046	0.510633	0	0.260121	0.763896	0.413405	0.243779	0.113292	0.337423	1.04445	0.247956	0.124159	0.401382	0.883426	0.105744	0.712575	0.304342	1.122	0.685448	0.109368	0.612721	1.07033	0.661268
AI481877	ENSMUSG00000038598	ENSMUST00000107547	0	0	0	0	0	0	0	0	0	0	0	0	0	0	0	0	0	0	0	0	0	0	0	0	0	0	0	0	0	0	0	0	0	0	0	0	0	0	0	0	0	0	0	0	0	0	0
AI593442	ENSMUSG00000078307	ENSMUST00000098768	0	0	0	0	0.0124907	0	0	0	0	0	0.0121681	0	0	0	0	0	0	0	0	0	0	0	0	0	0	0.00762139	0	0	0	0	0	0.00944102	0	0.00994718	0	0	0	0.00866104	0	0	0	0	0	0	0	0	0
AI597479	ENSMUSG00000010290	ENSMUST00000010434	4.80543	6.11685	6.01447	4.58065	4.15941	5.03446	5.42529	4.8542	5.19575	6.17186	6.19355	5.65295	6.63933	4.8923	6.43004	5.98478	4.85728	6.22932	4.04129	4.66263	4.70937	4.63596	4.16769	4.05548	4.42833	4.96152	5.6149	5.50777	5.00484	4.5257	4.84947	5.79679	5.19454	5.1228	4.09127	4.15932	4.38432	4.96278	6.15429	4.84287	4.07426	3.74	4.75439	3.39882	4.05928	4.05753	4.74731
AI606181	ENSMUSG00000074873	ENSMUST00000099454	1.80466	0.174767	0.309	0.498883	0.88684	0.519686	0.601595	0.814537	0.625765	0.155593	0.547564	0.729987	0.927399	0.362009	0.358552	0.549384	0.516169	0.732861	0.530305	0.264279	0.514241	0.552569	0.634214	0.646642	0.19956	0.464905	0.114951	0.169644	0.561947	0.163186	0.330844	0.283231	0.470616	0.238732	0.162125	0.486288	0.535176	0.545646	0.507571	1.51752	1.10938	0.432437	0.554192	0.311278	0.949718	0.681121	0.523092
AI661453	ENSMUSG00000034382	ENSMUST00000037701	11.9821	12.2087	8.67408	13.3451	10.2923	15.5689	7.60197	12.152	9.82261	8.44351	8.5785	10.843	8.79975	11.5326	9.10723	13.5826	12.5204	9.73658	10.7433	10.7033	7.93014	8.8973	7.28842	8.71769	6.90858	5.51789	5.83596	6.60481	3.59997	6.49481	9.6467	13.2835	6.6419	6.12746	9.5463	5.85616	8.97448	6.63436	6.55612	5.11998	11.5945	5.15418	7.27742	9.08596	4.56477	9.65246	8.35961
AI837181	ENSMUSG00000047423	ENSMUST00000054477	21.3831	9.71206	14.4016	13.5605	14.1894	15.7855	12.8632	14.0122	8.74175	9.67788	11.8882	13.4692	11.1182	8.55376	11.4378	10.5669	12.7851	11.1892	15.8817	13.1856	9.90591	11.913	13.1071	12.5417	8.49555	12.3543	11.2563	6.02802	16.1208	12.0323	10.291	11.6125	13.5857	8.9823	12.579	11.9296	15.5304	16.1442	11.9914	19.4243	17.1413	12.938	20.8551	16.7081	20.9704	15.948	13.6103
AI846148	ENSMUSG00000024970	ENSMUST00000025924	0.797407	0.699068	0.993215	1.49665	0.849368	0.931105	0.546904	0.715472	1.29894	0.529016	0.742253	0.614257	0.716626	0.713675	0.513925	1.11046	0.886752	1.16473	0.68574	1.06655	0.992396	0.674322	0.966421	1.26933	0.693709	1.2118	0.999186	1.21013	1.04487	0.620107	0.644274	0.887456	0.923473	1.03451	0.896456	1.0657	1.40998	1.34246	1.49099	1.39876	0.74613	1.47262	1.1813	1.06844	1.02631	1.22602	1.02645
AI854703	ENSMUSG00000053297	ENSMUST00000095938	0	0.0249667	0.0220714	0	0	0	0	0	0.0189626	0	0.0608404	0.0178046	0	0.0206862	0	0	0	0	0	0	0	0.0187312	0	0.0399162	0	0	0	0.0678576	0	0	0.0174128	0	0.0532773	0	0.0667573	0	0.0514592	0.424391	0	0.0659791	0.019635	0.0467499	0	0.0757163	0.122544	0.301639	0
AI987944	ENSMUSG00000056383	ENSMUST00000071804	13.0313	11.3224	11.5213	7.67599	8.13145	10.3179	11.8569	9.53229	11.2922	10.1447	10.7688	8.53729	8.93675	8.59513	8.18695	9.58499	11.4351	11.608	9.66436	10.7222	13.9567	8.80365	9.56354	9.88325	9.81645	10.8376	12.397	9.72626	9.15797	9.8782	9.96013	7.31679	7.29899	11.489	11.158	10.9984	9.12886	6.65168	8.64985	9.50099	9.83713	11.9914	10.5151	7.41179	9.98736	6.58741	8.94192
AK010878	ENSMUSG00000091931	ENSMUST00000173969	14.2904	4.63133	5.72754	4.19515	6.20788	4.88289	5.70968	4.17175	4.17177	6.03701	4.64821	5.13662	6.68149	4.21999	6.25076	3.96258	4.56611	5.20855	3.3647	5.05905	3.46436	4.36436	3.24154	2.77018	4.10523	3.26195	3.43968	7.70184	3.55607	6.74503	5.93777	6.37269	8.54213	4.9338	5.26429	7.99789	5.31059	4.4691	6.50325	8.23419	3.25941	5.25937	6.38779	4.26535	9.09891	5.41978	5.39871
AK157302	ENSMUSG00000078139	ENSMUST00000104942	0	0	0.0331072	0	0.0749443	0.0649608	0.0437523	0.0550363	0	0	0	0.00890228	0	0	0	0	0.0529404	0	0	0	0	0	0	0	0	0.0304856	0	0	0	0	0	0	0	0.0795774	0	0	0	0	0	0	0.0883574	0.0116875	0	0	0	0	0
AU015836	ENSMUSG00000081044	ENSMUST00000120624	0	0	0	0	0	0	0	0	0	0	0	0	0	0	0	0	0	0	0	0	0	0	0	0	0	0	0	0	0	0	0	0	0	0	0	0	0	0	0	0	0	0	0	0	0	0	0
AU018091	ENSMUSG00000054753	ENSMUST00000171749	0	0	0	0	0	0	0	0	0	0	0	0	0	0	0	0	0	0	0	0	0	0	0	0.0159665	0	0.0152428	0.0530542	0	0	0.0652745	0	0	0	0	0	0	0	0.0173221	0	0	0	0	0	0	0	0.0194606	0
AU019823	ENSMUSG00000059820	ENSMUST00000131351	1.6158	8.05177	4.85572	4.85277	6.02052	4.29824	5.77531	5.93291	5.4233	5.41464	5.15927	8.00315	6.1124	6.17484	6.90811	6.82638	8.16606	6.87057	5.07447	3.97362	8.83232	6.41542	7.99311	6.3786	5.11254	7.86527	4.7395	7.35124	6.2341	7.1258	6.66911	5.91008	7.34339	5.94841	6.51361	7.822	4.50783	4.25257	7.07427	5.15957	3.99572	5.87881	4.94398	5.31697	5.33068	6.15928	4.96444
AU021092	ENSMUSG00000051669	ENSMUST00000050160	1.90958	0.823902	2.92447	0.873045	1.73621	1.87304	1.81572	1.38691	1.53597	2.66583	0.608404	1.33534	1.64402	1.00328	2.50987	2.7703	0.476464	1.13855	1.28919	1.69894	1.19087	1.1707	1.77177	1.19749	1.19736	0.838353	1.5651	0.825601	0.860481	1.57747	1.45397	1.12348	0.737002	0.696302	1.52588	1.18985	1.17327	3.5337	1.94569	1.05567	1.19773	1.95181	4.62313	1.25353	2.02198	3.05531	1.96406
AU022252	ENSMUSG00000078584	ENSMUST00000046260	11.7513	12.733	19.8974	8.57171	14.1145	13.7609	11.3756	12.9445	12.9514	12.6756	11.2798	14.4573	11.4766	13.1461	13.0513	20.8181	15.313	21.9073	20.5996	19.1885	17.9533	13.3928	17.7177	15.0883	9.88297	12.4762	17.4813	12.2596	17.833	12.054	11.8146	13.85	11.8098	17.1489	16.5177	19.017	20.1103	19.3314	17.8919	14.2251	12.2031	19.9038	16.1591	13.8982	24.9378	11.9975	14.5183
AU022751	ENSMUSG00000073294	ENSMUST00000101698	0	0	0	0	0	0	0	0	0	0	0	0	0	0	0	0	0	0	0	0	0	0	0	0	0	0	0	0	0	0	0	0	0	0	0	0	0	0	0	0	0	0	0	0	0	0	0
AU040320	ENSMUSG00000028830	ENSMUST00000047431	5.33004	7.09055	7.65879	9.46743	8.89339	9.7766	7.77698	8.80581	10.2777	7.44772	6.57076	8.61741	9.60068	8.82268	7.8762	7.84333	8.08665	10.7443	9.26206	7.61689	4.87176	6.93989	7.14749	7.60802	7.11764	6.67634	8.9131	6.55957	5.59312	9.92172	7.67035	8.25145	7.71633	6.99287	6.876	7.69784	8.63485	9.05945	7.53954	6.25482	9.73895	7.0943	5.70235	14.445	4.61073	6.47065	8.43857
AU041133	ENSMUSG00000078435	ENSMUST00000105314	2.0145	2.69641	2.163	1.55334	1.18662	1.3317	1.97979	1.41994	1.80144	1.69078	2.29977	1.35315	1.81264	2.3996	2.92818	2.86381	2.10438	2.52575	2.21265	1.72725	2.46295	2.42569	1.80197	1.77228	1.34941	1.43282	1.22909	1.87739	1.15023	0.913843	2.12436	1.95429	2.37972	2.2978	1.4782	0.941537	1.56436	1.77551	1.56501	2.04535	0.765765	1.94012	2.59595	1.70782	1.89944	1.80984	2.48716
AV320801	ENSMUSG00000054994	ENSMUST00000068340	0	0	0.0110357	0	0	0	0	0	0	0	0	0	0	0	0	0	0	0	0	0	0	0	0	0	0	0	0	0	0	0	0	0	0	0	0	0	0	0	0	0	0	0	0	0	0	0	0
AW011738	ENSMUSG00000078349	ENSMUST00000105140	1.63678	1.3482	1.24704	1.75743	2.41071	1.76477	0.710975	0.660435	1.12827	1.5663	0.693581	1.37985	2.28688	1.49975	2.4262	0.818231	1.97203	0.90299	1.18862	1.86883	1.01946	0.833537	0.432876	1.03782	0.275583	1.16607	0.353694	0.407146	1.72096	0.772415	2.53356	2.42634	1.58056	1.06435	2.47956	2.54525	1.29677	0.822799	0.623889	2.34886	1.98313	1.65962	1.34173	0.597318	0.995672	0.953569	1.91472
AW146154	ENSMUSG00000074166	ENSMUST00000098509	3.65129	2.57157	2.82514	2.61913	2.93532	2.47934	3.23767	4.60103	2.6358	3.09111	4.11281	2.39471	2.10772	2.35823	2.01985	3.22617	2.27644	3.02305	3.61156	3.24685	1.8224	2.48188	3.17107	2.5706	2.39472	3.00283	2.93566	3.5399	2.99412	2.96999	3.3955	3.81417	3.44526	4.09824	3.64304	2.14174	2.16129	1.30782	3.71161	3.81359	1.50208	3.06212	4.69605	2.34721	3.09424	3.65859	3.34582
AW209491	ENSMUSG00000039182	ENSMUST00000038690	6.73599	14.7179	14.4237	17.4382	15.9132	10.7294	14.5476	10.1047	8.87449	18.7853	16.5486	11.3326	11.4239	13.1151	15.6209	9.92397	16.3453	16.6595	9.22549	10.052	10.6908	9.29066	13.4896	7.67189	12.7623	9.42766	9.80618	16.0823	12.3365	12.0105	16.9688	18.7121	28.3613	15.4778	11.7111	12.9953	8.86127	6.20997	18.9705	8.26059	7.89327	11.1382	9.80045	18.9291	12.1166	11.2871	8.76427
AW549877	ENSMUSG00000041935	ENSMUST00000046633	3.88211	10.8855	8.98308	6.85964	7.60684	6.99411	10.9818	10.1927	10.401	9.88534	11.4015	9.7747	9.18968	11.5222	9.5853	12.18	10.694	10.7443	14.6748	11.8076	12.6936	10.349	11.2447	12.5816	12.3537	12.1409	11.7515	10.4161	11.5638	9.66062	9.38551	6.95803	6.86389	10.743	12.5599	12.24	10.7756	11.2767	5.615	8.73564	8.72775	8.85911	7.53993	5.99842	5.23877	6.23712	10.0078
AW551984	ENSMUSG00000038112	ENSMUST00000042485	0	0	0	0	0	0	0	0	0.0758503	0	0	0	0	0	0	0	0.0264702	0.170128	0	0	0	0	0	0	0	0	0	0	0	0	0	0	0	0	0	0	0	0.216526	0	0	0	0.151937	0	0.0168259	0	0	0
AW554918	ENSMUSG00000033632	ENSMUST00000036619	0.923314	0.574235	1.44568	0.476206	0.786915	0.84449	0.710975	0.704465	0.767984	0.943931	1.32632	0.70328	0.874705	0.589558	0.657346	0.374048	0.72793	0.497299	0.832031	1.0288	1.37131	0.796074	0.926153	0.973955	0.646194	1.76816	1.20256	0.825601	1.33462	0.957359	0.644274	0.528697	0.488375	0.865404	0.658037	0.33109	0.988017	0.935392	1.11031	0.910512	0.569415	0.993436	0.670864	0.992725	1.5318	0.953569	0.621789
AW822073	ENSMUSG00000058537	ENSMUST00000075305	0	0	0	0	0	0	0	0	0	0	0	0	0	0	0	0	0	0	0	0	0	0	0	0	0	0	0	0	0	0	0	0	0	0	0	0	0	0	0	0	0	0	0	0	0	0	0
AY074887	ENSMUSG00000044820	ENSMUST00000054018	0.18886	0.873835	0.529715	0	0.149889	0.129922	0.371895	0.132087	1.3179	0.653491	0	0.890228	0.347774	0	0.442215	0.806542	0.277937	0.392604	0.128005	0.585189	0	0.533838	0.120803	0.407145	0.323097	0.617332	0.30064	0.384526	0.42146	0.23934	0	0.339877	0	0.109419	0	0	0.0926265	0.459035	0	1.00288	0.343612	0.128562	1.15214	0	0.551449	0.398942	0.0986967
AY358078	ENSMUSG00000050961	ENSMUST00000053821	0	0	0	0	0	0	0	0	0	0	0	0	0	0	0	0	0	0	0	0	0	0	0	0	0	0	0	0	0	0	0	0	0	0	0	0	0	0	0	0	0	0	0	0	0	0	0
AY761184	ENSMUSG00000058618	ENSMUST00000071886	0	0	0	0	0	0	0	0	0	0	0	0	0	0	0	0	0	0	0	0	0	0	0	0	0	0	0	0	0	0	0	0	0	0	0	0	0	0	0	0	0	0	0	0	0	0	0
AY761185	ENSMUSG00000079120	ENSMUST00000110758	0	0	0	0	0	0	0	0	0	0	0	0	0	0	0	0	0	0	0	0	0	0	0	0	0	0	0	0	0	0	0	0	0	0	0	0	0	0	0	0	0	0	0	0	0	0	0
Aaas	ENSMUSG00000036678	ENSMUST00000041208	9.12822	5.91711	5.05436	5.11355	5.12119	6.70179	4.98777	3.69844	4.36139	4.15952	3.3949	4.43334	4.71076	4.4372	3.7648	4.33662	4.85728	3.04923	4.85504	3.86036	4.75448	5.52569	4.60057	3.97565	4.0007	4.32895	5.28773	4.69348	4.7063	5.668	4.16166	4.42784	3.94252	3.98882	4.37737	4.31452	6.25744	4.72027	4.47297	4.90885	6.68571	6.08918	5.39608	5.18236	5.97403	5.68249	4.165
Aacs	ENSMUSG00000029482	ENSMUST00000031445	28.1821	32.8437	14.1699	35.2619	17.8992	25.1398	65.4097	9.48826	26.4054	117.763	145.202	107.032	60.6603	69.9298	46.9345	22.5247	10.0322	13.3485	15.8269	14.8279	6.53177	12.6904	8.86892	56.0343	21.9326	8.84081	27.0753	11.6036	8.28871	19.5823	25.2573	11.3198	17.475	24.5994	41.3323	13.3678	11.3416	10.3586	94.1226	29.7962	22.9042	28.0266	88.1457	137.98	34.8485	108.318	28.849
Aadac	ENSMUSG00000027761	ENSMUST00000029325	405.398	639.56	594.759	581.391	704.414	662.459	734.984	570.935	575.419	586.7	508.31	470.646	296.894	555.622	441.258	509.337	641.307	592.597	553.328	585.142	416.978	473.692	544.155	364.163	391.822	291.221	441.278	825.25	360.357	752.386	423.21	535.259	424.3	652.455	618.879	702.604	613.188	433.225	793.164	599.143	508.242	770.03	528.729	441.973	987.094	425.934	644.509
Aadacl2	ENSMUSG00000091376	ENSMUST00000169794	0	0	0	0	0	0	0	0	0	0	0	0	0	0	0	0	0	0	0	0	0	0	0	0	0	0	0	0	0	0	0	0	0	0	0	0	0	0	0	0	0	0	0	0	0	0	0
Aadacl3	ENSMUSG00000078507	ENSMUST00000105749	0	0	0	0	0	0	0	0	0	0	0	0	0	0	0	0	0	0	0	0	0	0	0	0	0	0	0	0	0	0	0	0	0	0	0	0	0	0	0	0	0	0	0	0	0	0	0
Aadat	ENSMUSG00000057228	ENSMUST00000079472	75.6698	79.5315	71.6549	84.4472	83.7377	72.9835	59.4594	98.9773	72.7594	62.4965	72.3393	47.2711	76.816	80.4695	51.4762	64.0909	96.6956	89.8278	63.8561	51.0341	62.1059	56.718	60.4214	40.2355	66.8811	51.3529	70.5267	67.0885	44.0074	68.9842	50.0793	50.3773	44.38	60.1307	62.4086	43.29	76.7462	69.4442	64.0702	59.6715	62.8811	76.6465	72.2492	62.7015	75.472	55.0151	59.7707
Aaed1	ENSMUSG00000021482	ENSMUST00000021938	12.1919	40.7457	55.311	26.8716	35.9358	34.7432	37.6708	36.0708	33.2698	36.025	32.2333	32.9562	31.0362	31.7534	37.409	39.24	46.892	46.5759	55.3803	53.1295	47.9237	44.2055	54.2303	40.5948	41.442	33.2521	41.6564	53.0646	47.0806	45.6704	37.098	33.1285	43.2434	40.4751	46.5966	59.7928	50.8417	46.0508	31.702	29.2815	33.8802	35.4014	18.755	33.5423	25.9947	22.0586	42.2224
Aagab	ENSMUSG00000037257	ENSMUST00000041551	10.0725	9.33755	9.59004	7.25647	8.16892	8.85632	8.03949	9.27912	7.84103	9.61565	9.66146	8.35924	6.86064	7.56082	7.32642	8.90703	9.37045	7.40713	9.81979	10.4862	7.36177	10.0212	9.89575	8.54206	7.57378	6.79828	6.99431	9.11554	7.69164	7.18019	8.75865	9.38437	8.51549	12.9214	8.2493	10.2638	8.36726	8.73899	7.40207	9.4746	8.97319	9.63049	7.91912	7.83244	9.37464	7.22961	8.69518
Aak1	ENSMUSG00000057230	ENSMUST00000003710	2.05647	2.03479	3.20036	3.87768	2.34825	1.95965	2.78921	3.11505	2.46513	2.10569	1.78871	2.49264	5.07961	3.88901	6.72883	2.46638	3.59995	1.98919	0.88689	2.303	2.76066	2.9127	3.11067	2.93783	2.10963	4.19939	1.91879	2.91788	3.13461	3.92735	2.29849	1.85988	1.61608	1.43239	2.21253	2.79357	1.21444	4.67696	2.61187	0.646595	1.1781	0.736312	1.03546	4.78696	0.291043	1.29413	2.76351
Aamdc	ENSMUSG00000035642	ENSMUST00000042627	63.1211	26.3898	22.237	23.3795	23.47	22.3357	34.7284	32.1632	27.3535	32.2596	34.606	26.5911	26.4836	29.4158	29.5447	32.4955	27.3702	29.55	21.5871	25.0215	23.0687	18.9185	24.0699	20.5888	23.5956	21.6143	28.384	34.1324	21.3628	28.3944	20.2076	21.3933	22.6251	28.6379	20.752	31.5467	30.4947	23.4195	33.1507	29.6114	29.5801	46.8668	52.3274	17.7933	74.2159	41.2565	18.9103
Aamp	ENSMUSG00000006299	ENSMUST00000006462	130.817	78.5079	84.6219	97.8377	108.594	95.1134	89.0797	85.3283	90.8213	76.78	61.5948	78.803	75.6357	70.3229	64.6709	63.6233	75.546	70.6818	72.4233	84.9845	78.3632	81.1247	86.1021	76.2239	89.7925	81.5946	87.7339	96.912	90.7807	110.825	61.1538	75.4432	79.9071	83.3971	80.29	77.4233	89.6213	80.8248	86.2447	71.3894	104.016	104.954	94.7231	84.6845	121.686	95.9018	77.2894
Aanat	ENSMUSG00000020804	ENSMUST00000021160	0	0	0	0	0	0	0	0	0	0	0	0	0	0	0	0	0	0	0	0	0	0	0	0	0	0	0	0	0	0	0	0	0.168711	0	0	0	0	0	0	0	0	0	0	0	0	0	0
Aar2	ENSMUSG00000027628	ENSMUST00000029158	6.25335	7.91445	10.5281	10.726	13.2651	8.01183	9.14424	10.4129	8.98826	9.01402	7.25218	8.68863	7.07141	8.36758	6.58541	8.15893	8.27194	10.247	7.46085	8.17377	8.69699	7.31452	7.9025	6.88953	6.9941	6.75255	8.37371	8.97982	8.9648	8.19195	9.79471	11.0743	10.1937	10.3948	8.05856	8.50488	11.5783	9.63974	11.7799	7.73275	10.5734	10.6707	7.37951	12.4848	10.9371	8.63077	11.281
Aard	ENSMUSG00000068522	ENSMUST00000090025	0.965283	1.02364	0.915965	1.90482	1.68625	1.22343	2.08917	0.605399	1.82989	2.42725	1.66703	1.63802	1.01171	1.28255	1.3625	1.28579	0.886752	0.536559	1.70063	0.887222	2.0299	0.758612	1.04696	2.05169	2.27118	0.762139	2.44933	2.57859	0.597068	1.29461	0.792283	0.849692	1.55392	2.1088	1.91689	1.71753	0.761596	1.6456	2.91853	1.5835	1.72788	1.53106	0.7292	1.21987	4.44223	2.22824	1.46071
Aars	ENSMUSG00000031960	ENSMUST00000034441	89.8342	48.6227	52.8059	77.2588	70.6225	77.9963	50.2605	54.0126	64.3211	47.8293	45.2409	55.7817	55.6861	52.4189	44.1378	46.9431	43.0935	45.1233	43.8416	49.1936	56.1786	50.8645	42.2104	44.3389	49.9185	43.5105	37.3148	38.0229	44.2182	43.1029	63.609	73.555	57.1221	52.6902	62.1415	48.0598	46.5809	41.5903	41.0604	57.6658	47.6738	33.4496	48.0251	68.8093	26.5615	45.0805	49.674
Aars2	ENSMUSG00000023938	ENSMUST00000024733	16.9134	7.63982	7.48222	7.66465	7.71926	10.4695	6.96756	7.81515	7.73673	5.70508	7.15483	8.75094	8.99998	8.27449	5.97587	7.5511	6.2205	6.07228	8.35688	8.52299	7.30764	8.63506	7.67097	7.66391	7.28869	6.49342	6.09238	5.83575	5.71605	6.69063	7.69647	6.58983	5.0791	7.26144	7.8869	7.81166	8.8304	7.35322	5.46696	7.05977	8.76702	6.54499	8.03579	8.80833	6.1119	7.65774	6.74098
Aarsd1	ENSMUSG00000075528	ENSMUST00000070395	53.3843	18.9497	16.9619	29.7515	23.6824	20.2678	26.1201	19.4058	21.0864	22.2291	23.1559	24.3299	18.9695	15.2975	14.378	19.17	21.4276	22.5093	17.7927	26.9848	26.1451	18.5813	17.3754	19.0161	13.6651	14.5645	23.556	19.9614	18.632	23.0092	22.2013	20.1283	22.7405	26.3202	24.4427	22.183	24.6078	20.1369	22.5975	21.496	18.7907	20.8154	22.1239	19.7451	25.1369	24.6468	16.2257
Aasdh	ENSMUSG00000055923	ENSMUST00000069709	12.15	4.46904	4.18254	1.99553	2.5481	3.90848	3.28142	4.50197	3.2426	5.3524	2.92034	3.92591	4.21545	5.85421	4.86436	6.21856	4.36758	8.58494	6.97626	5.00242	4.91687	4.93566	4.41936	5.31683	1.91007	3.4906	3.78453	2.54466	4.2585	1.31637	4.65793	5.74014	5.85162	4.17781	3.90054	4.52145	4.78571	3.2912	2.84451	8.5377	4.33933	5.98399	5.20649	2.34721	3.9061	4.71919	4.10578
Aasdhppt	ENSMUSG00000025894	ENSMUST00000051589	14.7311	14.1187	18.5179	13.6512	13.9396	14.0965	16.5384	12.2951	10.7044	15.0614	15.563	14.5908	11.5503	13.7563	10.9956	12.1332	13.4601	14.1207	11.2553	12.4494	13.3071	12.6997	13.4091	8.89332	11.717	8.39877	9.94765	14.6459	13.6272	12.4783	12.0758	15.3417	14.003	15.448	13.7234	15.7889	12.3605	8.94686	15.4809	15.3731	10.9269	14.7496	10.9818	12.51	18.5501	11.7639	11.5574
Aass	ENSMUSG00000029695	ENSMUST00000031707	82.1749	95.6974	105.844	129.097	128.804	107.943	102.971	135.499	163.704	122.887	114.672	92.922	83.3499	132.816	80.6026	101.624	108.859	118.606	168.052	157.482	187.554	127.222	140.675	91.8391	170.462	128.108	154.246	149.422	176.311	158.671	133.304	171.307	110.018	258.796	192.814	146.145	171.575	139.677	143.653	128.092	95.3573	111.312	116.235	107.526	103.121	97.809	139.34
Aatf	ENSMUSG00000018697	ENSMUST00000018841	19.0329	7.31525	8.65201	10.9754	8.79346	13.2953	7.85354	8.10134	8.08754	7.81077	8.66368	6.94378	8.11474	8.99851	7.60131	5.65748	11.1969	10.8751	7.27798	9.8727	9.38265	8.57887	8.85886	8.07105	9.35081	8.02532	6.47261	7.44172	7.5336	7.00613	14.0173	14.7658	13.5324	6.88345	8.99317	5.39056	9.25236	7.08473	6.40808	9.59336	9.53279	8.25136	10.9088	8.18578	8.36365	9.03945	6.54359
Aatk	ENSMUSG00000025375	ENSMUST00000064307	1.63678	5.90463	1.73261	4.90946	5.67078	4.0817	4.4518	5.33852	2.01951	5.53911	6.77762	4.7004	3.74121	1.31358	5.42609	3.02745	5.08228	4.80286	0.88689	0.64182	0.433045	1.13324	1.3389	0.646642	0.883766	0.647818	1.22909	0.983935	0.684872	1.43604	0.43532	0.623107	0.337423	0.407834	0.362397	0.672527	0.566051	0.805477	0.69791	0.3167	0.775582	0.525937	0.277096	0.462711	0.750584	1.39143	0.355308
Abat	ENSMUSG00000057880	ENSMUST00000065987	32.1481	125.895	130.023	119.8	116.201	124.118	90.5345	125.142	119.237	100.243	107.164	83.4945	98.8312	119.008	84.8335	118.749	127.772	84.7109	173.666	165.599	171.297	132.176	142.547	98.2656	110.623	107.805	142.786	93.5869	69.5409	123.075	108.508	112.697	76.9413	141.479	164.652	98.5717	168.097	154.444	79.0753	85.443	113.225	92.8454	70.1053	137.097	41.6038	83.1162	146.367
Abca1	ENSMUSG00000015243	ENSMUST00000030010	9.56889	15.1049	14.6885	27.6653	17.9991	21.8701	15.8383	16.2907	18.3463	18.3185	21.1238	18.5613	22.0468	29.1262	18.9077	16.7854	17.6159	11.307	16.1012	13.8935	14.2454	14.1982	12.6541	13.7631	11.6505	13.4213	11.3978	14.2162	14.9794	14.9696	19.7723	20.0999	15.7434	14.9904	15.707	10.1293	8.9539	10.757	12.5095	10.8074	16.0516	8.6838	8.91083	14.1421	6.17317	9.51623	10.9356
Abca12	ENSMUSG00000050296	ENSMUST00000087268	0	0	0	0	0	0	0	0	0	0	0	0	0	0	0	0	0	0	0	0	0	0.00936558	0	0	0	0	0	0	0	0	0	0	0	0	0.0572206	0	0	0	0	0	0.0294525	0	0	0	0	0	0
Abca13	ENSMUSG00000004668	ENSMUST00000042740	0	0	0	0	0	0	0	0	0	0	0	0	0	0	0	0	0	0	0	0	0	0	0	0	0	0	0	0	0	0.0108791	0	0	0	0	0	0	0	0	0	0	0	0	0	0	0	0	0
Abca14	ENSMUSG00000062017	ENSMUST00000084640	0	0.0124834	0.0331072	0.0340147	0.0374721	0.0433072	0	0.0330218	0.161182	0	0.0608404	0.062316	0	0.134461	0.167324	0.175335	0	0.300997	0.0182864	0.141578	0	0.280967	0.0805351	0.726474	0.19956	0.27437	0.00884236	0.0113096	0.131706	0.0979117	0.548504	0.0283231	0.0710364	0.288468	0.276566	0	0.164669	0	0.0528719	0.0131958	0.0883574	0.023375	0.3646	0.0757163	0	0.0875727	0.088827
Abca15	ENSMUSG00000054746	ENSMUST00000076272	0	0	0	0	0	0	0	0.0330218	0	0	0	0	0	0	0	0	0	0	0	0	0	0	0	0	0	0	0	0	0	0	0	0	0	0	0	0	0	0	0	0	0	0	0	0	0	0	0.00986967
Abca16	ENSMUSG00000051900	ENSMUST00000056042	0	0	0	0	0	0	0	0	0	0	0	0	0	0	0	0	0	0	0	0	0	0	0	0	0	0	0	0	0	0	0	0	0	0	0	0	0	0	0	0	0	0	0	0	0	0	0
Abca17	ENSMUSG00000035435	ENSMUST00000039324	0	0	0	0	0	0	0	0	0	0	0	0	0	0	0	0	0	0	0	0	0	0	0	0	0	0	0	0	0	0	0	0	0.0799159	0	0	0	0	0	0	0	0	0	0	0	0.0612721	0.0097303	0
Abca2	ENSMUSG00000026944	ENSMUST00000102919	8.37278	7.56492	11.1682	9.33137	8.4687	12.754	6.5191	8.31048	8.09702	6.26521	7.72673	7.93193	9.77984	9.30881	8.17499	10.5902	7.35872	7.9306	11.5753	11.3262	9.3195	9.21573	8.94946	7.98324	6.17686	5.01487	7.35684	5.01015	7.52482	5.13492	11.5534	7.80772	9.08378	8.17658	13.3991	9.3326	9.57141	10.5665	5.50926	12.8923	12.5271	6.01906	5.51275	9.59074	2.75725	4.28133	11.7646
Abca3	ENSMUSG00000024130	ENSMUST00000039013	15.0458	12.3336	14.225	18.5834	14.839	21.1014	15.193	12.9225	16.7914	13.4432	12.5088	11.8489	15.0702	15.887	15.1668	13.1268	10.866	12.2754	21.8157	20.576	22.9334	15.0224	17.3956	21.1077	17.9129	16.1878	19.3029	11.4566	19.633	15.2742	22.0185	17.126	19.2065	17.2186	21.019	18.3238	35.6509	33.7088	18.3571	20.7966	29.6488	18.4779	22.6781	37.0337	12.6527	13.2137	26.204
Abca4	ENSMUSG00000028125	ENSMUST00000013995	0	0.0499334	0.0331072	0.0226765	0	0.0216536	0.0546904	0.0220145	0	0.238576	0.0243362	0	0.0526931	0.0930881	0.0358552	0.11689	0.119116	0	0.0182864	0.0377541	0.0631525	0.0936558	0.0201338	0.0399162	0	0	0.114951	0.0226192	0.193169	0.0326372	0.348256	0	0	0.0895246	0.0667573	0.0413863	0.0308755	0.0779494	0	0.47505	0.019635	0.0701249	0.320848	0	0	0.0486515	0.0197393
Abca5	ENSMUSG00000018800	ENSMUST00000043961	0.608548	1.498	0.982179	0.725647	1.46141	0.909451	1.09381	1.16677	1.23257	1.17213	1.09513	1.04157	0.748242	1.25152	1.0159	0.864987	1.11175	0.863729	1.33491	1.41578	1.95773	1.21753	1.7013	1.44497	1.55847	1.66908	1.08761	0.938697	1.88779	1.01175	1.67163	0.972425	1.44737	1.57165	2.39373	1.45887	1.49232	1.06531	0.803654	0.844533	1.30573	0.642812	0.700032	2.54912	0.382951	0.690851	1.28306
Abca6	ENSMUSG00000044749	ENSMUST00000044003	13.7658	46.1135	48.9545	48.7544	55.4338	48.8938	48.9151	55.6637	49.0277	46.4393	33.9124	50.1733	40.7002	41.8586	39.0942	39.8595	41.7832	38.2527	70.8781	65.8809	70.7307	64.3415	69.3004	74.4357	93.8312	82.5854	97.2217	74.5981	64.9663	86.1949	49.0345	36.6028	37.9157	40.6143	46.0816	43.9419	50.8314	51.4812	36.4499	23.8449	42.5785	29.8615	12.6735	52.8079	21.1389	22.5548	35.9453
Abca7	ENSMUSG00000035722	ENSMUST00000043866	1.38497	0.936252	0.960108	1.08847	1.06171	1.78642	1.1485	1.37591	1.30842	1.15139	1.26548	1.60241	1.83372	1.96519	1.62544	1.11046	1.32351	1.16473	1.60006	1.63287	1.1999	1.70454	1.40936	1.97984	1.72952	1.83675	1.75963	1.07441	1.55413	1.30549	1.61939	1.29342	2.06893	0.905193	1.30654	1.37609	1.29677	1.60229	0.845951	1.22721	1.1781	0.514249	1.23964	1.53115	0.658676	1.2844	1.15475
Abca8a	ENSMUSG00000041828	ENSMUST00000046223	11.7513	15.8039	21.8287	18.7194	25.0314	26.1467	19.3932	21.9485	20.6787	19.7707	14.9789	24.9887	14.7435	18.6486	16.6846	21.4026	21.2688	12.1707	34.3053	26.5789	13.8394	22.6834	29.3852	12.1265	14.1973	10.1822	14.5368	31.2824	10.0624	40.6007	18.3357	19.8545	7.39666	18.9593	19.4073	12.8608	13.3176	15.2867	20.4403	16.4684	27.0079	15.0301	10.9526	7.1594	14.5368	15.9188	19.9269
Abca8b	ENSMUSG00000020620	ENSMUST00000020948	14.0596	8.97554	14.4678	8.22023	10.2549	12.2451	7.23007	7.61702	11.899	6.62826	7.02098	7.51353	5.62762	10.5914	7.21885	9.91228	7.29254	8.87285	20.8008	19.1036	17.4391	12.7372	14.0634	13.4518	9.17976	10.327	10.6727	8.85542	15.5501	9.24722	7.67035	6.8825	4.43089	10.0168	11.5967	10.45	10.4359	11.0255	6.66187	14.3966	14.147	10.3084	8.05037	6.38541	7.4752	4.13538	12.6233
Abca9	ENSMUSG00000041797	ENSMUST00000044850	0.104922	0.686585	0.838715	0.657618	0.437175	0.498033	0.525028	0.781515	0.654209	0.715728	0.693581	0.961446	1.3911	0.889508	1.06371	0.876676	0.476464	0.562733	0.612594	0.70789	0.523263	0.646225	0.563745	0.79034	0.741223	0.914567	0.60128	0.610718	1.33462	0.70714	0.844522	0.859133	0.515014	0.45757	0.343323	0.579408	0.339631	0.83146	0.782505	0.620204	0.795217	0.338937	0.175008	0.799228	0.306361	0.447594	1.04618
Abcb10	ENSMUSG00000031974	ENSMUST00000075578	14.6051	15.5543	16.4653	12.8236	17.3121	16.7599	16.79	18.7674	15.5303	16.0883	16.5121	17.2259	19.3805	16.2284	15.0114	17.6855	18.0394	18.2561	16.2109	15.8473	9.01276	14.5728	13.9225	9.8593	10.1205	7.60615	11.3978	15.1096	8.33261	13.5336	13.3905	13.3968	9.26137	15.0302	14.8964	12.6332	11.7018	11.7617	12.1288	8.97316	9.18917	9.74736	9.99004	10.6087	7.29139	9.48704	10.7579
Abcb11	ENSMUSG00000027048	ENSMUST00000102709	323.517	116.332	182.729	153.044	156.246	229.03	119.958	106.143	94.0449	93.8329	101.19	108.786	95.8487	116.07	84.2957	132.062	111.042	114.012	227.08	208.856	203.757	121.331	172.677	133.783	112.894	54.2872	89.7941	60.6195	119.51	65.6117	117.058	110.894	112.806	123.902	179.835	172.374	251.697	192.258	92.8854	181.72	158.857	100.431	119.589	140.689	72.7913	51.5025	144.729
Abcb1a	ENSMUSG00000040584	ENSMUST00000047753	0.776423	0.961219	0.320036	0.793677	1.42394	0.736222	1.38914	2.2785	1.72559	0.840202	1.28982	1.69143	0.432083	0.941224	0.82467	0.759786	0.767636	0.157042	1.42634	1.65174	4.6823	0.608763	1.6107	2.36304	7.41223	4.42041	4.09401	2.7143	0.41268	3.50306	3.99624	2.07702	2.15773	3.10352	2.47002	2.67976	7.441	4.50374	4.01827	2.09814	2.51328	2.19725	4.92939	3.79423	4.27373	3.89212	1.51006
Abcb1b	ENSMUSG00000028970	ENSMUST00000009058	0.965283	0.736518	0.551786	1.20185	0.69948	0.855317	0.787542	1.48598	2.56943	0.943931	0.63274	0.721085	1.98126	1.68593	2.04375	0.490939	1.40292	1.59659	0.219437	0.500242	0.25261	1.23626	0.523478	1.07774	0.190057	0.586847	0.618965	0.655957	0.149267	0.435163	0.504972	1.3123	1.05667	0.358098	1.27793	0.538021	0.133794	1.74953	0.306657	0.171546	0.27489	0.175312	0	0.824467	1.66967	0.437863	0.207263
Abcb4	ENSMUSG00000042476	ENSMUST00000003717	67.8845	93.2882	98.5159	94.6176	108.457	107.889	73.7664	83.369	89.0672	64.2392	75.8802	80.3431	66.857	74.9256	78.0688	82.2205	82.4944	76.139	88.7073	73.3185	99.0772	85.0488	99.9239	79.1777	101.224	98.857	148.224	112.056	96.5056	109.759	80.1599	73.8665	83.2902	61.9908	61.865	71.2671	97.8651	79.1099	61.1834	68.9218	101.277	55.5272	59.2402	95.6634	59.9854	61.3106	54.8754
Abcb5	ENSMUSG00000072791	ENSMUST00000035515	0	0	0	0	0	0	0	0	0	0	0	0	0	0	0	0	0	0	0	0	0	0	0	0	0	0	0	0	0	0	0	0	0	0	0	0	0	0	0	0	0	0	0	0	0	0	0
Abcb6	ENSMUSG00000026198	ENSMUST00000027396	42.1157	33.7051	39.5189	39.5365	46.8527	41.38	37.1785	37.2816	39.7171	33.3799	37.6846	36.9445	33.0491	30.8225	33.7398	29.9473	38.1568	34.3398	37.5054	40.4158	31.2244	31.0375	33.4825	27.638	37.5648	27.0788	36.9257	45.1027	24.2515	57.3654	31.6391	38.7648	32.4281	35.5015	35.3528	36.7924	41.5482	35.3544	40.1192	30.0733	41.7047	37.2363	35.1766	36.9748	42.4769	35.6518	31.2572
Abcb7	ENSMUSG00000031333	ENSMUST00000033695	11.5414	16.1535	15.0086	14.2748	15.3386	11.8987	14.9195	14.0232	14.1366	14.0864	14.6869	12.757	12.7307	10.6741	9.9558	10.4266	13.6983	15.0498	16.5583	14.1861	15.0483	14.3293	15.0097	15.1202	14.2923	14.0996	15.5183	17.1114	13.8467	17.3956	13.6865	11.1593	9.67871	15.1098	15.8215	13.4505	12.6178	13.927	13.8419	13.407	12.7333	13.1952	11.886	11.3743	11.4426	8.93241	15.7816
Abcb8	ENSMUSG00000028973	ENSMUST00000073076	28.8745	15.0425	12.1945	16.0436	14.4642	17.8426	16.079	15.6853	16.4311	12.9038	15.8307	11.5106	12.4883	13.2909	13.0872	12.7293	11.6998	13.2831	17.7835	18.3957	17.394	18.7874	17.2144	16.8127	15.3756	14.7703	17.3399	12.5989	14.4262	16.2969	10.1952	10.8855	8.36453	16.1244	16.2983	12.0227	17.4344	18.2661	13.6304	13.7237	19.0165	19.1207	20.9426	18.5757	18.9944	16.4442	10.6099
Abcb9	ENSMUSG00000029408	ENSMUST00000031354	1.19611	0.911285	0.915965	0.725647	0.387212	1.375	1.06099	0.770508	0.767984	1.18251	1.21681	1.19291	0.84309	1.03431	1.15932	0.806542	0.767636	0.850642	1.13376	0.89666	0.866091	0.964655	0.563745	1.08572	1.52046	0.906945	0.848866	0.497622	1.2117	0.413405	1.26243	0.981866	1.45625	1.0544	1.05858	0.920844	1.2556	1.56765	0.655612	1.27999	0.922844	1.05187	1.72091	1.86767	0.505495	1.35251	1.02645
Abcc1	ENSMUSG00000023088	ENSMUST00000100167	0.629532	0.287117	0.253822	0.430853	0.17487	0.30315	0.382833	0.275181	0.284439	0.14522	0.462387	0.445114	0.569085	0.403382	0.454166	0.175335	0.397053	0.196302	0.329155	0.368103	0.424024	0.346526	0.432876	0.399162	0.380114	1.07462	0.769285	0.55417	0.544386	0.34813	0.200247	0.179379	0.355182	0.576936	0.438691	0.30005	0.27788	0.848782	0.148041	0.184742	0.461422	0.350625	0.14584	0.302865	0.183816	0.369751	0.365178
Abcc10	ENSMUSG00000032842	ENSMUST00000047970	4.59558	3.44541	1.32429	1.36059	2.36074	2.37107	2.87672	2.66376	2.39877	2.45837	2.73782	3.60542	3.0562	3.33048	3.82456	3.23786	2.81908	2.65662	2.48695	2.47289	3.29295	3.73687	2.95966	4.0475	2.49925	3.36103	3.94369	2.44287	3.59119	2.01263	2.11566	1.53889	2.40636	1.82033	2.00272	1.22089	2.36712	2.39045	1.71305	4.55256	2.45437	2.16218	4.81272	2.87722	1.89944	2.73421	2.59572
Abcc12	ENSMUSG00000036872	ENSMUST00000080115	0	0.274634	0.132429	0.215427	0.0624535	0.0974412	0.0218762	0	0.21807	0.0622372	0.0851766	0.0534137	0.0316159	0.186176	0.047807	0	0.0529404	0.0261736	0.155434	0.132139	0.0270653	0.215408	0.0704682	0.231514	0.190057	0.152428	0.0707389	0.226192	0.105365	0.0543954	0.0870641	0.0283231	0.124314	0.368046	0	0.0620794	0.0205837	0.0259831	0.0317232	0	0.0294525	0	0.131256	0.100955	0.0306361	0	0.0493483
Abcc2	ENSMUSG00000025194	ENSMUST00000026208	70.9273	104.723	78.5081	73.0863	85.7237	115.208	83.5888	78.7239	76.2675	58.5756	82.7551	77.5923	61.7563	86.9339	86.7338	99.0995	65.7652	51.562	89.3016	88.0426	81.0426	106.056	104.092	155.721	122.995	130.15	114.562	98.5858	81.3593	109.759	86.9248	68.825	43.5275	55.0775	64.3731	47.201	62.4612	64.1177	46.2312	138.319	92.7459	69.1315	98.442	66.9164	62.8193	60.7949	68.2685
Abcc3	ENSMUSG00000020865	ENSMUST00000021231	62.5965	57.6357	70.452	74.0274	81.0023	74.4018	58.0375	65.3721	59.04	50.9619	50.6436	53.7164	28.665	50.7847	50.6635	64.9442	65.0638	26.5924	89.1187	89.5339	90.1276	82.4546	93.1489	60.7524	100.407	104.977	112.705	72.7547	54.9742	115.819	68.2147	65.7945	32.2239	57.4549	55.8282	32.6227	93.0073	79.1186	44.2538	73.4875	86.1681	52.3599	81.2329	58.9662	70.1719	45.0999	53.6219
Abcc4	ENSMUSG00000032849	ENSMUST00000036554	0.167875	0.536785	0.982179	0.929736	0.52461	0.335631	0.51409	0.759501	1.68767	0.663863	0.535396	0.560844	0.674472	1.1998	0.501973	0.736408	0.64852	0.405691	0.621737	1.34027	2.95012	0.655591	0.865752	1.2374	2.91738	3.17812	1.92763	1.04048	0.84292	1.08791	1.16666	0.821369	1.91798	3.46162	1.13487	0.527675	4.02411	3.88881	1.89282	0.831337	0.726495	0.560999	1.41465	2.81833	0.597403	1.40116	0.58231
Abcc5	ENSMUSG00000022822	ENSMUST00000077867	0.776423	2.15962	1.28014	1.07713	0.974275	1.27756	1.31257	1.19979	1.91522	1.24474	3.32189	1.60241	2.83489	3.63043	4.64923	2.48976	1.53527	2.25093	1.72806	2.70886	1.30816	1.57342	2.02344	1.98783	1.75803	2.62938	1.75963	1.75299	3.94241	1.16406	2.01118	0.708076	2.74378	2.02922	1.74523	2.00723	0.720429	2.58099	1.06801	1.82102	0.903209	1.11031	1.19589	1.33766	1.24076	2.08228	1.48045
Abcc6	ENSMUSG00000030834	ENSMUST00000002850	61.7781	49.3467	48.1157	37.6656	49.2134	58.0533	47.4494	53.4072	50.1086	40.7135	40.4832	45.918	46.7493	50.4848	45.6796	62.5012	49.6846	36.4337	60.6468	53.8751	46.8501	64.2947	53.9686	61.9818	56.2094	65.2086	62.4271	45.114	35.7626	50.9685	33.1888	34.1104	32.881	35.0439	41.0748	35.9647	49.4832	50.7191	35.9635	75.0447	58.5515	48.1174	71.2429	43.6799	43.2735	48.1261	47.3152
Abcc8	ENSMUSG00000040136	ENSMUST00000033123	0	0	0	0	0	0	0	0	0	0	0.0486723	0	0	0	0	0	0	0	0	0	0	0	0	0	0	0	0	0	0	0.0108791	0	0	0	0	0	0	0	0.0692883	0	0	0	0	0	0	0	0	0
Abcc9	ENSMUSG00000030249	ENSMUST00000073173	2.72797	2.87117	2.46097	3.02731	3.47242	2.75001	3.08454	2.7298	6.83601	4.13877	3.80861	4.16627	6.91333	3.8373	4.7807	4.12622	4.10288	2.6828	4.5076	3.59608	5.31383	3.98974	4.85224	5.29288	4.86546	5.52551	5.13741	3.47205	3.61753	4.9935	4.30097	3.5687	4.11123	4.11813	4.26293	3.1764	3.80798	6.8249	4.31435	2.94267	6.38137	3.26081	1.70633	3.56708	2.55811	4.4954	4.69796
Abcd1	ENSMUSG00000031378	ENSMUST00000002084	6.4632	8.15164	8.44233	7.18845	6.48268	8.76971	9.88803	8.89386	6.79808	10.8396	7.25218	8.28802	9.20022	7.26087	7.02763	10.0409	8.41752	7.00144	11.6576	11.3734	10.4743	10.3021	9.75481	11.2244	10.2346	12.2171	13.405	5.84706	8.71895	8.24634	8.13179	10.0358	8.6842	9.60897	9.42232	9.13602	14.3983	14.5246	9.01995	10.1212	9.46406	12.003	13.2131	15.5639	7.49052	9.57461	13.3438
Abcd2	ENSMUSG00000055782	ENSMUST00000069511	0.0629532	5.03079	1.75468	0.532897	0.986766	1.29922	4.9987	0.825544	6.6369	2.10569	1.84955	1.98521	0.453161	3.05122	0.991995	0.841609	1.57498	0.601993	7.43342	6.91844	28.3464	6.10636	9.67427	23.6224	17.6088	27.0178	15.6333	9.64709	5.558	10.5853	7.53104	1.87876	15.628	16.0647	8.05856	4.68699	23.4036	20.7778	16.7498	17.5373	33.2126	26.7877	14.9194	26.913	24.5395	14.9068	21.5948
Abcd3	ENSMUSG00000028127	ENSMUST00000029770	138.266	333.755	281.974	208.113	286.799	267.357	277.707	265.869	282.884	254.685	309.471	265.991	175.226	216.409	210.004	266.954	215.203	180.82	286.027	258.182	282.544	212.28	269.098	187.255	204.036	176.504	320.659	331.824	126.324	334.162	246.766	196.59	195.679	248.182	280.676	224.386	338.303	267.626	239.267	168.867	209.496	163.578	198.299	212.931	207.713	176.644	187.741
Abcd4	ENSMUSG00000021240	ENSMUST00000021666	9.04428	3.94474	3.708	4.79608	5.49591	5.59746	3.64238	6.62637	5.09145	5.75694	5.48781	3.81908	4.43676	2.8547	4.25482	5.17823	5.95579	5.2609	5.89736	4.70039	5.1785	5.60998	5.06364	6.96936	8.9707	5.89133	10.2837	3.5286	13.9345	6.16844	4.96265	5.7779	6.82837	4.4066	7.42914	9.13602	6.46327	5.41315	4.72675	5.59503	7.89327	6.00737	6.30029	7.06686	4.77923	7.79397	3.41491
Abce1	ENSMUSG00000058355	ENSMUST00000080536	22.4323	34.529	34.8287	47.5979	41.9063	32.8485	33.2736	35.9717	34.9196	39.3028	46.7863	36.0631	32.7962	34.5357	31.206	24.7106	29.5407	31.9449	28.2891	27.3245	34.6978	29.333	30.0295	26.5203	30.048	22.5212	25.5544	30.6829	29.2212	30.2547	44.0022	43.0982	37.8535	38.8238	39.5203	31.6915	22.3539	19.4007	33.616	32.4617	23.8074	22.2062	25.3908	33.3825	16.6201	26.3496	28.6122
Abcf1	ENSMUSG00000038762	ENSMUST00000043757	34.4144	25.0042	23.1198	40.9651	37.3847	35.0897	29.9375	34.4747	36.721	32.0625	32.0994	36.1166	34.0714	28.909	26.7958	25.9496	27.9525	25.6763	24.9975	30.2599	26.8037	27.8813	26.8786	26.5043	30.3426	32.3223	34.8389	27.9234	28.2817	36.9562	36.5321	39.6712	32.1972	26.6783	31.4618	25.1421	26.9337	23.4368	27.7578	22.5649	29.639	21.0024	30.3493	35.6203	24.9837	34.2798	23.855
Abcf2	ENSMUSG00000028953	ENSMUST00000030795	10.4083	14.5057	20.6037	25.6811	25.3062	21.6319	17.8838	19.9452	20.6787	23.5568	19.1769	23.1904	18.1791	19.5071	16.1229	12.893	18.7012	16.9082	17.0521	16.272	15.5535	18.5907	17.1741	17.6589	21.4099	15.8372	19.0111	19.5995	19.712	22.2151	25.5011	30.8532	28.0771	19.4467	17.643	19.4412	15.2319	14.6198	18.7695	13.6181	20.1848	16.3625	11.463	28.1665	16.0227	20.7547	15.0414
Abcf3	ENSMUSG00000003234	ENSMUST00000003319	17.1233	15.7415	20.8465	30.9307	30.1526	22.6821	16.4071	16.1036	19.0764	18.111	17.8019	21.5435	17.9894	19.1555	17.2105	16.2127	17.8939	20.0882	22.4557	18.575	18.8194	19.8269	21.6337	18.7526	18.5116	21.9267	17.7289	19.69	23.3032	18.9514	23.96	27.6811	24.4365	19.8446	17.7288	14.3403	16.0964	14.1521	19.2771	21.7731	18.0347	18.4195	17.355	26.3829	20.1892	24.5982	18.9202
Abcg1	ENSMUSG00000024030	ENSMUST00000024829	0.860361	1.07357	2.22922	1.66672	0.549591	1.375	1.6079	1.519	1.64974	2.20942	0.973447	2.91995	3.14051	2.24446	1.82862	2.2326	1.89262	1.85833	3.61156	2.85044	2.27349	2.45378	2.26505	2.36304	2.3377	3.3153	1.69773	1.95656	3.64387	2.3934	1.9067	1.62386	1.42961	1.20361	1.99318	0.889804	1.35852	1.87078	2.92911	0.778554	2.20894	1.48431	0.627112	2.77627	2.25175	3.22073	2.7339
Abcg2	ENSMUSG00000029802	ENSMUST00000031822	39.8704	58.497	67.34	68.483	68.7988	67.6567	62.0408	69.9952	57.6083	61.9986	60.7674	59.6364	59.9753	47.4232	56.2688	59.123	72.0386	69.9882	40.2941	42.8604	42.9527	45.498	51.3814	30.0888	41.575	29.7691	39.4104	84.8107	26.6486	81.4517	46.3965	55.2205	35.2252	36.8244	41.0271	42.9279	44.0491	28.9279	26.9964	13.9084	19.1637	20.1726	12.936	24.2461	18.06	21.3191	17.341
Abcg3	ENSMUSG00000029299	ENSMUST00000031239	0.692485	1.08605	1.40154	0.793677	0.562082	0.931105	1.08287	1.30986	0.824872	1.76339	0.657076	1.34424	1.84426	1.94451	0.991995	0.841609	1.38969	0.588906	0.987465	1.5196	0.442067	1.32991	1.07716	1.2853	0.86476	1.64622	1.0434	1.74168	3.19607	1.68626	0.966411	1.18957	1.24314	0.467517	0.658037	0.672527	0.66897	0.753511	1.8188	0.936904	1.24682	1.4025	0.51044	1.00955	2.0373	2.10174	1.8555
Abcg4	ENSMUSG00000032131	ENSMUST00000034648	0	0	0	0	0	0	0	0.0550363	0	0	0.0486723	0	0.0526931	0	0	0.128579	0.185291	0.065434	0	0	0	0	0	0	0.0950286	0	0	0	0	0	0	0	0	0	0.0286103	0	0	0.0866104	0	0	0	0	0	0	0	0.0194606	0
Abcg5	ENSMUSG00000040505	ENSMUST00000066175	18.3614	42.7805	37.1683	38.3799	58.1318	58.3565	67.6739	40.0774	48.0796	45.7028	42.5153	41.3155	28.0643	69.0196	25.8875	24.1378	28.879	26.527	39.0232	51.2512	60.7256	72.3866	85.7799	73.0785	123.832	107.233	87.1591	103.664	82.0793	118.136	22.2623	23.6403	12.6267	69.6601	30.5272	22.4417	55.5862	37.9267	71.3771	62.1655	74.9075	55.8662	74.3493	54.4316	93.5013	69.1824	35.8466
Abcg8	ENSMUSG00000024254	ENSMUST00000045714	9.86267	39.9343	40.148	33.3798	49.3758	62.4923	49.637	36.5111	43.4622	30.0813	24.4457	32.253	18.1897	47.2991	19.4096	20.3038	21.5732	13.1784	46.6577	55.9516	54.5186	62.7213	80.9377	54.1982	93.7172	62.5335	59.5179	65.2338	63.6931	89.8829	13.1467	12.1506	9.3768	43.2404	23.7751	17.6926	49.1744	42.6556	34.1236	29.8753	72.7673	38.6038	41.229	47.8191	47.1489	39.0574	24.2103
Abhd10	ENSMUSG00000033157	ENSMUST00000066983	3.16864	3.72004	3.47625	2.63047	3.14766	3.96261	3.41268	4.93125	4.69324	4.26325	3.60175	2.51044	3.40397	4.63372	3.4421	4.26649	2.95143	3.3764	4.1693	4.19071	3.59067	3.60575	3.43281	5.17314	4.61839	4.73288	4.0498	2.9405	4.17948	3.42691	3.43903	2.32249	3.17888	7.95774	4.81606	5.18363	3.66389	3.01404	3.17232	3.98514	3.44594	3.48287	3.5585	3.01183	3.04829	3.55156	3.48399
Abhd11	ENSMUSG00000040532	ENSMUST00000046999	69.2275	34.0047	27.799	24.6493	33.1254	25.0424	42.2647	32.6035	31.0417	33.4629	35.7742	30.9532	30.2037	33.8013	35.3294	29.1524	33.498	36.7347	25.4638	33.1481	38.0719	31.6463	34.3985	29.7615	32.5568	28.2372	30.0729	39.5044	32.5402	35.1068	32.2224	32.2222	34.0353	45.2796	28.9441	36.3992	42.4127	33.5009	46.6013	51.2262	33.8409	40.8244	70.6012	34.7202	77.5705	46.0535	32.866
Abhd12	ENSMUSG00000032046	ENSMUST00000056149	41.654	18.2257	22.2591	22.0302	22.8705	23.4184	19.3495	25.8671	17.474	22.7788	22.4623	16.2734	18.2634	17.2937	20.0192	19.7895	26.3378	23.2291	21.3311	24.6157	23.9979	18.2161	21.3519	16.9883	22.9684	19.4726	21.6284	20.3347	28.6856	23.4553	20.7038	22.8095	18.283	21.9435	23.4509	19.8033	24.4019	22.4667	23.3483	30.0205	25.9084	30.7848	35.5704	26.0128	37.8815	26.2134	23.4207
Abhd12b	ENSMUSG00000090121	ENSMUST00000161541	0	0	0	0	0	0	0	0	0	0	0	0	0	0	0	0	0	0	0	0	0	0	0	0	0	0	0	0.056548	0	0.0543954	0	0	0	0	0	0	0	0	0	0	0	0	0	0	0.306361	0	0
Abhd13	ENSMUSG00000040396	ENSMUST00000048216	5.01527	6.85337	7.12908	9.17264	7.56937	6.72344	7.49259	8.58566	7.01615	8.40202	9.46677	9.20496	10.0117	6.84714	7.72083	6.58092	7.14695	6.58266	5.60478	4.64376	5.85513	5.33838	6.60388	4.80591	5.28359	5.69318	5.24352	10.1447	7.15604	8.92084	7.0609	7.38288	5.62963	6.69445	5.32151	5.95962	5.02242	4.5124	7.56069	4.97483	5.15418	4.52306	5.20649	4.76172	5.25409	6.26631	5.45793
Abhd14a	ENSMUSG00000042210	ENSMUST00000048685	28.203	12.733	13.3532	8.19755	10.2299	12.2451	12.6444	10.8752	11.0647	11.0575	12.1681	6.32952	7.74589	10.1673	14.9038	10.4266	12.4675	8.88594	10.6884	12.7986	11.5479	6.50908	7.8723	9.53198	7.21267	4.99201	8.24108	8.30125	7.6653	9.9326	14.6616	12.6132	12.7599	16.8605	13.752	15.2405	12.7104	11.1901	15.3963	18.9492	11.8988	15.0885	28.6576	9.48137	21.8895	14.1089	13.0971
Abhd14b	ENSMUSG00000042073	ENSMUST00000048527	251.855	151.361	147.592	128.7	173.683	158.927	195.004	163.832	153.161	185.135	192.572	131.736	123.892	138.06	136.334	149.923	160.237	134.375	187.536	208.582	190.675	177.45	182.362	163.648	215.249	162.13	170.154	210.54	149.416	236.196	176.305	185.176	161.279	195.253	201.474	217.619	236.692	179.838	222.358	253.954	238.781	260.187	288.851	183.452	291.594	233.157	202.091
Abhd15	ENSMUSG00000000686	ENSMUST00000094004	3.3575	19.9859	21.0562	20.9644	23.2827	16.067	21.4605	28.3877	16.9999	23.8887	19.0309	21.0895	18.3056	17.5212	22.4573	21.8	21.2688	15.3639	20.2065	23.7096	25.8564	21.4378	20.2948	17.9303	35.3316	27.1093	33.4418	23.5353	20.3267	33.9318	25.1354	26.0855	14.7578	20.4414	23.7942	22.7521	21.6746	27.3429	21.0325	10.2004	14.9422	15.0067	11.0255	20.679	10.7686	18.3513	19.8775
Abhd16a	ENSMUSG00000007036	ENSMUST00000007251	23.1458	24.8669	24.4883	27.9714	26.6926	27.6625	22.97	22.0696	20.0529	22.4884	22.0729	25.87	20.7927	21.8136	21.8597	23.904	26.4702	22.9543	28.9108	30.3166	24.6295	25.952	27.3618	25.0434	26.7886	24.0607	26.3325	29.5294	23.5315	29.6999	21.8531	23.4704	20.9202	24.49	25.177	23.6626	30.8961	38.3944	31.7549	29.3079	41.2727	36.4416	31.6035	36.3775	38.2338	34.3674	26.6382
Abhd16b	ENSMUSG00000055882	ENSMUST00000069649	0	0	0	0	0	0.054134	0	0	0	0	0	0.0445114	0.126463	0	0.119517	0	0	0	0	0	0.135327	0	0	0.0399162	0	0	0.0353694	0	0	0	0	0	0.0710364	0.119366	0	0	0	0	0.0422976	0.0527833	0.03927	0	0.160424	0.0420646	0	0	0
Abhd17a	ENSMUSG00000003346	ENSMUST00000003436	86.0151	48.398	50.6429	54.9791	51.5492	50.2688	58.289	49.5767	47.4918	48.6799	52.7	51.8291	54.0631	45.7373	47.9026	48.2406	46.164	48.4212	40.1295	50.5244	50.4408	44.1681	44.999	42.4788	53.9002	37.2915	48.1378	57.5772	47.7918	67.0586	33.3281	57.3825	48.8642	58.2208	45.786	54.4022	76.3346	66.8892	81.1796	67.5626	79.7279	86.0199	95.3211	68.1531	137.724	86.8818	55.6156
Abhd17b	ENSMUSG00000047368	ENSMUST00000052556	8.37278	12.3086	11.5875	15.8282	10.8419	9.91735	16.9868	10.556	12.7429	14.3353	17.3152	19.6117	13.7424	11.1913	11.0315	8.10049	10.8528	12.066	9.32606	7.35261	10.5374	12.2034	12.2212	9.29249	12.1447	9.34382	11.3005	20.8662	9.46529	15.655	8.29721	9.03505	7.79624	12.056	8.39235	9.63265	9.32441	7.43983	13.7467	12.3381	10.9858	11.1732	14.8174	7.49592	19.9747	11.9877	7.51082
Abhd17c	ENSMUSG00000038459	ENSMUST00000117085	59.176	33.4055	43.7015	34.8197	40.7322	46.1113	38.7755	31.1615	43.083	30.2162	38.0374	29.7781	32.5433	37.0491	25.3138	41.5194	33.948	32.2328	46.8223	51.6004	45.4698	42.2575	44.8077	32.7153	36.8996	34.3191	28.6139	35.4556	39.0377	35.7704	31.9699	33.7988	34.8789	40.9426	39.3201	41.4897	56.5022	43.8162	38.6811	57.8637	56.8138	54.2299	52.5753	38.3545	44.7287	37.9482	66.0577
Abhd18	ENSMUSG00000037818	ENSMUST00000108077	3.86113	16.2658	14.3023	11.0661	12.2784	10.2097	13.5742	11.2164	11.8137	11.4205	10.7809	8.93789	12.425	11.936	10.4578	14.5294	13.9763	14.3431	15.2417	10.052	10.1946	13.0837	12.0098	11.0248	6.85156	8.63503	10.5931	12.4632	8.05164	8.62711	15.8805	13.2646	9.20809	11.3199	14.1526	11.9813	7.38954	9.38857	8.03654	11.6783	9.18917	11.407	11.5797	8.63166	7.50584	8.58212	9.11957
Abhd2	ENSMUSG00000039202	ENSMUST00000037315	4.55362	9.1503	5.55097	13.5379	7.70677	8.74806	6.8363	11.0513	35.7919	8.61985	10.136	9.70349	12.7096	24.0167	8.8682	6.03153	10.2704	8.44099	13.5411	13.2517	22.7168	10.7049	10.6105	14.2581	10.5767	28.2754	16.659	11.9429	9.46529	11.9561	19.7287	20.8269	25.4399	26.6982	18.673	8.02893	26.9235	25.8099	25.865	23.6733	57.4716	21.5517	25.8137	38.4891	14.981	28.9574	25.5723
Abhd3	ENSMUSG00000002475	ENSMUST00000002549	67.5068	43.7667	46.328	47.3598	56.7328	40.5464	46.5962	44.9426	41.272	40.0289	53.3814	37.4875	35.0304	36.325	36.2735	36.6451	52.8478	55.4488	34.9179	34.5639	41.3649	32.4892	37.1669	30.5997	40.007	27.3151	41.0285	46.3467	31.7061	43.1138	41.5818	41.0212	49.0506	46.7418	38.9577	54.5781	57.5211	45.9901	58.6773	66.441	46.8491	60.0036	58.3944	45.2363	48.8033	36.2064	53.3258
Abhd4	ENSMUSG00000040997	ENSMUST00000041197	28.9795	21.5588	27.5231	23.0847	21.3216	25.2806	18.9885	20.9688	19.266	17.2916	18.6415	22.3091	16.4297	20.1277	15.6329	22.2442	21.0967	18.8973	29.5142	30.2033	28.9689	26.0269	25.9222	19.8543	22.8259	25.6307	23.9186	16.6477	19.8174	20.5071	18.7884	18.6082	17.253	19.8148	22.1157	18.779	26.0692	27.8626	15.6712	24.8609	28.1958	24.6723	22.649	23.7413	16.329	18.9546	23.2727
Abhd5	ENSMUSG00000032540	ENSMUST00000035128	15.4865	27.1263	22.3804	37.9718	23.2327	15.9154	28.1984	31.4808	26.4623	26.5234	25.5651	20.3328	23.8384	28.8366	30.0586	18.9946	29.1569	25.6632	16.3755	17.197	20.2268	18.0849	16.7916	19.7984	20.3266	14.9608	18.8519	18.0388	17.5345	18.6576	19.4066	27.5961	26.7186	18.9593	17.0899	22.452	21.582	14.9663	22.7772	15.3731	16.5621	18.9104	20.0384	20.1069	27.1589	20.1417	15.4756
Abhd6	ENSMUSG00000025277	ENSMUST00000026313	27.7414	32.7314	31.6173	35.5341	54.2472	26.0276	35.2972	42.51	31.2977	33.9296	34.3018	40.6567	23.8489	30.9466	35.6999	32.5773	38.1436	33.0834	26.2684	34.0825	33.5971	17.4012	25.8014	15.9665	36.9661	16.5308	52.4617	82.2886	9.7287	76.9477	70.7918	51.2081	42.5153	34.9643	45.0993	37.9719	46.9925	34.8694	40.4259	21.7467	22.8551	22.9192	25.0845	37.0926	32.6121	29.3758	26.0559
Abhd8	ENSMUSG00000007950	ENSMUST00000008094	9.00231	1.66029	2.60443	2.15427	3.94706	3.04233	3.71895	2.78484	5.10093	3.7861	3.09069	6.2405	5.88055	4.57166	5.25877	5.751	4.57934	3.53344	3.81271	3.62439	2.86893	2.48188	2.77846	3.7122	2.12864	1.45569	2.15754	2.2393	2.86242	2.43691	10.9178	8.17592	14.2961	5.00343	6.24658	5.83546	3.9109	6.04541	3.4261	2.77112	2.67036	2.08037	2.1001	4.18122	2.11389	3.42507	5.78363
Abi1	ENSMUSG00000058835	ENSMUST00000078977	16.8715	19.6238	19.3015	20.8284	17.3121	18.0483	18.8026	16.2357	18.9152	18.6919	19.6393	17.5464	18.1897	16.9213	18.1547	15.3827	16.6895	18.1252	18.2315	17.2348	18.6841	20.2484	22.7914	19.4791	19.6329	23.9312	17.2426	20.7305	19.9491	20.7899	23.6727	16.9561	18.1764	15.2192	17.2043	15.8509	14.46	16.2654	14.6455	16.574	18.6925	16.8534	16.757	17.9953	13.0969	15.1501	23.1839
Abi2	ENSMUSG00000026782	ENSMUST00000052332	0.755439	0.749002	0.397286	0.918398	0.487138	0.909451	0.689099	0.891588	1.2136	0.663863	0.608404	0.658769	0.706088	0.972253	1.21908	0.607829	0.542639	0.929163	0.667453	0.934414	0.65859	0.664956	0.875819	0.894122	0.883766	1.40234	0.769285	1.13096	1.32584	0.837689	1.27114	0.594784	1.43849	0.905193	0.553132	0.424209	0.627802	1.07397	1.25835	0.646595	1.345	0.549312	0.422936	0.841293	0.658676	0.710312	0.750095
Abi3	ENSMUSG00000018381	ENSMUST00000059026	2.87486	2.28446	1.42361	2.04088	1.29903	2.05709	1.6954	2.28951	2.10485	2.92515	2.50663	2.55495	2.39227	2.54441	2.50987	4.32494	2.80584	1.41337	2.33152	2.21805	2.76969	1.99487	1.90264	1.54076	3.39252	4.07744	2.1929	1.82085	4.47801	1.88208	1.96765	2.67181	1.83807	2.15854	1.5831	1.94515	2.09954	3.30852	2.73877	2.44123	3.65211	2.78162	1.823	3.21374	4.16651	5.72142	2.55624
Abi3bp	ENSMUSG00000035258	ENSMUST00000048471	1.86761	0.886319	0.673179	0.83903	0.974275	0.736222	1.20319	0.528348	1.1662	1.15139	0.961279	1.20181	1.01171	0.755048	1.3625	1.1689	1.05881	0.405691	1.53606	1.22701	1.55175	1.09577	0.654347	1.00589	1.13084	1.07462	1.05224	1.37977	0.482923	1.03351	1.00994	0.811928	1.34969	0.925087	1.4019	0.972577	1.2556	1.35112	1.34295	1.17443	1.12901	1.2155	0.466688	0.765576	1.5318	1.20656	1.47058
Abl1	ENSMUSG00000026842	ENSMUST00000028190	3.52538	5.39281	5.42957	6.09997	5.98305	6.37699	7.38321	6.78047	7.08252	7.0328	5.34179	7.72718	7.80912	8.81234	7.72083	7.92515	5.59845	4.63273	7.89058	6.98451	7.74069	7.70787	6.1106	7.34458	7.18416	11.5159	9.0811	7.27207	5.05752	7.20195	7.82706	6.55207	6.6419	5.56047	6.56129	4.2214	6.73086	7.9595	5.99568	5.44988	7.86381	5.06068	6.76698	7.23512	4.42691	6.86959	6.82981
Abl2	ENSMUSG00000026596	ENSMUST00000027888	0.881345	1.63532	1.60018	1.32657	1.53636	1.20177	1.236	1.6731	1.82041	1.43146	2.31194	2.13655	2.7822	2.52372	1.92423	2.17416	1.17792	1.32177	1.91093	1.45353	2.48099	1.94804	1.4295	1.34118	0.950286	1.66908	2.55544	1.61727	1.45755	1.22934	1.26243	1.16125	1.19874	1.19366	1.37329	1.60372	1.48202	2.49438	0.962269	0.818141	1.10938	0.783062	0.7292	1.28718	0.291043	0.914648	1.01658
Ablim1	ENSMUSG00000025085	ENSMUST00000079360	7.51242	5.86718	6.84215	3.33344	4.10944	7.70868	8.20356	7.19875	10.0122	6.47267	6.19355	5.99124	7.68265	9.91905	7.21885	13.1268	9.37045	11.7127	12.0599	10.5145	12.1433	7.89518	6.93608	10.2664	8.59058	9.31334	11.3005	4.20717	5.83898	6.09228	15.4016	12.9625	11.6944	13.4386	13.3133	13.4505	10.58	13.5719	6.66187	6.08328	8.99282	5.96062	7.61285	8.97659	2.49684	4.4954	12.9589
Ablim2	ENSMUSG00000029095	ENSMUST00000054598	4.3018	0.911285	0.529715	1.79144	0.936803	0.931105	0.79848	1.57404	1.70663	0.50827	1.49667	1.03266	0.853628	0.682646	1.30274	1.32086	0.754401	1.71437	1.09718	1.52904	0.739786	0.880365	1.77177	2.25127	1.83405	1.28039	2.07795	0.927387	1.85267	0.979117	1.00994	0.585343	0.914593	0.377993	1.02043	1.31401	0.998308	3.23923	1.33237	1.12165	1.345	0.783062	1.4584	0.816054	1.25608	0.749233	1.00671
Ablim3	ENSMUSG00000032735	ENSMUST00000049378	6.96682	5.15563	8.32093	11.5877	7.40699	7.25396	5.77531	6.48328	7.9548	12.0014	12.1316	10.1308	10.5492	13.084	14.4736	11.1981	10.2307	7.95678	5.09276	4.8986	6.65807	7.23023	5.83879	4.08742	3.15495	5.09109	4.16475	3.78872	10.1853	4.42778	6.98254	6.36325	2.87697	7.99753	6.37056	7.47022	3.39631	4.06203	7.07427	9.1579	6.1752	3.37768	5.20649	3.47454	2.68066	9.0881	7.06668
Abo	ENSMUSG00000015787	ENSMUST00000102900	0	0	0	0	0	0	0	0	0	0	0	0	0	0	0	0	0	0	0	0	0	0	0	0	0	0	0	0	0	0	0	0	0	0	0	0	0	0	0	0	0	0	0	0	0	0	0
Abr	ENSMUSG00000017631	ENSMUST00000065028	0.944298	1.18592	1.75468	1.51932	1.26156	1.71063	1.45476	3.46729	1.30842	1.25512	1.48451	1.5579	1.59133	1.74799	1.87642	1.36761	1.60145	2.89218	1.0789	1.1515	1.72316	1.93868	1.17783	1.54076	2.49925	2.69035	1.14951	1.11965	3.11705	0.989996	1.42785	1.45392	1.34081	1.0743	1.44005	1.31401	1.20415	1.8448	1.61788	0.870924	1.24682	1.06356	0.758368	1.68259	1.17949	1.44981	1.69758
Abra	ENSMUSG00000042895	ENSMUST00000054742	0	0	0.0772501	0	0	0	0	0	0	0	0	0	0	0.155147	0	0	0	0	0	0	0	0	0	0	0	0	0	0	0	0	0	0	0	0	0	0.0931191	0	7.18	0	0	0	0.0467499	0	0	0	0	0
Abracl	ENSMUSG00000078453	ENSMUST00000020002	27.3427	13.2199	10.9916	7.01837	7.05725	7.61124	14.5258	7.74911	9.48129	11.0264	10.8174	7.54023	7.5035	11.2119	14.1748	11.7942	8.04694	15.8612	8.11002	7.9378	14.6604	11.9037	14.607	13.1963	11.7265	14.8007	11.2563	11.8185	20.8359	10.0305	7.91413	8.02487	16.1608	10.2555	7.14303	9.53953	14.9335	15.9796	21.1805	17.3789	18.1722	31.3341	25.0553	13.141	44.1619	17.1059	14.6861
Abt1	ENSMUSG00000036376	ENSMUST00000041782	7.74324	8.98802	12.7352	16.7012	16.088	13.4577	11.31	11.4586	11.8137	10.7982	8.78536	11.2703	13.3946	8.8744	9.62116	11.1747	13.738	12.4979	10.5512	10.4107	11.0427	9.98371	9.71454	10.6337	9.35081	8.56644	10.8496	11.5697	14.9882	11.249	8.32333	13.4157	14.6069	11.1408	12.064	14.868	12.803	10.4019	12.6047	10.2664	15.0011	11.2667	13.7527	16.0182	19.1782	14.2354	9.21827
Abtb1	ENSMUSG00000030083	ENSMUST00000032169	24.5727	15.7915	21.332	18.1298	20.0101	21.0473	19.3385	16.5329	15.4071	13.3291	12.74	16.7363	13.1417	16.9007	13.9357	16.2594	18.2512	19.2114	23.6626	19.6227	16.5459	20.9976	21.9961	20.006	18.4165	20.0824	19.3206	17.315	21.3013	21.323	9.70765	10.64	8.07151	17.8751	16.4414	16.2131	21.0571	19.6779	13.8207	16.1253	21.8047	23.188	25.0991	15.0255	27.8941	19.2368	17.0844
Abtb2	ENSMUSG00000032724	ENSMUST00000076212	4.80543	3.24567	6.40072	4.09311	2.98528	4.79627	2.57045	4.27082	4.23814	6.49341	4.17365	4.53126	6.55502	6.47479	6.68103	12.3787	7.67636	6.93601	13.8519	14.6392	6.74829	4.56104	4.60057	3.808	1.47294	2.70559	2.36975	2.01311	6.35702	2.42603	9.85565	6.89194	10.2559	8.9823	12.2833	11.4536	13.5852	14.8017	3.67989	4.55256	3.77974	4.44124	3.63142	4.89632	1.57776	3.26938	11.9916
Acaa1a	ENSMUSG00000036138	ENSMUST00000039784	159.356	199.209	171.021	190.21	225.47	156.783	183.497	181.091	192.565	176.225	160.801	172.695	175.805	126.879	150.604	154.412	189.222	131.653	156.879	155.83	161.688	186.909	174.64	133.911	175.261	179.888	234.738	258.209	149.662	322.499	164.534	198.441	119.35	188.091	143.605	153.336	227.234	167.808	187.674	148.216	200.513	186.801	185.377	208.035	251.093	246.974	111.804
Acaa1b	ENSMUSG00000010651	ENSMUST00000010795	618.578	1280.39	1005.19	919.554	1055.39	915.742	1130.3	816.584	1003.25	770.808	950.437	1161.09	456.08	958.166	955.829	954.303	1005.29	485.56	650.447	776.838	748.708	676.663	672.498	553.47	556.126	448.938	794.787	1110.56	225.095	1103.97	814.72	696.955	651.004	1004.89	803.31	813.395	2096.19	1468.68	724.853	581.909	580.715	532.61	784.765	830.591	974.579	832.845	626.833
Acaa2	ENSMUSG00000036880	ENSMUST00000041053	615.074	668.534	735.796	855.493	1015.03	871.622	873.264	782.209	778.821	831.562	723.21	857.121	627.522	600.739	596.261	670.283	804.694	689.374	862.743	872.715	839.215	722.217	827.578	653.979	800.777	591.405	883.918	1010.4	509.308	1121.34	836.538	973.945	836.622	902.517	949.556	1033.56	981.059	793.066	864.763	625.165	860.464	750.36	671.404	787.988	963.688	956.955	674.187
Acaca	ENSMUSG00000020532	ENSMUST00000020843	7.8062	14.5306	12.8345	19.0029	19.2357	21.3505	21.8215	14.8488	17.218	21.9282	22.4014	30.4814	17.1147	19.1141	13.0872	12.5657	8.28517	9.84128	15.6714	14.3277	13.0996	13.0182	11.5064	25.3308	12.1161	11.2187	19.3294	7.15898	9.33358	9.24722	26.4501	15.1434	21.5151	13.2297	19.1307	16.0372	17.5476	22.7872	28.5614	11.0977	15.6884	9.59543	15.3715	33.1553	11.4885	10.0709	13.0082
Acacb	ENSMUSG00000042010	ENSMUST00000031583	8.7505	16.4281	8.22161	11.8258	8.41874	12.2776	16.9431	19.714	21.0959	19.7188	21.1725	26.057	15.9976	16.3421	14.0792	17.966	9.35722	10.2993	13.5776	13.9313	12.2155	5.25409	7.98304	11.9509	9.55987	4.50424	14.413	3.39288	3.91607	4.90646	13.9825	9.35605	11.5079	13.5083	16.4318	25.6595	31.4519	29.4995	32.6114	12.9187	12.6842	9.5253	33.7766	16.2201	16.2984	12.0461	12.12
Acad10	ENSMUSG00000029456	ENSMUST00000031412	5.89662	11.5596	11.7972	10.7033	10.4422	9.81991	10.6646	12.2951	12.5058	10.7359	13.105	10.5581	9.34776	11.3774	8.79648	11.5487	12.838	8.83359	16.1012	17.2536	15.4994	15.9402	20.9593	15.1841	13.9692	15.9668	20.8149	12.1013	10.9843	17.3848	14.6703	16.163	10.9662	21.8838	17.6239	12.7366	23.6712	19.3488	15.5655	16.0197	12.9002	16.1989	16.6987	17.3895	19.4539	16.9307	16.9758
Acad11	ENSMUSG00000090150	ENSMUST00000047799	18.823	141.137	131.347	156.06	195.342	156.545	141.845	156.633	170.597	137.399	135.504	152.656	113.1	126.434	116.852	118.246	141.642	117.912	148.97	157.963	170.088	131.38	145.295	121.281	165.872	132.254	202.667	204.466	100.852	237.066	180.144	155.985	145.198	146.601	168.915	133.44	185.428	140.785	136.135	105.567	149.825	101.985	80.3579	156.75	102.907	138.394	123.193
Acad12	ENSMUSG00000042647	ENSMUST00000041252	2.72797	4.74368	3.64179	2.91393	3.92208	2.4252	2.99703	3.65441	4.57946	3.35044	2.37278	1.85167	2.5925	4.63372	3.0716	3.30799	4.02347	4.27939	3.50184	3.71878	3.22078	2.81904	2.83886	2.13152	3.38302	2.51506	4.61571	3.58514	2.98534	2.8612	4.50121	3.06833	2.91249	3.83961	3.78609	3.34194	6.20598	6.59971	4.24033	3.32535	4.5455	4.69837	6.89824	5.58618	3.4006	3.88239	3.98735
Acad8	ENSMUSG00000031969	ENSMUST00000060513	24.4258	29.2111	35.9875	31.3956	30.952	34.819	31.6876	27.8374	31.5632	25.8699	26.855	29.6001	24.3442	26.3336	25.5528	28.1822	35.4171	27.1028	42.6256	42.6905	37.5126	39.3916	42.9554	34.6472	32.1292	31.1943	37.191	36.9711	43.0679	42.1999	31.2821	24.8488	28.3258	32.7561	28.8487	37.9615	38.3062	41.3565	28.6883	27.9356	40.5659	40.4387	25.3178	33.2311	29.1962	26.914	28.1286
Acad9	ENSMUSG00000027710	ENSMUST00000011492	39.1779	53.7159	42.6089	43.9244	42.9431	45.1045	40.6678	51.3709	33.6775	39.5102	37.9157	32.2174	36.3793	43.8135	36.7994	49.5147	49.9228	53.2633	52.2808	50.3734	54.6088	47.7738	60.653	57.3276	41.9361	55.72	59.7743	45.736	47.1947	37.25	52.4909	51.4536	38.04	46.4036	61.3977	50.9879	46.2927	47.9908	42.8792	77.8422	43.7173	70.756	85.6956	51.5712	43.9934	39.2909	57.4415
Acadl	ENSMUSG00000026003	ENSMUST00000027153	78.2089	138.715	141.434	137.465	180.403	133.906	143.092	138.064	160.186	137.046	134.591	135.626	106.113	119.949	111.271	109.327	139.776	118.566	185.488	167.411	196.594	175.464	188.502	177.994	183.291	175.162	230.724	238.022	157.872	248.979	196.251	172.506	198.334	210.433	184.594	180.33	284.744	264.292	185.781	165.027	195.388	195.742	170.502	232.609	203.822	210.603	156.039
Acadm	ENSMUSG00000062908	ENSMUST00000072697	132.978	289.04	304.189	253.67	327.119	256.714	285.779	263.943	266.026	253.108	248.411	231.05	175.247	193.727	211.331	217.229	296.85	233.613	344.909	328.819	370.786	328.32	334.452	325.924	323.639	291.518	401.195	403.945	249.741	402.7	317.531	293.682	370.339	363.102	300.255	378.798	406.157	355.648	224.145	236.469	253.213	276.853	224.054	318.522	279.83	284.426	215.83
Acads	ENSMUSG00000029545	ENSMUST00000031524	129.81	135.444	136.413	130.038	151.188	129.034	153.089	129.434	117.72	121.84	121.608	117.911	98.9471	111.571	113.016	112.822	152.773	136.639	131.068	138.473	148.526	144.511	140.896	108.173	153.234	107.149	149.807	185.851	115.998	179.45	132.747	136.253	129.783	157.822	130.701	181.22	205.281	160.827	167.128	147.147	141.421	189.442	170.662	155.849	239.804	162.778	141.531
Acadsb	ENSMUSG00000030861	ENSMUST00000015829	77.8312	107.994	108.724	115.321	128.155	107.467	112.411	117.062	108.238	117.68	113.759	115.356	93.9834	121.366	91.9687	100.596	141.364	104.106	100.475	80.6617	89.4509	95.7537	94.7193	64.4167	75.7188	61.3903	75.5756	116.534	76.6794	117.831	79.2022	94.5896	61.3488	110.712	110.14	96.9163	79.4015	73.8614	94.3659	84.4005	74.0926	82.1981	75.2681	69.4824	65.6071	62.5658	90.0213
Acadvl	ENSMUSG00000018574	ENSMUST00000018718	328.196	230.555	258.732	276.778	307.671	272.164	254.715	239.056	259.778	216.803	211.299	257.133	232.682	200.77	198.136	200.116	259.355	244.422	295.179	292.491	316.051	259.417	274.836	261.379	262.773	209.36	305.38	344.615	267.618	364.612	277.743	268.134	284.749	285.981	301.114	312.735	374.201	329.388	236.517	213.456	280.231	245.133	258.793	320.869	313.698	276.058	204.628
Acan	ENSMUSG00000030607	ENSMUST00000032835	0	0	0	0	0	0	0	0	0	0	0	0	0	0	0	0	0	0	0	0	0	0	0	0	0	0	0	0	0	0	0	0	0	0	0	0.0103466	0	0	0	0	0	0	0	0	0	0	0
Acap1	ENSMUSG00000001588	ENSMUST00000001631	0.650517	1.02364	1.37947	0.544236	1.57383	1.00689	1.10475	0.792523	1.82989	0.809084	1.43583	1.08608	1.53864	2.19274	1.72105	1.61308	0.926457	1.89759	1.56349	1.46297	1.51566	2.3133	1.3389	2.06766	1.45394	1.95108	1.83921	2.63514	1.39609	1.13142	1.68904	1.23677	2.03342	1.30308	1.50681	1.92446	1.15269	1.60229	1.48041	3.19339	1.61007	1.7765	3.10639	1.17781	2.61938	2.17959	2.02328
Acap2	ENSMUSG00000049076	ENSMUST00000058033	4.11294	4.69374	3.80732	4.10444	4.45918	4.78545	3.81739	4.44693	4.59842	4.15952	3.9668	4.71821	4.24706	4.38548	3.94408	3.91582	3.90435	3.70357	4.61731	4.18127	4.60111	5.37584	5.97973	5.6202	5.57818	6.99643	4.8014	5.01015	3.93363	4.48218	4.40544	4.48448	4.04019	4.16787	3.96729	3.96273	3.50952	4.26989	3.21461	3.24617	4.6044	2.73487	2.80013	4.40837	1.79221	3.0845	4.33278
Acap3	ENSMUSG00000029033	ENSMUST00000079031	1.65777	2.43426	1.77675	2.38103	2.04848	1.938	1.4657	1.19979	1.41271	2.21979	1.53318	1.70034	2.10772	1.85142	2.62938	1.50788	1.56174	1.20399	1.45377	0.490803	1.36229	3.02508	1.54023	1.64455	1.49195	2.38549	1.43246	1.51549	2.56388	2.82856	1.38432	1.18957	1.35857	0.537148	0.753404	1.31401	1.37911	1.3338	2.44268	1.01608	2.03222	1.41419	3.04806	2.10323	1.5318	2.37419	1.37188
Acat1	ENSMUSG00000032047	ENSMUST00000034547	135.182	185.49	197.97	157.216	190.858	138.951	163.36	166.144	162.31	156.226	153.269	125.62	105.913	133.395	144.927	139.941	200.604	174.329	207.477	188.185	203.351	197.38	200.915	163.744	156.084	170.079	198.838	263.231	124.726	226.013	168.112	155.531	157.417	214.421	195.494	205.638	209.387	214.794	192.041	178.276	245.251	252.216	171.727	203.929	223.842	261.696	181.069
Acat2	ENSMUSG00000023832	ENSMUST00000007005	41.3603	93.9997	69.6133	52.5301	52.0363	71.4352	82.506	54.1777	77.3104	82.568	72.4244	71.8948	44.4941	43.9479	41.4367	43.9858	39.6788	50.9077	100.145	84.0312	101.215	45.3107	67.9615	104.301	61.5975	39.8599	72.2155	41.6193	77.5399	52.9702	62.1376	49.8297	45.0992	75.4692	75.6074	147.77	108.538	93.9896	98.2149	52.8757	90.0853	90.5897	94.446	72.7634	77.9994	69.27	62.248
Acat3	ENSMUSG00000062480	ENSMUST00000043923	366.157	198.71	268.201	174.223	190.721	204.291	209.355	154.828	152.99	185.747	163.819	146.389	133.25	173.495	120.354	194.049	218.048	234.201	329.978	301.646	301.923	222.863	289.654	181.555	184.08	134.891	220.856	170.345	225.253	159.466	179.413	203.265	176.09	297.112	279.904	326.827	296.024	221.471	181.023	292.842	222.592	301.572	251.822	155.303	217.654	136.02	289.438
Acbd3	ENSMUSG00000026499	ENSMUST00000027780	4.04999	6.79095	7.5705	8.48101	8.24387	8.07679	7.90823	6.72543	8.59953	8.04934	8.37164	8.88448	7.79858	8.05729	6.31052	6.66274	7.45136	5.19546	7.02198	8.1832	9.942	8.6538	9.94608	8.31055	9.03722	7.72047	8.8512	6.89886	7.58628	7.48481	10.6654	12.1789	8.37341	7.76875	7.19072	7.0667	6.78232	8.22799	6.8945	6.05688	6.85261	4.93212	4.44812	10.2301	4.74859	7.31718	8.95179
Acbd4	ENSMUSG00000056938	ENSMUST00000024492	83.0143	75.0874	56.9885	56.215	69.4483	74.7266	73.5258	55.4105	49.5777	55.8268	78.7275	62.5118	50.7329	60.0832	70.3599	79.1931	76.0092	80.3792	45.5331	58.264	41.8971	59.6213	44.9184	54.6612	43.7131	31.6288	45.6354	68.5927	51.5674	65.6008	63.6177	65.3224	84.0716	53.476	70.6388	73.6572	63.2639	45.9382	55.5578	65.9395	49.9416	72.1585	75.0785	68.9439	73.8942	52.5242	69.0482
Acbd5	ENSMUSG00000026781	ENSMUST00000028121	93.4435	149.151	150.406	101.885	146.978	157.173	147.97	119.396	116.497	102.691	116.23	138.021	97.1661	101.135	92.7455	106.008	120.161	110.413	152.993	136.038	143.167	139.613	163.959	138.158	128.935	110.251	141.434	175.005	90.4997	163.208	94.717	85.2052	106.688	111.995	116.253	109.611	111.203	97.0816	83.1147	84.2685	118.87	94.505	73.8388	83.6918	82.3191	66.5942	87.6328
Acbd6	ENSMUSG00000033701	ENSMUST00000035560	44.0463	29.6355	27.7769	31.4863	22.0461	35.5119	30.0797	25.6469	28.2353	25.621	22.8638	27.4902	19.5281	24.8545	21.5131	21.6597	24.4055	26.0689	26.7347	25.7389	22.5093	21.1194	19.4794	24.7081	19.7279	21.6143	27.3583	21.149	34.0768	29.8087	22.9414	28.5591	25.5642	18.9394	21.8201	33.6574	37.9254	38.2472	39.95	30.3108	52.2782	46.3643	49.819	44.6558	64.7034	39.8456	29.6682
Acbd7	ENSMUSG00000026644	ENSMUST00000115089	0	0	0	0	0	0	0	0	0	0	0	0	0	0	0.54978	0	0	0	0	0	0	0	0	0	0	0	0	0	0	0	0.400495	0	0	0	0	0	0	0.155899	0	0	0	0	0	0	0	0.165415	0
Accs	ENSMUSG00000040272	ENSMUST00000041593	1.8886	1.67277	1.68847	0.873045	2.31078	1.82973	2.1548	1.25483	2.09536	2.05383	1.13163	1.29973	0.779858	1.31358	1.52982	1.4845	0.502934	3.3764	2.6881	3.19022	1.80436	6.02207	1.59057	2.46682	1.56797	4.30608	2.63502	2.1262	2.5112	1.57747	1.88929	0.944102	1.42961	1.99938	1.56403	1.55198	3.66389	3.1353	2.81279	2.2037	2.28748	6.38137	1.96884	1.82561	2.08325	1.91687	0.977097
Accsl	ENSMUSG00000075023	ENSMUST00000099690	0	0	0	0	0	0	0	0	0	0	0	0	0	0	0	0	0	0	0	0	0	0	0	0	0	0	0	0.0339288	0	0	0	0	0	0	0	0	0.133794	0	0	0	0	0	0	0	0	0	0
Acd	ENSMUSG00000038000	ENSMUST00000042608	14.0176	5.61751	5.73858	5.61243	3.99703	6.87502	7.62384	3.91858	5.68877	7.96636	9.7223	5.43929	7.9145	5.48185	6.37028	7.71475	3.89112	4.7636	6.47338	7.56026	7.37982	6.22811	6.84548	6.63407	7.20317	9.20664	7.03852	4.8292	6.92775	7.44129	4.86688	6.53318	5.17678	9.18124	5.74113	5.4216	8.9539	7.62172	7.49724	10.3587	10.436	10.098	11.5797	7.20988	9.86482	11.6472	8.58661
Ace	ENSMUSG00000020681	ENSMUST00000001963	0.356735	0.199734	0.397286	0.113382	0.224833	0.30315	0.251576	0.165109	0.530952	0.539389	0.401547	0.596453	0.368852	0.589558	0.310745	0.759786	0.145586	0.248649	0.374871	0.349226	0.261632	0.121753	0.302007	0.447061	0.304091	0.464905	0.238744	0.57679	0.772677	0.163186	0.0348256	0.245466	0.133193	0.218838	0.267029	0.155198	0.298463	1.28183	0.105744	0.197937	0.215985	0.350625	0.539608	0.0252388	0.260407	0.418403	0.60205
Ace2	ENSMUSG00000015405	ENSMUST00000073973	0	0.1498	0.176572	0	0.0499628	0	0.142195	0.154102	0.208588	0.0726101	0.133849	0.302678	0.0421545	0.0827449	0	0.222091	0.0794106	0.0785208	0.164578	0.0471926	0.135327	0.0187312	0.130869	0.343279	0.209063	0.129564	0.389064	0.0452384	0.158047	0.174065	0.313431	0.217143	0.186471	0.248679	0.38147	0.0931191	0.329339	0.147238	0.190339	0.0263916	0.107992	0.2805	0.058336	0.20191	0.382951	0.233527	0.059218
Ace3	ENSMUSG00000101605	ENSMUST00000190995	0	0	0	0	0	0	0	0	0	0	0	0	0	0	0	0	0	0	0	0	0	0	0	0	0	0	0	0	0	0	0	0	0	0	0	0	0	0	0	0	0	0	0	0	0	0	0
Acer1	ENSMUSG00000045019	ENSMUST00000056113	0	0	0	0	0	0	0	0	0	0	0	0	0	0	0	0	0	0	0	0	0	0	0	0	0	0	0	0	0	0	0	0	0	0	0	0	0	0	0	0	0	0	0	0	0	0	0
Acer2	ENSMUSG00000038007	ENSMUST00000045224	1.02824	2.42177	2.26232	3.86634	2.98528	3.10729	3.57675	3.55534	5.11041	3.04962	2.00773	4.16627	4.51053	4.13725	3.62138	3.31968	2.31614	2.5781	4.04129	3.61496	3.21175	3.33415	3.39254	3.7601	5.9963	7.3775	5.93322	3.72086	6.20775	4.17757	2.78605	2.4169	2.37084	4.20766	2.57493	2.95912	3.09784	3.92345	2.85509	2.13772	2.22857	2.95693	1.63341	2.6669	2.75725	3.15262	1.84563
Acer3	ENSMUSG00000030760	ENSMUST00000033020	5.9176	9.02547	8.3099	6.40611	6.34528	4.98033	9.2208	6.29615	4.85442	7.96636	7.10616	5.8666	5.79624	7.52979	8.27061	8.11218	8.28517	8.31012	3.87672	5.72919	9.75254	5.98461	6.27167	6.57819	7.54527	4.9539	5.69448	8.55006	9.88675	6.22283	9.30715	6.31604	8.07151	5.47095	6.44685	7.70819	8.42902	7.8036	11.5578	5.52905	5.164	7.04755	4.84189	11.7108	12.5761	7.64801	9.4354
Ache	ENSMUSG00000023328	ENSMUST00000024099	0.398704	0.649135	0.0772501	0.294794	0.0374721	0.184056	0.470338	0.495327	0.530952	0.165966	0.121681	0.11573	0.432083	0.289607	0.346601	0.374048	0.238232	0.235562	0.411444	0.358664	0.424024	0.234139	0.16107	0.574793	0.256577	0.236263	0.0884236	0.622028	0.193169	0.0435163	0.0870641	0.236025	0.230868	0.129313	0.219346	0.124159	0.370506	1.15192	0.285509	0.224329	0.137445	0	0.043752	0.252388	0.291043	0.65193	0.108566
Acin1	ENSMUSG00000022185	ENSMUST00000022793	45.809	24.9293	24.5876	25.6131	17.5494	28.4637	22.4778	24.6012	26.3011	23.3701	25.1514	31.8257	34.0924	33.9461	29.3176	33.5358	22.2085	22.5224	30.008	25.4274	25.6309	29.7825	20.5465	35.1183	16.9341	30.2722	20.0545	17.8805	25.6652	16.4274	22.6976	19.6468	22.8737	16.8406	21.9727	18.3962	21.4379	22.2935	16.1259	28.7141	24.0725	18.9337	34.9724	21.108	17.3094	25.4253	21.3284
Ackr1	ENSMUSG00000037872	ENSMUST00000038227	0.356735	0.1498	0.132429	0.351486	0.087435	0.81201	0.382833	0.24216	0.66369	0.892066	0.304202	0.676573	0.432083	1.03431	0.406359	0.771475	0	0.484212	0.704026	0.70789	0.387936	0.580666	0.825484	0.127732	0.73172	1.44806	0.309483	0.316669	0.324875	1.10967	0.513678	0.0660871	0.479496	0.974823	1.32561	0.475942	0.576343	0.562968	1.21605	0.145154	0.687225	1.37912	0.962544	0.639382	1.51649	0.914648	1.00671
Ackr2	ENSMUSG00000044534	ENSMUST00000050327	0.167875	1.86002	0.618	0.430853	0.287286	0.422245	0.448461	0.770508	1.41271	0.622372	0.486723	0.471821	1.19086	1.70661	0.848574	2.37287	1.33675	1.00768	1.26176	1.70837	0.25261	1.32055	1.02682	0.494961	0.294589	2.43884	3.21862	0.588099	1.24682	0.402526	0.592036	0.500374	1.74039	0.736091	0.467301	1.05535	0.833639	1.34246	0.571017	0.382679	0.962114	1.48431	0.481272	0.925422	0.689312	0.505976	0.641529
Ackr3	ENSMUSG00000044337	ENSMUST00000065587	0.398704	0.162284	0	0.147397	0.237323	0.216536	0.2297	0.495327	0.29392	0.0518643	0.206857	0.204752	0.221311	0.0413725	0.346601	0.140268	0.145586	0.196302	0.0548592	0.188771	0.261632	0.0187312	0.0704682	0.191598	0.06652	0.251506	0.0176847	0.101786	0.21951	0.0979117	0.226367	0.320995	0.106555	0.198944	0.38147	0.0517328	0.154378	2.43375	0.116318	0.382679	0.215985	0.362312	0.597944	0.68986	0.321679	0.126494	0.108566
Ackr4	ENSMUSG00000079355	ENSMUST00000050139	0.104922	0.699068	0.915965	0.600927	0.786915	0.389765	0.984427	0.880581	0.682653	1.1099	0.742253	0.881326	1.42271	0.186176	1.02785	1.05201	0.542639	0.785208	0.850317	1.03824	1.12772	0.739881	1.4597	0.806307	0.123537	1.37947	0.778128	0.85953	0.193169	0.94648	0.661687	0.396523	0.435098	0.38794	0.0953676	0.796685	0.545467	1.12594	1.2795	0.659791	0.520327	0.946686	0.247928	0.54684	0.78122	1.15791	0.809313
Acly	ENSMUSG00000020917	ENSMUST00000007131	53.0905	81.042	57.2864	94.3909	80.4402	113.205	119.652	82.9947	126.092	116.062	105.899	155.033	65.3078	120.342	65.2924	89.1989	43.6494	53.7344	109.261	117.736	110.318	63.8826	75.9043	97.7787	48.7497	34.1362	82.9502	35.6252	42.5938	37.5872	96.8675	75.868	69.6157	164.109	166.674	185.886	184.625	198.052	202.299	63.3532	79.4432	75.5479	101.534	179.692	64.0141	61.2522	101.115
Acmsd	ENSMUSG00000026348	ENSMUST00000038006	31.4976	13.1824	15.439	14.8758	11.9661	10.2313	9.60364	27.9474	57.9307	14.076	13.105	10.478	17.199	44.5995	11.5454	31.9928	23.0555	24.5901	26.0947	27.6171	40.6702	11.9973	18.3519	8.66181	16.8391	10.1517	11.1944	5.86968	7.31409	6.52745	34.7821	37.056	33.6446	84.9887	46.6252	52.4985	37.1021	25.9312	10.8916	17.59	15.1778	8.84743	12.1339	9.24581	5.45322	5.05976	19.3643
Acnat1	ENSMUSG00000070985	ENSMUST00000095086	17.2911	39.0854	43.238	41.6227	45.9783	36.1615	29.9157	34.4747	28.7662	28.9196	22.2433	22.9946	41.2482	34.2874	38.5563	51.3031	53.033	33.0442	30.3828	31.7418	19.7036	31.7306	33.2006	30.456	14.9005	14.0615	22.2297	26.5323	29.7568	21.1924	41.0246	30.5228	26.2657	24.4701	32.2915	38.5927	31.7503	32.2451	29.2593	25.4152	31.3669	25.5722	15.7945	43.4612	15.7623	20.3363	50.6314
Acnat2	ENSMUSG00000060317	ENSMUST00000081541	46.2916	12.733	15.1741	35.8062	26.3429	16.251	13.2241	11.0733	7.37644	20.196	24.2267	13.9855	50.1322	7.45739	12.8242	20.3973	24.2864	67.4101	19.4659	21.652	39.4703	17.7384	15.5835	30.2325	24.8025	12.964	21.1067	9.14947	89.0246	8.51832	57.8454	20.4115	65.4334	23.8931	32.4822	96.6266	80.5954	70.6221	88.6663	86.1291	54.4773	48.9238	60.0715	146.637	28.6907	88.3414	104.431
Aco1	ENSMUSG00000028405	ENSMUST00000102973	58.6934	76.6853	71.8536	79.98	91.8817	97.0514	77.6604	95.8402	89.0388	87.4744	83.3027	93.7588	74.919	83.2207	68.6269	83.8453	77.293	60.304	94.6504	94.8666	88.8645	64.9035	71.7467	68.7995	78.2085	65.704	82.4019	66.7606	41.707	93.9191	86.5765	85.0447	69.1539	91.0266	101.929	86.9525	113.323	92.7164	83.7174	67.4834	81.4754	62.68	72.9346	86.4008	51.0091	84.1768	86.3399
Aco2	ENSMUSG00000022477	ENSMUST00000023116	65.1985	81.5663	75.7933	99.1983	101.112	80.454	76.1509	105.229	102.379	92.8475	97.0648	95.6372	76.8476	75.3496	72.7622	78.7956	78.7621	59.7805	94.8332	104.871	107.224	67.9005	78.7734	78.3555	117.294	95.1911	170.932	108.617	57.8805	162.055	155.601	144.306	108.126	129.204	127.402	97.9406	116.164	173.108	114.341	68.8558	87.1794	65.7889	83.3184	126.244	77.0191	98.0133	75.0194
Acod1	ENSMUSG00000022126	ENSMUST00000022722	0	0.0624168	0.253822	0	0.0374721	0	0	0	0.161182	0.134847	0.0608404	0.293775	0.0316159	0.103431	0	0	0.0264702	0.130868	0	0.0566312	0.0270653	0.206043	0.0302007	0.0798324	0	1.54714	0.0972659	0.158334	0.579507	0	0.12189	0.160497	0	0.179049	0	0.0931191	0	0.0259831	0.116318	0.0923708	0	0.151937	0.07292	0	0.275725	0.895187	0.148045
Acot1	ENSMUSG00000072949	ENSMUST00000168120	3.71424	27.8004	33.35	20.5449	48.0143	34.9597	27.1264	35.3663	67.63	38.5456	39.7288	53.3158	14.9859	45.9752	40.863	45.2248	59.955	13.1261	62.8138	66.3434	58.84	33.969	44.4453	31.2224	36.7475	19.747	90.3512	124.541	23.1452	118.832	127.105	137.282	328.739	84.6306	107.918	98.1682	128.504	88.8103	32.5797	9.98924	30.7386	11.3135	13.0089	84.3564	29.7017	104.173	14.5479
Acot10	ENSMUSG00000047565	ENSMUST00000052910	0	0	0	0	0	0	0	0	0	0	0	0	0	0	0	0	0	0	0	0	0	0	0	0	0	0	0	0	0	0	0	0	0	0	0	0	0	0	0	0	0	0	0	0	0	0	0
Acot11	ENSMUSG00000034853	ENSMUST00000065253	3.94507	3.52031	3.09	3.54887	4.45918	3.06398	5.12996	5.20643	1.98159	4.73003	6.76545	2.58166	5.38523	1.28255	3.7648	3.64697	2.21026	3.20627	1.99322	1.9349	1.97577	2.82841	0.77515	1.97186	3.10743	1.01364	2.27249	3.13276	1.17658	2.21933	2.87311	1.95429	2.433	1.27324	2.08855	1.67614	4.16819	5.93281	8.36434	3.53648	3.82882	4.39449	8.83791	10.3311	3.26274	3.4056	3.53334
Acot12	ENSMUSG00000021620	ENSMUST00000022120	20.7116	76.0736	62.5174	57.1788	66.1758	50.2472	68.8443	59.9565	57.779	66.5004	64.9532	58.9954	38.7084	45.4477	48.787	52.811	59.5579	57.137	63.3075	58.5283	73.1756	76.4231	94.669	68.9672	94.3254	83.82	113.235	113.22	80.174	113.36	68.4411	57.6374	60.0968	49.9348	50.1634	61.0137	63.0993	51.3427	68.3317	42.7149	63.9315	72.1352	53.9754	73.7393	86.3937	63.5291	56.5631
Acot13	ENSMUSG00000006717	ENSMUST00000006900	164.853	151.61	116.968	71.0794	103.411	79.7719	134.298	92.2298	97.6193	122.877	155.021	84.8654	81.9905	153.026	155.743	131.677	110.182	122.78	97.1922	121.266	128.894	111.169	127.437	134.126	159.106	117.888	138.038	184.256	79.1291	118.897	145.092	100.603	127.031	212.8	113.878	189.994	172.471	107.267	213.148	198.03	89.0152	207.605	253.237	95.3858	470.141	167.215	142.202
Acot2	ENSMUSG00000021226	ENSMUST00000021649	0.902329	3.86984	2.81411	2.64181	2.99777	2.23032	4.79088	2.96095	8.15391	2.2924	5.1471	3.09799	0.495315	2.20308	2.4023	2.05727	2.77937	1.1909	6.76597	7.73015	8.55265	3.97101	4.04689	4.02355	6.14835	6.85163	13.9356	11.8072	5.46142	10.6615	13.8954	6.56151	34.0619	11.9466	9.7275	6.03205	16.0244	15.1828	6.47153	5.63462	5.05601	5.51649	9.68378	11.5257	8.83851	6.90851	4.22422
Acot3	ENSMUSG00000021228	ENSMUST00000021653	0.0629532	9.78696	1.43464	3.45816	12.2034	3.26969	12.4694	3.10405	15.9001	6.52453	6.99665	21.0628	0.326697	7.85043	3.23892	2.89888	3.5073	1.0862	6.93969	9.46684	36.1503	2.19155	7.99311	28.564	86.6566	57.5034	166.015	79.2464	5.43508	75.0004	111.05	28.9273	129.597	53.287	40.3977	19.7619	129.461	108.107	100.605	39.0201	91.5089	51.2847	82.2538	136.407	153.916	94.7536	65.9689
Acot4	ENSMUSG00000052392	ENSMUST00000021652	3.42046	22.5949	11.4882	11.531	24.0696	13.5443	24.7091	17.2154	28.2163	22.8203	18.5077	32.5913	11.0129	23.0341	18.7045	14.9736	15.088	10.1815	18.7801	22.4259	34.6256	15.575	17.2043	31.7174	37.2132	34.3267	63.9214	65.8219	16.876	65.1874	45.4649	36.3951	54.6447	34.1686	27.8569	30.0464	52.8486	51.4379	49.4776	25.4943	41.9894	30.4108	36.2558	52.5892	58.3158	46.0438	32.4416
Acot5	ENSMUSG00000042540	ENSMUST00000046422	0	0	0	0	0	0	0	0	0	0	0	0	0	0	0	0	0	0	0.0640024	0	0.0541307	0	0	0	0.370611	0	0.194532	0.373217	0	0	0.235073	0	0.310784	0	0	0	0.0411674	0.0866104	0	0	0	0	0	0.185084	0	0	0
Acot6	ENSMUSG00000043487	ENSMUST00000056822	0.608548	0.536785	0.595929	0.215427	0.749443	0.173229	0.393771	0.517341	0.426658	0.446033	0.206857	0.267068	0.30562	0.196519	0.334649	0.187024	0.277937	0.0523472	0.758885	0.453049	0.442067	0.983386	0.704682	0.798324	0.788737	1.70719	0.742758	0.475003	1.01853	0.446042	2.28979	1.8882	2.86809	0.656514	1.31607	0.0931191	1.09093	1.25585	0.222062	0.369483	0.461422	0.607749	0.568776	1.64052	0.566767	0.437863	0.365178
Acot7	ENSMUSG00000028937	ENSMUST00000030779	20.9634	16.3033	18.3083	19.3771	21.7338	20.0296	24.4029	27.2099	27.4957	28.5669	24.7134	24.5881	18.0948	20.3139	15.7524	15.8035	19.1909	15.534	16.476	20.3023	17.0512	16.062	13.6809	14.266	20.8588	15.1894	22.5922	25.7746	13.3199	26.8931	28.5396	26.7181	21.968	28.439	21.0476	25.9906	26.9235	26.3209	32.6643	21.4696	21.461	20.5232	35.5704	25.9707	31.9841	26.6999	22.266
Acot8	ENSMUSG00000017307	ENSMUST00000017451	28.3289	28.6992	23.8703	24.57	27.1173	24.9883	23.2653	24.0619	18.4601	19.8018	20.0773	19.7631	24.0281	18.5556	31.2777	25.3535	25.5437	30.008	16.8966	18.4146	23.3393	24.3505	25.5397	16.3417	23.339	18.3523	29.1621	32.7187	18.4564	28.5032	26.3978	20.2415	24.0369	19.0886	20.7806	28.0392	29.5273	21.7912	24.0039	18.936	23.1497	23.7139	26.5575	25.6931	36.3191	30.8061	20.2526
Acot9	ENSMUSG00000025287	ENSMUST00000026324	1.02824	3.63266	3.54247	2.80055	3.26008	1.87304	4.64868	2.16843	2.47462	3.0185	3.1272	2.59947	2.17096	2.43063	2.61743	2.68847	2.03821	3.42874	3.35555	2.82212	3.34708	4.53294	3.68448	2.79413	3.95319	5.47216	3.26283	3.0649	3.7229	2.88296	3.14301	2.15255	3.96916	5.85889	2.71798	5.81477	3.25222	4.63366	4.7479	4.46019	3.64229	5.28274	5.7461	2.83516	9.16019	4.29106	3.55308
Acox1	ENSMUSG00000020777	ENSMUST00000066587	601.266	1051.6	764.091	884.927	962.484	871.168	800.558	1067.34	1184.05	892.471	1022	1023.68	685.695	872.421	865.796	945.454	963.462	595.214	840.726	812.091	740.724	684.024	749.399	584.644	576.082	605.771	901.346	879.174	463.729	1107.23	762.237	735.606	592.657	832.32	842.621	539.739	1146.58	919.378	592.652	482.162	679.714	445.866	521.699	595.551	488.492	573.689	591.697
Acox2	ENSMUSG00000021751	ENSMUST00000022271	90.6736	84.5248	101.242	122.623	112.829	126.89	97.9943	114.575	107.84	106.063	89.8735	76.3282	84.9518	95.5601	76.5868	93.2199	106.609	84.4099	127.319	142.588	134.208	121.631	111.974	110.68	76.1654	80.116	81.7653	58.0861	115.726	73.6187	76.895	85.5451	62.8406	114.771	141.592	113.874	125.91	97.2202	59.3012	72.0492	98.9898	85.6459	63.105	88.6134	42.5841	77.0542	79.2436
Acox3	ENSMUSG00000029098	ENSMUST00000068563	6.56812	12.9452	13.4084	13.4812	11.3416	10.1555	10.1177	18.2941	14.0892	16.1298	11.6327	12.2584	16.6299	13.415	13.8043	11.163	16.663	10.9406	12.1422	8.75895	8.99471	9.85259	14.5567	12.6774	6.77554	10.1974	12.2555	9.16078	10.3521	7.52832	8.27109	6.36325	7.45882	9.41998	10.2902	8.77389	9.65374	8.52246	7.14829	8.37935	17.3082	11.6407	6.38779	9.34676	4.61073	8.06642	8.99127
Acoxl	ENSMUSG00000027380	ENSMUST00000028859	0	0	0	0	0	0	0	0.0550363	0	0	0	0	0	0.0206862	0	0	0	0	0	0.103824	0	0.0468279	0.0503344	0	0	0	0	0	0.0263412	0.0979117	0	0	0	0	0	0	0.0411674	0.0433052	0.0528719	0	0	0.0584374	0	0	0	0	0
Acp1	ENSMUSG00000044573	ENSMUST00000062740	39.9543	38.2865	32.2464	31.6564	37.1099	29.9036	41.8819	34.0014	33.2319	37.9647	39.3151	29.7603	29.0444	32.6739	34.5166	31.7941	34.2657	38.9725	32.2663	36.0835	40.3364	32.8545	37.4085	35.4056	45.3381	33.4655	38.4554	43.9491	39.6348	37.8701	35.6266	33.4306	32.0285	43.877	38.3378	42.8555	38.8723	29.69	52.2481	46.8056	32.3585	50.0108	50.0231	31.5064	67.767	39.3688	40.436
Acp2	ENSMUSG00000002103	ENSMUST00000002172	12.9054	17.5266	19.5112	20.9644	17.7993	15.3416	19.4807	18.0299	18.4885	17.0945	13.8594	13.3445	17.4203	16.2284	17.0312	20.0817	22.9629	18.8319	16.028	19.0658	19.9652	15.4907	13.9124	16.19	14.5109	16.7518	15.651	13.1191	19.5979	13.7403	18.6143	21.856	16.809	20.3917	20.7806	17.5788	17.2697	16.967	15.5021	19.0416	18.3587	20.5466	14.5111	20.2499	11.7796	13.7489	21.5455
Acp5	ENSMUSG00000001348	ENSMUST00000069330	239.831	85.3363	95.9004	111.727	124.208	138.659	101.746	104.283	116.819	95.9905	86.3812	87.7765	86.2164	82.7243	79.2162	75.4643	118.401	109.183	82.4625	103.531	88.3773	74.6156	82.478	72.6634	95.5322	64.3626	72.9583	104.84	88.4715	111.619	89.5977	107.08	96.3697	102.416	108.576	121.075	117.101	95.8604	126.681	133.159	144.72	121.597	139.554	106.373	161.483	105.574	113.926
Acp6	ENSMUSG00000028093	ENSMUST00000090759	36.4919	25.491	30.1827	18.8328	23.9197	31.7442	27.728	22.5649	26.0356	22.7269	26.0154	25.7276	23.7962	26.4784	28.9949	27.1068	25.2658	26.9981	32.4126	32.1288	32.5506	35.3644	41.5058	32.1645	29.3353	30.3636	32.8317	31.2032	32.3646	35.2047	28.2523	27.7944	37.9601	24.9077	24.7193	30.1602	34.2718	26.5028	25.4631	34.5731	26.5072	31.4276	33.2807	30.8839	34.9558	26.6026	23.3122
Acp7	ENSMUSG00000037469	ENSMUST00000040112	0	0	0	0	0	0	0	0	0	0	0	0	0	0	0	0	0	0	0	0	0	0	0	0	0	0	0	0	0	0	0	0	0	0	0	0	0	0	0	0	0	0	0	0	0	0	0
Acpp	ENSMUSG00000032561	ENSMUST00000062723	1.46891	2.14714	2.75893	1.88215	0.999257	2.81497	1.75009	1.9703	1.47908	1.24474	1.56968	0.89913	1.97072	1.74799	0.68125	2.27936	1.97203	2.26402	6.03451	5.84245	2.99523	2.51934	3.61401	2.28321	3.08843	2.33977	1.86574	1.23275	7.11214	1.58835	1.50621	1.45392	1.55392	2.85484	4.32015	2.21416	5.05329	5.46512	2.80221	2.19051	3.79937	4.18412	2.65429	2.74261	2.0373	1.03141	2.22068
Acpt	ENSMUSG00000012777	ENSMUST00000012921	0	0	0	0	0	0	0	0	0	0	0	0	0	0	0	0	0	0	0	0	0	0	0	0	0	0	0	0	0	0	0	0	0	0	0	0	0	0	0	0	0	0	0	0	0	0	0
Acr	ENSMUSG00000022622	ENSMUST00000023295	0	0	0	0	0	0	0	0	0	0	0	0	0	0.0517156	0	0	0	0	0	0	0	0	0	0	0	0.0381069	0	0	0.0965846	0	0	0	0	0	0	0	0	0	0	0	0	0	0.131256	0	0	0	0
Acrbp	ENSMUSG00000072770	ENSMUST00000032481	2.43419	3.55776	1.90918	0.963751	2.34825	1.45079	2.18762	3.1811	3.44171	0.674236	2.76215	2.04752	3.23536	3.37186	5.1512	4.44183	2.40879	6.83131	2.08465	2.70886	1.65099	2.3133	1.88251	2.94581	1.663	2.55317	3.17441	3.61907	2.66047	3.02438	2.24625	2.21864	1.92686	1.61144	1.34468	1.96585	1.83195	1.2905	0.708484	6.69028	1.58062	2.84006	4.71063	0.68986	2.68066	1.77091	1.35214
Acrv1	ENSMUSG00000032110	ENSMUST00000034620	0	0	0	0	0	0	0	0	0	0	0	0	0	0	0	0	0	0	0	0	0.162392	0	0	0	0	0	0	0	0	0	0	0	0	0.13926	0	0	0	0	0	0	0	0	0	0	0	0	0
Acsbg1	ENSMUSG00000032281	ENSMUST00000034822	0.125906	0	0.0220714	0	0.0999257	0	0.109381	0	0.0948129	0.0311186	0	0	0.105386	0	0.047807	0.023378	0	0.379517	0	0.207648	0	0.215408	0	0.0957988	0	0.137185	0.0884236	0	0.237071	0.0543954	0	0	0	0	0.104904	0.196585	0.0411674	0.0779494	0	0.0263916	0.0490875	0.116875	0	0.0673034	0.122544	0.194606	0.118436
Acsbg2	ENSMUSG00000024207	ENSMUST00000043062	0	0	0	0	0	0	0	0	0	0	0	0	0	0	0	0	0	0	0	0	0	0	0	0	0	0	0	0	0	0	0	0	0	0	0	0	0	0	0	0	0	0	0	0	0	0	0
Acsf2	ENSMUSG00000076435	ENSMUST00000103164	86.3718	96.5963	85.4496	102.554	106.608	119.387	86.6734	99.1974	91.5324	82.8377	96.7606	99.5631	82.1275	83.5827	79.7899	90.7301	83.8576	60.0946	78.5492	78.9439	77.0821	92.4195	83.4645	68.5041	74.759	60.9101	107.267	77.5612	40.6358	93.7885	66.8043	65.313	48.9707	57.2261	71.2301	53.4607	117.131	83.3279	65.0854	85.2582	103.368	52.5469	93.8773	85.8876	38.6168	81.8707	56.7802
Acsf3	ENSMUSG00000015016	ENSMUST00000015160	15.6963	19.6863	20.085	20.7263	21.484	21.5345	17.9603	21.8604	22.4232	17.6235	18.2886	14.1635	15.5761	17.0455	17.8918	19.0882	18.9659	17.1699	22.0534	23.5114	21.95	16.9142	20.2344	14.6413	17.4187	15.0751	22.1855	18.3102	16.7004	21.2795	12.6852	16.1819	13.0085	22.1723	20.3896	18.6238	30.3918	25.1343	19.753	18.2762	24.9168	22.3231	23.1302	21.2258	20.9244	21.3288	16.3146
Acsl1	ENSMUSG00000018796	ENSMUST00000034046	223.883	406.271	349.601	549.712	510.146	397.744	345.928	455.778	438.415	434.125	470.406	463.933	388.706	448.85	425.709	467.245	534.883	319.397	469.046	467.151	389.624	344.635	405.746	244.95	294.988	213.437	368.373	566.543	199.184	613.221	424.559	534.532	302.606	388.328	522.996	288.617	403.749	385.269	194.675	250.51	372.201	203.947	224.492	349.313	143.484	238.431	283.269
Acsl3	ENSMUSG00000032883	ENSMUST00000035779	12.4438	16.7277	12.8787	15.8735	15.1262	18.6871	13.771	15.2451	23.6179	9.8231	11.803	9.55215	12.3618	18.0384	8.10328	15.7919	13.5924	14.5787	23.7815	28.8253	22.9063	9.2251	13.5802	27.0153	15.8413	14.5416	17.5344	13.8882	15.7082	14.5344	23.6727	14.0482	15.9388	28.5882	36.7642	22.2451	24.4637	19.9291	12.7739	15.6766	26.5367	27.489	14.9632	20.1742	20.6334	13.5348	18.5254
Acsl4	ENSMUSG00000031278	ENSMUST00000033634	14.815	19.886	17.7234	68.7778	20.897	17.5178	19.5026	24.0509	40.2386	24.6874	24.47	21.6682	23.6803	32.5291	19.9833	19.3103	22.6982	23.1636	16.8052	16.8478	18.3323	10.9484	12.6943	16.1022	15.5277	16.3022	14.9966	16.693	16.8321	16.645	44.2895	30.8627	19.9079	22.8487	19.6171	17.0201	13.6573	12.7664	19.3088	11.4804	18.7514	14.1886	19.3821	20.9229	16.5894	13.963	13.2254
Acsl5	ENSMUSG00000024981	ENSMUST00000043150	108.783	127.081	128.721	132.045	111.08	168.259	133.751	122.379	151.805	115.243	113.236	103.186	71.8945	98.2803	72.5351	96.8786	96.0471	94.2904	186.777	192.857	159.117	115.084	145.728	133.568	96.7866	91.068	119.151	108.629	99.8948	121.019	127.183	118.173	121.277	181.655	189.629	183.217	287.914	212.75	171.612	133.792	159.269	161.194	119.224	144.214	159.645	83.0286	139.212
Acsl6	ENSMUSG00000020333	ENSMUST00000000145	0.440672	0.337051	0.331072	0.57825	0.237323	0.259843	0.142195	0.407269	0.142219	0.0726101	0.0730085	0.0267068	0.200234	0.113774	0.215131	0.0935121	0.304407	0.222476	0.109718	0.0283156	0	0.149849	0.312073	0	0	0.0762139	0.0530542	0	0.0263412	0	0	0	0	0	0.038147	0.0413863	0	0.121255	0	0	0.451605	0.0350625	0	0	0	0	0
Acsm1	ENSMUSG00000033533	ENSMUST00000047929	299.699	216.187	263.776	270.927	284.563	269.263	248.382	236.931	213.101	248.793	195.894	201.183	207.969	181.263	178.26	193.138	257.304	239.03	276.335	272.037	231.688	240.002	266.239	172.885	195.445	164.485	210.077	277.413	242.594	340.298	199.002	272.439	142.517	232.545	251.446	213.895	209.47	168.414	275.738	205.353	298.491	236.695	237.253	174.232	234.106	232.749	198.479
Acsm2	ENSMUSG00000030945	ENSMUST00000084647	0.167875	0.686585	1.44568	0.181412	0.961785	0.703742	0.470338	0.781515	0.199107	1.09952	0.182521	0.62316	1.09602	1.57215	0.585636	1.07539	0.291172	0.745948	0.777172	0.396418	0.315762	1.38611	0.654347	1.03782	0.209063	0.0304856	0.256428	0.746434	1.60682	0.261098	0.0783577	0.821369	0.150952	1.28319	0.67711	0.217278	0	0.121255	0.560443	0.237525	0.775582	0.163625	0.14584	0.0336517	0.214453	1.14818	0.0394787
Acsm3	ENSMUSG00000030935	ENSMUST00000063770	18.7391	76.7227	67.362	56.6118	75.4189	55.0001	71.1303	75.2126	56.262	78.1595	72.6921	56.9835	40.4472	50.6606	53.9621	50.5199	70.7813	65.2246	68.5465	59.6704	58.4792	65.737	77.4747	50.1507	68.6581	68.6611	73.5596	120.334	55.0005	127.873	61.9374	58.7231	46.2802	73.3604	64.974	62.7933	65.1268	49.0735	64.5672	38.7297	45.7692	59.3257	40.0477	61.4901	64.9025	56.6401	48.766
Acsm4	ENSMUSG00000047026	ENSMUST00000047045	0	0	0.0331072	0	0	0	0	0	0	0	0	0	0	0	0	0	0	0	0	0	0	0	0	0	0	0	0	0	0	0	0	0	0	0	0	0	0.0308755	0	0	0	0	0	0	0	0	0	0
Acsm5	ENSMUSG00000030972	ENSMUST00000066465	47.9494	70.8805	63.8637	55.444	69.6357	75.138	86.8156	64.7447	59.1158	67.4236	63.1524	74.8504	56.5397	50.1434	55.5159	54.237	57.5727	60.0553	76.7754	80.5295	77.055	80.7688	76.5788	90.0589	82.9029	80.6038	66.8217	81.1577	32.6719	101.73	48.0942	57.7507	38.8214	55.8534	62.4467	47.3355	56.1729	49.7663	54.2889	57.8109	66.759	60.4009	71.6804	49.1988	56.5236	53.721	48.1936
Acss1	ENSMUSG00000027452	ENSMUST00000028944	0.167875	0.449401	0.0331072	0.521559	0.17487	0.205709	0.0875047	0.748494	0.113775	0.321559	0.0243362	0.0801205	0.126463	0.341323	0.0717105	0.11689	0.158821	0.32717	0.045716	0.0849468	0.171414	0.0374623	0.0604013	0.127732	0	0.213399	0.0530542	0.180954	0.20195	0.0435163	0.043532	0.018882	0.284146	0.517253	0.123978	0.0827725	0.607218	4.87617	0.581591	0.0923708	0.176715	0.0818124	0.043752	0.176671	0.122544	0.0389212	0.148045
Acss2	ENSMUSG00000027605	ENSMUST00000029135	78.5866	147.141	111.163	53.5505	46.6278	98.3182	127.308	74.6072	95.9412	115.377	108.624	91.5956	54.6322	61.5622	47.4484	84.909	41.8494	56.234	178.073	140.54	182.321	65.6059	115.819	162.427	79.71	62.0915	115.419	36.0776	99.0782	56.9302	60.2309	44.892	38.8747	106.375	118.742	195.54	273.485	243.886	235.915	121.243	121.246	141.921	233.811	110.436	135.84	81.968	124.555
Acss3	ENSMUSG00000035948	ENSMUST00000044668	0.566579	17.3144	10.5391	7.36986	10.08	4.60139	11.9444	8.43156	6.15336	9.03477	9.97783	5.99124	3.94144	7.00229	7.27861	8.93041	11.0778	4.7636	11.2827	6.80518	13.9567	8.76618	11.5366	10.7774	11.2514	8.45212	20.7353	10.7441	9.76382	9.70414	14.3656	8.18536	4.93703	18.6709	10.891	11.6709	29.1671	31.8293	20.049	10.9789	14.147	15.4625	4.95856	25.7772	4.36564	8.11507	26.3718
Acta1	ENSMUSG00000031972	ENSMUST00000034453	72.5851	0	0	0	0.674498	0	0	0.0660435	0	0	0	0	0.0526931	0.0517156	0	0.59614	0	0.94225	0.182864	0.0566312	0.171414	0	0.231538	0	0	0	0	0.361907	0	0	0.174128	0	0	0	0	2.28659	1.06006	2301.59	0.16919	0.646595	0.15708	2.94525	0.204176	6.06572	0.15318	2.2477	2.36872
Acta2	ENSMUSG00000035783	ENSMUST00000039631	16.0321	0.237184	0.23175	1.45129	1.38647	0.292324	2.82203	4.02866	2.31343	0.694982	1.89822	0.908033	1.34894	1.29289	4.60142	2.25598	0.105881	0.248649	0.713169	1.55736	0.830004	0.711784	0.402675	1.0458	1.13084	1.01364	0.406748	1.45894	0.237071	3.68801	0.226367	0.83081	0.39958	0.596831	0.67711	0.413863	0.864514	6.57373	0.348955	2.38844	0.716677	2.47775	1.92509	0.34493	0.673994	0.184876	0.266481
Actb	ENSMUSG00000029580	ENSMUST00000100497	615.515	272.474	300.448	562.978	364.229	405.518	282.301	290.438	330.404	344.4	398.383	335.794	374.753	395.759	293.571	310.437	339.586	322.119	277.478	352.085	436.374	322.082	314.036	296.897	267.372	328.619	208.096	211.207	333.226	258.422	445.35	695.123	496.598	400.374	522.557	323.434	346.29	301.092	376.956	411.485	437.507	292.292	343.264	666.194	344.242	463.873	515.749
Actbl2	ENSMUSG00000055194	ENSMUST00000054716	0	0	0	0	0	0	0.0328142	0	0	0	0	0	0	0	0	0	0	0	0	0	0	0	0	0	0	0	0	0	0.0526825	0	0.0261192	0	0	0	0	0	0	0	0	0	0	0	0	0	0	0	0
Actc1	ENSMUSG00000068614	ENSMUST00000090269	0.272797	0.349534	0	0	0.0624535	0.119095	0	0	0	0.124474	0	0	0.0526931	0.0930881	0	0	0	0.549646	0.118862	0.0566312	0	0	0	0	0	0	0.18569	0	0	0	0	0	0	0	0	0	0.0411674	2.5117	0	0	0.0490875	0.0584374	0	0.0504776	0	0	0
Actg1	ENSMUSG00000062825	ENSMUST00000062147	59.8475	112.475	83.8936	212.592	86.2983	71.0563	69.6209	66.792	71.3657	180.903	255.019	77.076	100.675	174.344	103.634	107.305	89.8663	75.0005	82.2431	86.976	176.935	103.34	109.387	66.9314	104.408	139.967	63.5235	66.3308	79.972	75.3703	176.54	340.877	389.404	233.251	94.6333	54.3298	88.2628	85.4238	140.1	98.8895	114.806	123.011	154.868	613.647	112.266	278.754	230.18
Actg2	ENSMUSG00000059430	ENSMUST00000075161	6.00154	0	0	0.0793677	0.961785	0	0.535966	1.47497	0.123257	0	0.194689	0.231459	0.126463	0	1.37445	0.467561	0.145586	0	0.0731456	0.122701	0	0	0.0604013	0.606726	0.180554	0	0	0.260121	0	0	0	0	0	0	0	0.134505	0	1.00468	0.359529	0.131958	0	0.970061	0.43752	0	0.0612721	0.107033	0
Actl10	ENSMUSG00000078129	ENSMUST00000104928	0	0	0	0	0	0.119095	0	0	0	0	0	0.0534137	0	0	0	0	0	0	0	0	0	0	0	0	0	0	0	0	0	0	0	0.0472051	0	0	0	0	0	0	0	0	0	0	0	0	0	0	0
Actl11	ENSMUSG00000066368	ENSMUST00000085073	0	0	0	0	0	0	0	0	0	0	0	0	0	0	0	0	0	0	0	0	0	0	0	0	0	0	0	0	0	0	0	0	0	0	0	0	0	0	0	0	0	0	0	0	0	0	0
Actl6a	ENSMUSG00000027671	ENSMUST00000029214	13.3671	12.6706	16.3439	14.7284	16.8	15.4498	15.368	12.4932	13.3876	12.7794	13.8108	13.7896	11.6768	10.0535	9.10723	10.485	12.6528	13.6234	12.261	12.8647	13.9747	11.4635	14.5366	11.8312	14.929	11.4245	11.4862	13.4245	11.9501	15.47	13.434	13.1041	14.0652	14.2742	12.0449	13.5747	12.2782	10.0208	17.194	11.7047	12.3111	15.0535	10.0338	13.814	12.04	13.6321	11.6659
Actl6b	ENSMUSG00000029712	ENSMUST00000031725	0.0839376	0	0	0	0	0	0	0	0	0	0	0	0	0	0	0	0	0	0	0	0	0	0	0	0	0	0.0618965	0	0	0	0	0	0	0	0	0	0	0	0	0	0	0	0	0	0	0	0
Actl7a	ENSMUSG00000070979	ENSMUST00000095079	0	0	0	0	0	0	0	0	0	0	0	0	0	0	0	0	0	0	0	0	0	0	0	0	0	0	0.0442118	0	0	0	0	0	0	0	0	0	0	0	0	0	0	0	0	0	0	0	0
Actl7b	ENSMUSG00000070980	ENSMUST00000095080	0	0	0	0	0	0	0	0	0	0	0	0	0.0526931	0	0	0	0	0	0	0	0	0	0	0	0	0	0	0	0	0	0	0	0	0	0	0	0	0	0	0	0	0	0	0	0	0	0
Actl9	ENSMUSG00000092519	ENSMUST00000174088	0.18886	0	0	0	0	0	0	0	0	0	0	0.0534137	0	0	0	0	0	0	0	0	0	0	0	0	0	0	0	0	0	0	0	0	0	0	0	0	0	0	0	0.303504	0	0.0584374	0.07292	0	0	0	0
Actn1	ENSMUSG00000015143	ENSMUST00000021554	7.49143	9.05044	10.5501	12.5288	11.0043	12.7431	11.7694	11.7558	10.2019	8.32941	9.50327	16.8431	11.9613	8.78131	8.96381	7.43421	6.14109	5.24781	11.1913	11.3545	9.78863	10.9952	14.9594	15.0803	15.7462	15.2504	14.4484	13.8995	7.54238	18.2116	6.12931	7.29791	6.05585	6.54524	8.09671	6.95289	6.80291	7.18	11.3886	7.95708	15.3055	5.97231	6.63572	10.6592	7.65902	11.4623	7.57004
Actn2	ENSMUSG00000052374	ENSMUST00000064204	1.343	0	0	0	0	0	0.0218762	0	0	0	0	0	0	0.0930881	0	0	0.0264702	0.117781	0	0	0	0	0	0	0	0	0	0.0226192	0	0	0.0261192	0	0	0	0	0.113812	0	48.4066	0	0	0	0.303875	0	0	0.0612721	0.0681121	0.128306
Actn3	ENSMUSG00000006457	ENSMUST00000006626	7.72226	0	0	0	0	0	0.0328142	0.198131	0	0	0	0.160241	0	0	0	0	0	0.209389	0.0548592	0	0	0	0	0	0	0	0	0.113096	0	0	0.0261192	0.169938	0.142073	0.0198944	0.0286103	0	0	18.0063	0	0	0	0.187	0	0.89177	0	0.0194606	0.0493483
Actn4	ENSMUSG00000054808	ENSMUST00000068045	56.3431	48.8099	49.5945	55.6821	52.1487	71.6951	48.3791	52.0643	68.9669	52.912	52.0429	65.0668	73.4331	59.8039	52.3606	64.6753	56.5271	44.7307	76.5468	76.8296	76.649	66.2427	62.4147	73.1344	64.7335	64.1797	59.2438	45.0461	55.4571	56.9629	69.1724	73.2057	88.538	71.5699	87.6333	73.9779	74.3277	69.1498	45.0046	50.8567	64.0493	44.4826	54.4275	70.4835	33.3474	58.771	61.2314
Actr10	ENSMUSG00000021076	ENSMUST00000021479	12.108	14.1062	12.6138	12.1999	14.7016	11.2166	14.8758	12.2621	12.8851	13.0698	14.3218	11.2347	9.21075	12.3393	9.70482	10.824	13.1822	14.6572	11.9136	10.288	13.8394	13.3647	12.6641	12.9089	15.8033	12.1104	12.0963	15.6412	12.7492	12.0758	10.1952	12.7171	13.8166	14.9804	14.2479	13.4609	14.4292	10.757	15.1002	10.3719	12.4584	16.8767	14.0444	13.7551	23.069	14.2743	12.6134
Actr1a	ENSMUSG00000025228	ENSMUST00000040270	25.9787	24.6796	26.4306	35.1486	32.3135	29.319	24.6873	25.9441	27.2777	28.8366	25.0663	29.0659	27.9379	22.4549	24.7999	23.1209	28.6937	27.744	24.1746	24.4175	23.3123	24.5472	23.9994	20.9001	24.5839	22.8413	24.5375	26.2948	28.2027	28.5576	26.3456	32.6565	28.3524	28.5285	29.2874	24.9042	26.7794	26.139	26.3725	20.7174	28.1271	21.3881	19.2509	35.6624	20.4649	28.1498	29.5991
Actr1b	ENSMUSG00000037351	ENSMUST00000043951	50.9082	33.4804	34.1114	34.6157	36.935	34.5375	34.5425	33.4841	36.3513	35.9731	37.8306	42.2324	38.3395	34.7218	37.0385	33.9683	38.2362	28.9742	34.2047	35.47	34.2106	32.4705	32.9187	37.13	31.8251	28.8927	34.0431	33.5443	30.7841	40.1003	27.9824	29.9658	30.8653	31.254	36.0394	34.3402	36.3199	41.4431	32.4528	31.1685	37.709	28.3071	39.0122	34.2406	25.8568	37.52	29.0958
Actr2	ENSMUSG00000020152	ENSMUST00000000137	54.7693	35.8522	44.0215	44.3552	45.8534	45.3102	41.0506	46.8579	43.5381	41.3981	42.1259	47.2355	41.7224	36.1285	31.6721	33.2669	40.195	34.9679	39.6815	38.5847	43.3406	38.4551	39.442	41.3851	44.3403	38.5337	40.7898	38.2943	39.0202	42.5154	38.1428	35.7154	34.0353	40.0772	44.7846	38.303	39.6647	34.7827	36.6403	40.3528	43.9529	31.4861	32.7119	37.8245	29.671	32.1197	36.9915
Actr3	ENSMUSG00000026341	ENSMUST00000027579	39.073	47.9236	51.8679	47.9381	47.0525	48.9588	48.3573	48.3769	47.871	47.321	50.6071	43.5322	37.8863	39.5521	36.3453	41.0986	47.1567	50.6198	51.4031	54.7057	56.0523	50.4617	51.784	46.8057	56.637	53.2049	49.1458	55.3153	55.4483	53.5033	45.3343	50.6133	50.0363	54.3713	51.6797	51.2155	47.0749	41.8761	52.6499	39.3499	47.0258	52.8742	35.4683	47.8864	55.5585	42.7257	51.3322
Actr3b	ENSMUSG00000056367	ENSMUST00000088244	0	0.1498	0.286929	0.136059	0.0499628	0.054134	0.0437523	0.209138	0.426658	0.425288	0.0365042	0.347189	0.0948476	0.289607	0.262938	0.0467561	0	0.261736	0.045716	0.132139	0.0992396	0.0374623	0.16107	0.143698	0.104531	0.0685925	0.309483	0.248811	0.228291	0.271977	0.0783577	0.0849692	0.0621568	0.0795774	0.35286	0.33109	0.216129	1.31648	0.306657	0.197937	0.0883574	0.444124	0.043752	0.134607	0.352315	0.447594	0.157915
Actr5	ENSMUSG00000037761	ENSMUST00000045644	5.56087	4.75616	3.38797	4.60333	5.34602	4.40651	3.86114	3.35721	3.01505	3.23633	5.02542	5.34137	6.03863	4.42685	4.03969	3.38981	3.12348	4.21395	4.27902	4.03969	4.66426	3.65258	3.41267	5.73995	3.25948	4.26798	4.64224	3.09883	5.8302	3.60097	5.67658	5.01318	4.60849	6.18714	3.11852	3.93169	4.796	4.41713	5.81591	4.69771	4.76148	4.41787	4.12727	3.56708	3.55378	5.12787	4.63874
Actr6	ENSMUSG00000019948	ENSMUST00000020109	6.44221	11.8467	8.90583	9.10461	11.5039	7.34057	9.87709	9.90653	9.31062	12.9453	11.0851	8.86667	8.11474	10.5603	10.7924	9.3629	12.2292	12.2231	9.02434	7.1544	8.1196	8.04503	9.68434	8.85341	7.9919	9.90781	13.2459	15.0757	9.39505	12.9787	13.8345	11.1593	20.5118	10.8822	6.4087	14.6404	8.80981	6.18398	15.6924	7.54801	6.63663	14.247	8.76499	10.6928	20.4036	9.6038	7.28382
Actr8	ENSMUSG00000015971	ENSMUST00000016115	8.4777	16.89	16.8184	16.3044	17.7493	16.8357	15.9805	14.0783	14.1935	13.1217	11.584	13.754	12.4145	14.0356	12.7286	11.0812	15.0218	14.2908	15.196	16.7723	13.5958	14.8538	16.711	16.0782	17.5423	15.1437	14.2185	17.2019	14.7862	17.5371	14.679	14.9923	14.4737	11.6581	14.6103	16.3269	14.6967	13.4679	14.6244	11.4276	19.0754	15.4392	12.6443	16.2706	17.0337	14.8192	12.8602
Actrt1	ENSMUSG00000046615	ENSMUST00000059466	0	0	0	0	0	0	0	0	0	0	0	0	0	0	0	0	0	0	0	0	0	0	0	0	0	0	0	0	0	0	0	0	0	0	0	0	0	0	0	0	0	0	0	0	0	0	0
Actrt2	ENSMUSG00000051276	ENSMUST00000060062	0	0	0	0	0	0	0	0	0	0	0	0	0	0	0	0	0	0	0	0	0	0	0	0	0	0	0	0	0	0	0	0	0	0	0	0	0	0	0	0	0	0	0	0	0	0	0
Actrt3	ENSMUSG00000037737	ENSMUST00000047630	0	0	0	0	0	0	0	0	0	0	0	0	0	0	0	0	0	0	0	0	0	0	0	0	0.104531	0	0	0.0791672	0	0	0	0.0377641	0.0355182	0	0	0	0	0	0	0	0	0	0	0.0673034	0	0	0
Acvr1	ENSMUSG00000026836	ENSMUST00000056376	3.69325	6.61618	5.6834	7.8574	6.54513	7.0699	5.12996	6.92357	4.22865	6.18223	6.74112	5.58173	5.65924	6.7644	4.55362	4.83925	6.4852	4.80286	7.84486	4.98354	6.21601	5.88158	5.70792	6.21894	5.87277	5.14444	6.87935	5.56432	5.10142	6.41866	7.61811	5.47579	5.27445	5.7992	6.47546	4.64561	5.13563	5.20529	7.13771	7.8911	8.66885	5.37624	6.32946	6.89019	4.70264	7.31718	4.83614
Acvr1b	ENSMUSG00000000532	ENSMUST00000000544	4.5746	4.53146	3.49832	6.13399	5.00877	4.39568	3.20486	5.12938	3.21416	3.27783	3.99113	2.7152	2.82435	3.50632	3.80066	5.27175	4.63228	3.50726	5.51335	4.80421	3.80719	5.80666	4.37909	7.47231	6.15785	5.15968	4.10285	3.12145	3.33656	3.07878	4.28355	4.42784	5.52308	4.29718	4.60626	2.48318	5.21796	5.43913	1.99856	2.32247	5.30145	3.90362	3.90851	4.87108	1.51649	3.37641	3.37543
Acvr1c	ENSMUSG00000026834	ENSMUST00000028178	0.104922	0.0249667	0.0551786	0	0	0.0216536	0	0.0550363	0.180144	0.0103729	0	0	0	0.0103431	0.0597587	0.011689	0.0132351	0.0130868	0.0365728	0	0.135327	0.0187312	0	0.167648	0	0.137185	0	0.0113096	0.0351217	0.0543954	0	0.00944102	0.0443977	0	0.0476838	0	0.0102918	0.121255	0.0634463	0	0.00981749	0.0350625	0	0.0168259	0	0	0.0197393
Acvr2a	ENSMUSG00000052155	ENSMUST00000063886	3.46243	6.19175	6.53315	6.96168	6.5826	7.43801	6.61754	6.92357	6.81705	7.19877	7.4712	6.59659	4.82669	6.67131	5.65318	6.24193	7.02784	5.19546	6.25395	5.72919	6.80242	6.36859	6.81528	6.12314	7.18416	5.29687	5.57069	7.66791	6.43604	6.74503	7.92283	6.15554	5.4698	6.46567	7.8869	7.05636	5.29001	6.21863	6.40808	5.80616	5.39962	4.23087	4.71063	5.47682	3.24742	4.73866	6.29685
Acvr2b	ENSMUSG00000061393	ENSMUST00000035093	4.42771	2.53412	2.33957	1.91616	2.47316	1.90552	2.27512	2.2675	1.54545	1.98122	1.19247	1.59351	2.8665	2.40995	2.89232	3.38981	3.11025	3.18009	1.76464	2.86931	1.76827	2.89396	1.99324	2.26724	2.52776	1.41758	2.36091	3.08752	1.2556	1.79505	2.19402	1.96373	1.10994	2.15854	1.96457	1.24159	1.56436	3.08333	1.63903	2.37525	2.06167	2.78162	4.20019	1.64893	3.47719	1.58604	2.27002
Acvrl1	ENSMUSG00000000530	ENSMUST00000000542	2.43419	0.736518	1.236	1.14516	1.86112	0.389765	2.12199	1.39792	1.76352	1.31735	0.705749	1.77155	2.21311	1.83073	1.50592	1.56633	1.07204	1.34794	1.38977	2.01041	1.26305	1.61088	0.704682	1.67648	1.81505	2.66749	1.20256	1.14227	2.44974	1.12055	1.27114	0.878015	1.86471	0.895246	1.1158	1.17951	1.01889	3.55103	1.99856	1.66267	1.61989	1.32069	1.19589	2.05275	3.06361	2.1504	2.21081
Acy1	ENSMUSG00000023262	ENSMUST00000024031	34.3725	26.29	23.5171	27.053	30.7271	34.1044	30.1891	31.6018	30.2169	39.4376	25.8815	33.802	31.2154	24.5442	22.29	26.4055	29.6731	24.1321	33.5464	35.9419	39.8131	30.6254	32.3248	35.5014	37.6788	26.5834	42.6025	36.858	18.2369	50.2505	31.552	40.7758	37.303	28.3395	41.0558	34.0816	46.0045	35.5709	52.7133	30.3636	49.1366	41.9698	53.0274	42.0983	52.8779	62.4296	35.1163
Acy3	ENSMUSG00000024866	ENSMUST00000054030	74.054	47.2745	38.4816	53.8453	57.6072	67.9815	56.1561	61.4095	42.2202	39.448	51.5805	44.9921	38.466	36.8008	28.2659	37.1594	37.548	37.9648	37.2494	42.5961	34.5083	36.0481	41.8581	36.4834	40.8623	27.4522	40.8163	42.7277	20.8974	52.9702	34.1639	35.4888	39.1144	38.8039	44.5271	40.2481	63.9432	48.9868	58.5292	77.6442	89.4865	81.941	94.7669	62.1968	71.428	71.5663	55.4083
Acyp1	ENSMUSG00000008822	ENSMUST00000008966	19.4525	16.5779	10.6384	7.68733	14.152	15.0709	11.9991	14.6727	7.88843	12.0118	11.4988	5.92002	13.9953	10.7672	22.6486	20.6311	18.1056	19.5124	10.8804	7.79622	5.00709	13.8611	7.9629	8.15088	8.96119	6.47818	13.4139	13.3001	7.85847	10.259	7.72258	9.7809	10.6821	7.41065	9.19344	11.5468	9.82871	10.0988	9.44293	8.2078	7.82454	24.0528	20.9426	8.36245	28.415	13.6321	10.6395
Acyp2	ENSMUSG00000060923	ENSMUST00000074613	3.75621	2.70889	2.10782	2.85724	2.62305	1.375	4.40805	2.82887	2.46513	1.25512	5.02542	3.08019	2.02342	4.64406	3.26283	2.58327	1.2838	2.63045	0.557735	1.71781	1.29011	2.02297	1.57043	1.59665	1.31139	1.44806	1.22025	3.73217	1.7473	0.837689	0.626861	0.292672	1.01227	1.37271	0.419617	1.18985	2.62442	7.58707	2.03028	1.18762	1.65916	3.24912	2.47928	1.17781	5.13154	2.25743	0.967228
Ada	ENSMUSG00000017697	ENSMUST00000017841	0.293782	2.08472	0.915965	1.20185	0.17487	1.31004	1.18131	0.726479	0.474064	2.36501	1.05862	1.09498	1.84426	0.372352	0.884429	1.57802	1.05881	1.25633	0.557735	1.00992	1.56979	1.38611	1.10736	1.88404	1.3304	1.07462	2.36975	1.15358	1.43121	1.57747	0.948999	1.40671	1.82919	0.755985	1.86921	1.92446	1.14239	1.42907	2.08315	0.541029	0.981749	1.08694	1.823	1.06844	2.08325	0.827075	1.82589
Adad1	ENSMUSG00000027719	ENSMUST00000029274	0	0	0	0	0	0	0	0	0	0	0	0	0	0.206862	0	0	0	0	0	0	0	0	0	0	0	0	0	0	0	0	0	0	0	0	0	0	0	0	0	0	0	0	0	0	0	0	0
Adad2	ENSMUSG00000024266	ENSMUST00000098361	0	0	0	0	0	0	0	0	0	0	0	0	0	0	0	0	0	0	0	0.0377541	0	0	0	0	0	0	0	0	0	0	0	0	0	0	0	0	0	0	0	0	0	0	0	0	0	0	0
Adal	ENSMUSG00000027259	ENSMUST00000028702	4.70051	10.5609	11.6868	7.56261	10.4048	8.21754	9.63645	9.8515	7.07304	9.3667	10.6836	12.0982	10.4859	11.936	11.4976	9.0473	11.1704	10.9667	13.8428	11.4773	10.4472	9.28129	9.2716	6.79373	8.35301	7.04216	10.7877	7.61136	9.64968	8.25722	12.2064	11.1215	7.88504	8.27605	8.80243	8.90839	9.84929	10.5751	9.34776	7.82512	6.29301	6.63849	4.22936	10.5414	7.07693	5.99386	8.83335
Adam10	ENSMUSG00000054693	ENSMUST00000067880	7.05076	7.63982	8.72926	8.11818	7.51941	8.4016	6.90193	10.5339	7.86947	7.98711	7.66589	9.30288	9.07375	7.86077	8.10328	7.03679	7.74253	7.07996	7.52485	8.53243	8.38123	7.58612	8.21458	8.96517	6.59498	8.74935	7.72822	7.56612	9.50919	7.41953	8.34945	6.39157	7.29011	6.8735	9.12668	8.41176	6.33977	9.04213	7.98366	6.88822	9.28735	5.50481	3.74809	8.09324	5.02432	6.55822	7.86613
Adam11	ENSMUSG00000020926	ENSMUST00000068150	8.98132	3.45789	7.62568	3.41281	3.33502	4.4823	3.45643	3.72045	3.43223	3.70311	4.10064	2.20777	3.77283	4.33377	4.30263	9.18757	5.29404	6.76588	10.3044	10.4013	3.15762	9.38431	4.78177	4.43868	2.14765	5.28924	5.39384	5.75659	23.5491	5.59185	4.17037	2.21864	2.01566	5.99815	6.76156	3.05224	5.33117	3.32584	1.02572	5.11998	0.716677	2.1505	3.98143	1.82561	0.842492	1.68334	2.01341
Adam12	ENSMUSG00000054555	ENSMUST00000067680	0	0.162284	0.0882858	0.045353	0.17487	0.205709	0.0875047	0.12108	0.0568877	0.186712	0.94911	0.284873	0.0632317	0.0930881	0.0836622	0.163646	0.172056	0.0130868	0.164578	0.217086	0.487176	0.0561935	0.171137	0.119749	0.0475143	0.32772	0.0442118	0.214882	0.0878042	0.163186	0	0.179379	0.00887955	0.149208	0.209809	0.113812	0.11321	0.242509	0.0422976	0	0.0687225	0.14025	0.07292	0	0.0306361	0.145954	0.0789574
Adam15	ENSMUSG00000028041	ENSMUST00000029676	1.57383	1.54794	1.29118	1.67806	1.4739	1.61319	0.962551	1.19979	1.75404	1.47295	1.97123	2.00301	1.12763	1.33426	2.13936	2.60665	0.463228	1.29559	1.17947	1.0288	1.47055	1.18943	1.32883	2.91388	1.48245	2.40836	2.07795	1.13096	1.44877	2.05615	1.70646	0.991307	1.19874	1.48213	1.77384	1.13812	2.12012	4.73759	1.3641	1.49113	2.46419	1.97519	3.36891	1.65735	3.79887	2.35473	1.2041
Adam17	ENSMUSG00000052593	ENSMUST00000064536	4.65854	4.59388	4.87779	5.37433	4.89636	5.97639	4.5393	5.10737	6.41883	4.94786	4.81856	6.2405	5.62762	6.29896	4.79265	6.45234	5.7308	4.59347	5.23905	5.70087	5.04317	4.94503	5.39585	4.287	5.54017	4.56521	4.71298	5.47385	6.55897	5.47218	6.60816	5.95728	5.80722	5.70968	5.03541	5.10086	5.19738	6.25327	6.35521	4.72411	6.1752	4.52306	3.77726	7.37814	4.42691	4.38836	6.00076
Adam18	ENSMUSG00000031552	ENSMUST00000033957	0	0	0	0	0	0	0	0	0	0	0	0	0	0	0	0	0	0	0	0	0	0	0	0	0	0	0	0	0	0	0	0	0	0	0	0	0	0	0	0	0	0	0	0	0	0	0
Adam19	ENSMUSG00000011256	ENSMUST00000011400	0	0.386984	0.507643	0.0793677	0.162379	0.292324	0.218762	0.264174	0.303401	0.21783	0.219025	1.12169	0.284543	0.413725	0.286842	0.502628	0.185291	0.209389	0.274296	0.283156	0.243588	0.215408	0.271806	0.191598	0.313594	0.533497	0.18569	0.158334	0.579507	0.108791	0.33955	0.0660871	0.266386	0.377993	0.143051	0.206931	0.174961	0.485018	0.0740207	0.237525	0.19635	0.2805	0.07292	0.227149	0.122544	0.184876	0.227002
Adam1a	ENSMUSG00000072647	ENSMUST00000100757	0	0.424434	0.132429	0.0226765	0.262305	0.259843	0.0218762	0.253167	0.360289	0.36305	0.31637	0.302678	0.179157	0.651616	0.358552	0.385737	0.0926457	0.274823	0.118862	0.0660697	0.333806	0.252871	0.281873	0.359246	0.19956	0.556361	0.415591	0.56548	0.474142	0.228461	0.391788	0.55702	0.337423	0.278521	0.391007	0.248318	0.216129	0.129916	0.222062	0.804945	0.206167	0.14025	0.43752	0.614144	0.15318	0.583818	0.108566
Adam1b	ENSMUSG00000062438	ENSMUST00000079368	0	0	0	0	0	0	0	0	0	0	0	0	0	0.0310294	0	0	0	0	0	0	0	0	0	0	0	0	0	0	0	0	0	0	0	0	0	0	0	0	0	0	0	0	0	0	0	0	0
Adam2	ENSMUSG00000022039	ENSMUST00000022618	0	0	0	0	0	0	0	0.0660435	0.0568877	0	0	0	0	0	0	0	0	0	0	0	0	0	0.090602	0	0	0	0	0.158334	0	0.0652745	0	0	0	0	0	0	0	0.0259831	0	0	0	0	0	0	0.107226	0	0
Adam20	ENSMUSG00000046282	ENSMUST00000056331	0	0	0	0	0	0	0	0	0	0	0	0	0	0	0	0	0	0	0	0	0	0	0	0	0	0	0	0	0	0	0	0	0	0	0	0	0	0	0	0	0	0	0	0	0	0	0
Adam21	ENSMUSG00000008438	ENSMUST00000008582	0	0	0	0	0	0	0	0	0	0	0	0	0	0	0	0	0.119116	0.0261736	0	0	0	0	0	0.0878156	0	0	0	0	0	0	0.0261192	0	0	0	0	0	0.0205837	0.0173221	0	0	0	0	0	0	0	0	0
Adam22	ENSMUSG00000040537	ENSMUST00000046838	0.0209844	0.199734	0.0441429	0.0340147	0.0999257	0	0.0218762	0.484319	0.0474064	0.0311186	0.0851766	0.240362	0.084309	0.0517156	0.322697	0.0467561	0.224997	0.065434	0.045716	0.0471926	0.0360871	0.0187312	0.0100669	0.0638659	0.0475143	0.114321	0.0884236	0.203573	0.122926	0	0.12189	0.18882	0.372941	0.0397887	0.0572206	0.0206931	0.0205837	0.0346442	0.0105744	0.0395875	0.03927	0.0467499	0	0.0673034	0	0.0486515	0.128306
Adam23	ENSMUSG00000025964	ENSMUST00000087374	1.40596	1.9474	2.51614	2.56244	1.86112	2.81497	1.87041	3.3352	2.01003	4.87525	2.19025	5.19003	4.97423	3.63043	4.58947	5.9614	2.7529	3.65122	3.959	4.8986	2.77871	3.78369	3.17107	4.72608	4.62789	6.63823	3.73148	3.96967	8.19213	3.93823	4.70146	3.82361	2.27316	2.20827	2.10762	4.04551	2.24362	5.00608	2.09373	0.950099	1.9635	1.60119	0.860456	2.44816	1.36331	2.36446	3.54321
Adam24	ENSMUSG00000046723	ENSMUST00000051614	0	0	0	0	0	0	0	0	0	0	0	0	0	0	0.0717105	0	0	0	0	0	0	0.0468279	0	0	0	0	0.0176847	0	0.0263412	0	0	0.0472051	0	0	0	0	0	0	0	0	0.0294525	0	0	0	0	0	0
Adam25	ENSMUSG00000071937	ENSMUST00000096663	0	0	0	0	0	0	0	0	0	0	0	0	0	0	0	0	0	0	0	0	0	0	0	0	0	0	0	0	0	0	0	0	0	0	0	0	0	0	0	0	0	0	0	0	0	0	0
Adam26a	ENSMUSG00000048516	ENSMUST00000049577	0	0	0	0	0	0	0	0	0	0	0	0	0	0	0	0	0	0	0	0	0	0	0	0	0	0	0	0	0	0	0	0	0	0	0	0	0	0	0	0	0	0	0	0	0	0	0
Adam26b	ENSMUSG00000063900	ENSMUST00000080135	0	0	0	0	0	0	0	0	0	0	0	0	0	0	0	0	0	0	0	0	0	0	0	0	0	0	0	0	0	0	0	0	0	0	0	0	0	0	0	0	0	0	0	0	0	0	0
Adam28	ENSMUSG00000014725	ENSMUST00000022642	0	0	0	0	0	0	0	0	0	0	0.0243362	0	0	0	0	0	0	0	0	0	0	0	0	0	0	0	0	0	0	0	0	0	0	0	0	0	0	0	0	0	0	0	0	0	0	0	0
Adam29	ENSMUSG00000046258	ENSMUST00000053441	0	0	0	0	0	0	0	0	0	0	0	0	0	0	0	0	0	0	0	0	0	0	0	0	0	0	0	0	0	0	0	0	0	0	0	0	0	0	0	0	0	0	0	0	0	0	0
Adam3	ENSMUSG00000031553	ENSMUST00000033958	0	0	0	0	0	0	0	0	0	0	0	0	0	0	0	0	0	0	0	0	0	0	0	0	0	0	0	0	0	0	0	0	0	0	0	0	0	0	0	0	0	0	0	0	0	0	0
Adam30	ENSMUSG00000043468	ENSMUST00000050342	0	0	0	0	0.0999257	0	0	0	0	0	0	0	0.084309	0	0	0	0	0	0	0	0	0	0	0	0	0	0	0	0	0	0	0.018882	0.0177591	0	0	0	0	0	0	0	0	0	0	0	0	0	0
Adam32	ENSMUSG00000037437	ENSMUST00000119720	1.80466	0	0	0	0	0	0.164071	0	0	0	0	0.284873	0	0	0	0	0	0	0	0	0	0	0	0.486977	0	0	0	0	0	0.141428	0.861934	0	0.0532773	0.13926	0	0	0	0	0	0	0	0	0.131256	0	0	0	0
Adam33	ENSMUSG00000027318	ENSMUST00000052104	2.91683	0.948735	0.121393	0.136059	0.412193	0.249016	0.131257	0.880581	0.549915	0.176339	0.498891	0.293775	1.9918	0.775734	0.95614	1.07539	0.542639	0.706687	0.566878	0.726767	0.820982	0.533838	0.744949	1.37312	0.218566	0.853596	0.318325	0.701195	0.62341	0.217582	0.348256	0.103851	0.665966	0.208891	0.181198	1.21055	0.555759	1.09995	0.33838	0.791749	0.343612	0.338937	1.60424	0.403821	1.1029	0.447594	0.0986967
Adam34	ENSMUSG00000079058	ENSMUST00000110411	0	0	0	0	0	0	0	0	0	0	0	0	0	0	0	0	0	0	0	0	0	0	0	0	0	0	0	0	0	0	0	0	0	0	0	0	0	0	0	0	0	0	0	0	0	0	0
Adam39	ENSMUSG00000054033	ENSMUST00000066814	0	0	0	0	0	0	0	0	0	0	0	0	0	0	0	0	0	0	0	0	0	0	0	0	0	0	0	0	0	0	0	0	0	0	0	0	0	0	0	0	0	0	0	0	0	0	0
Adam4	ENSMUSG00000072972	ENSMUST00000085319	0.146891	0.199734	0.0551786	0.226765	0.0749443	0.173229	0.131257	0.0330218	0.113775	0.311186	0.158185	0.0267068	0.295081	0.134461	0.310745	0.292225	0.0661755	0.0392604	0.0640024	0	0	0.140484	0	0.0239497	0	0.0685925	0.132635	0.124406	0.0790237	0.304614	0.12189	0	0.097675	0.298415	0.0667573	0.351783	0	0.0433052	0.179765	0.382679	0	0.0350625	0.043752	0.109368	0.137862	0	0.0493483
Adam5	ENSMUSG00000031554	ENSMUST00000050300	0	0	0	0	0	0	0	0	0	0	0	0	0	0	0	0	0	0	0	0	0	0	0	0	0	0.0533497	0	0	0	0	0	0	0	0	0	0	0	0	0.0740207	0	0	0	0	0	0	0	0
Adam6a	ENSMUSG00000043945	ENSMUST00000053086	0	0	0	0	0	0	0	0	0	0	0	0	0	0	0	0	0	0	0	0	0	0	0	0	0	0	0	0	0	0	0	0	0	0	0	0	0	0	0	0	0	0	0	0	0	0	0
Adam6b	ENSMUSG00000051804	ENSMUST00000063317	0	0	0	0	0	0	0	0	0	0	0	0	0	0	0	0	0	0	0	0	0	0	0	0	0	0	0	0.0339288	0	0	0	0	0	0	0	0	0	0	0	0.0263916	0.058905	0	0	0	0	0	0
Adam7	ENSMUSG00000022056	ENSMUST00000022640	0	0	0	0.0566912	0	0	0	0.0220145	0	0	0.0486723	0	0.105386	0.0930881	0	0.0818231	0.185291	0	0	0	0.108261	0	0	0	0	0	0	0	0	0	0	0	0.0443977	0	0.0572206	0	0.0205837	0	0.0422976	0.0263916	0.019635	0	0	0	0	0	0
Adam8	ENSMUSG00000025473	ENSMUST00000026546	0.356735	0.0249667	0.132429	0	0.112416	0.108268	0.0546904	0.352232	0.388733	0.21783	0.365042	0.204752	0.748242	0.289607	0.215131	0.140268	0.304407	0.130868	0.109718	0.169894	0.207501	0.280967	0.251672	0.287396	0.13304	0.388691	0.0618965	0.757743	0.649751	0.195823	0	0.0944102	0.0799159	0.119366	0.0476838	0.134505	0	0.129916	0.708484	0.329896	0.11781	0.0467499	0	0.109368	0.352315	0.554627	0.276351
Adam9	ENSMUSG00000031555	ENSMUST00000084032	17.1652	28.3123	32.0477	39.5931	34.4744	32.0257	31.6767	31.778	35.1282	31.0045	34.1193	35.6536	35.6522	34.8873	31.1941	28.1004	33.498	28.8957	31.096	30.241	29.2667	27.8626	29.8282	29.1388	29.1833	24.7924	29.3124	30.3663	27.6847	30.5158	24.8133	27.0485	25.1025	24.48	28.0762	26.7252	28.9612	31.0672	24.3951	20.6383	27.5577	23.3282	17.9821	29.6135	15.8235	20.2001	28.7898
Adamdec1	ENSMUSG00000022057	ENSMUST00000022641	1.28005	0.773968	1.46775	0.419515	0.574573	0.81201	1.19225	1.54102	2.28499	2.19905	1.03429	1.46888	1.29625	2.00657	1.90033	1.21566	1.25733	2.13315	1.39891	1.88771	2.24642	2.03233	1.65097	1.80421	2.48975	5.75415	2.74113	1.54942	8.30627	2.43691	1.43656	1.33118	0.79028	1.55176	0.905992	1.42783	0.545467	0.493679	2.73877	1.41195	1.74751	2.73487	0.758368	1.46385	2.87979	2.13094	1.69758
Adamts1	ENSMUSG00000022893	ENSMUST00000023610	1.19611	2.75882	1.45672	1.84813	1.71123	1.69981	2.22043	1.71713	4.38036	2.66583	2.57963	3.02678	4.01521	3.10294	2.64134	3.07421	2.21026	1.87141	2.45952	2.86931	3.22078	2.48188	2.27512	3.29708	1.88157	4.88531	2.78534	2.87264	3.13461	2.77416	2.97759	2.31305	3.18776	1.82033	2.80381	3.14536	2.32596	3.0227	1.90339	0.804945	2.84707	1.47262	1.12297	3.52502	1.14885	2.69529	1.3028
Adamts10	ENSMUSG00000024299	ENSMUST00000087623	3.96605	2.54661	1.52293	1.43996	2.08595	1.94882	2.12199	2.56469	3.72615	1.62854	2.47012	1.72704	4.46837	3.7649	8.33037	4.76912	3.4676	2.70897	2.47781	2.68054	1.84946	3.39971	3.01	3.02565	3.326	3.28482	1.81268	2.28454	1.65072	1.88208	1.31467	1.18957	2.21989	1.70097	2.42234	1.69684	1.42027	1.86212	1.76592	4.82967	1.24682	2.992	2.28969	1.4975	4.80986	2.86071	1.6581
Adamts12	ENSMUSG00000047497	ENSMUST00000061318	0.104922	0	0.0220714	0	0.0124907	0.0108268	0.0109381	0.044029	0.0568877	0	0	0	0.0105386	0.0620587	0.0597587	0	0.0397053	0	0.0365728	0.0188771	0.0360871	0.0749246	0.0805351	0.0638659	0	0.0457283	0.00884236	0.0113096	0.0439021	0.0108791	0.12189	0	0	0.0795774	0.0286103	0	0.0205837	0.0866104	0.0105744	0.0527833	0.00981749	0.023375	0	0	0	0	0.029609
Adamts13	ENSMUSG00000014852	ENSMUST00000014996	1.40596	2.08472	1.29118	0.941074	1.12416	1.25591	1.03912	1.22181	2.56943	0.871321	1.00995	1.70924	1.65456	1.29289	2.86842	1.78842	1.21763	0.968424	2.79782	1.65174	1.25403	1.7139	1.56037	1.90001	1.06432	1.81389	1.78616	1.78692	1.00975	2.25197	1.41914	1.45392	1.34081	0.925087	1.15395	1.34505	1.79078	1.85346	2.6013	2.36205	2.12058	1.95181	1.02088	1.21987	1.96071	2.11147	1.92459
Adamts14	ENSMUSG00000059901	ENSMUST00000092486	0.52461	0.274634	0.0662143	0.19275	0.087435	0.119095	0.28439	0.187123	0.255995	0.14522	0.462387	0.320482	0.221311	0.144804	0.537829	0.420805	0.158821	0.117781	0.210294	0.226525	0.234566	0.262236	0.191271	0.415128	0.456137	0.32772	0.318325	0.237502	0.272193	0.271977	0.252486	0.103851	0.3907	0.447623	0.190735	0.206931	0.164669	0.389747	0.274934	0.395875	0.186532	0.151937	0.189592	0.243975	0.168498	0.496245	0.28622
Adamts15	ENSMUSG00000033453	ENSMUST00000065112	0.0629532	0.1498	0.121393	0.124721	0.0999257	0.227363	0.109381	0.0110073	0.104294	0.176339	0.219025	0.0712183	0.147541	0.279264	0.215131	0.151957	0.198526	0.170128	0.173721	0.132139	0.144348	0.131118	0.16107	0.279413	0.161549	0.175292	0.114951	0.147025	0.193169	0.0217582	0.522385	0.264349	0.470616	0.129313	0.123978	0.0413863	0.216129	0.233848	0.0740207	0.0923708	0.27489	0.0934999	0.029168	0.168259	0.0765902	0.145954	0.0690877
Adamts16	ENSMUSG00000049538	ENSMUST00000080145	0	0.0998669	0.0110357	0.0680295	0	0.0324804	0	0	0.0189626	0.0726101	0	0	0.0526931	0	0	0	0	0	0.0182864	0.0283156	0.0451089	0	0	0.0159665	0	0	0	0	0	0.0108791	0	0	0.00887955	0	0.0476838	0	0	0.0346442	0	0	0	0.0467499	0	0	0	0	0
Adamts17	ENSMUSG00000058145	ENSMUST00000098382	0	0	0.0772501	0	0	0	0	0	0	0.0518643	0.121681	0	0	0	0.0836622	0.023378	0	0	0	0	0.0451089	0	0	0.0558826	0.114034	0	0	0.0113096	0	0.0108791	0.208954	0	0.168711	0.0397887	0	0.0103466	0	0.0346442	0.0422976	0.171546	0	0.175312	0	0.353343	0	0.107033	0
Adamts18	ENSMUSG00000053399	ENSMUST00000093113	0	0.0249667	0	0	0	0	0	0	0	0	0	0	0	0	0	0	0	0	0	0	0	0	0	0	0	0	0	0	0	0	0	0	0	0	0	0	0	0	0	0	0	0	0	0	0	0	0
Adamts19	ENSMUSG00000053441	ENSMUST00000052907	0	0	0	0	0	0	0	0	0	0	0	0	0	0	0	0	0	0	0	0	0	0	0	0.0399162	0	0	0	0	0	0	0	0	0	0	0	0	0	0.00866104	0	0	0	0	0	0	0	0	0
Adamts2	ENSMUSG00000036545	ENSMUST00000040523	1.11217	0.549268	0.23175	0.600927	0.424684	0.476379	0.382833	0.484319	0.995535	0.425288	0.450219	0.382798	0.906321	0.46544	0.717105	0.607829	0.463228	0.366431	0.612594	0.622943	0.577394	0.543204	0.281873	1.01387	0.693709	0.708789	0.468645	0.384526	0.763896	0.641866	0.426614	0.481492	0.506134	0.686355	0.553132	0.579408	0.5043	1.16058	0.581591	0.580616	1.00138	0.572687	0.452104	0.538427	0.490177	0.622739	0.503353
Adamts20	ENSMUSG00000022449	ENSMUST00000035342	0	0	0	0	0	0	0	0	0	0	0	0	0	0	0	0	0	0	0	0	0	0	0	0	0	0	0	0	0	0.0435163	0	0	0	0	0	0	0	0.155899	0	0	0	0	0	0	0	0	0
Adamts3	ENSMUSG00000043635	ENSMUST00000061427	0	0	0.0662143	0.0226765	0	0.0433072	0.0875047	0.165109	0.0189626	0.155593	0	0.0178046	0	0	0.0119517	0.0935121	0	0	0	0.0188771	0.180436	0.187312	0.151003	0.0159665	0.104531	0.137185	0.0353694	0.0226192	0	0	0.0957705	0.0377641	0.0177591	0	0	0.0931191	0	0.112594	0.359529	0	0.0883574	0	0	0.0336517	0.107226	0.301639	0.148045
Adamts4	ENSMUSG00000006403	ENSMUST00000111314	0.0839376	0.0249667	0.0331072	0.124721	0.0499628	0	0.0546904	0	0.0189626	0	0.0243362	0.0356091	0.210772	0.0413725	0	0.0935121	0.0926457	0.0523472	0.164578	0.179332	0.162392	0.0280967	0.0201338	0.0319329	0	0.0152428	0.0265271	0	0.122926	0	0	0.018882	0.150952	0.179049	0	0	0.0514592	0.173221	0.0211488	0	0.07854	0.023375	0	0.0757163	0.0459541	0.0486515	0.029609
Adamts5	ENSMUSG00000022894	ENSMUST00000023611	0.566579	0.299601	0.0772501	0.0680295	0.0624535	0.162402	0.109381	0.297196	0.407695	0.259322	0.328538	0.186948	0.147541	0.475783	0.47807	0.198713	0.330877	0.117781	0.219437	0.122701	0.279675	0.252871	0.16107	0.199581	0.256577	0.281991	0.18569	0.135715	0.21951	0.304614	0.21766	0.0755281	0.133193	0.0696302	0.209809	0.0517328	0.154378	0.50234	0.296083	0.448658	0.255255	0.490874	0.350016	0.14302	0.291043	0.165415	0.236872
Adamts6	ENSMUSG00000046169	ENSMUST00000065766	0.104922	0.0873835	0.121393	0.0226765	0.112416	0.259843	0.109381	0.0660435	0.265476	0.124474	0.365042	0.142437	0.105386	0.0827449	0.0836622	0.0584451	0.211762	0.143955	0.576021	0.434172	0.288697	0.393354	0.171137	0.750424	0.408623	0.929809	0.477487	0.101786	0.245852	0.152307	0.0783577	0	0.0887955	0.208891	0.114441	0.144852	0.123502	0.16456	0.0634463	0.3167	0.559597	0.338937	0.481272	0.0420646	0.107226	0.0875727	0.088827
Adamts7	ENSMUSG00000032363	ENSMUST00000113059	4.46968	3.81991	3.66386	0.657618	3.60982	3.33465	3.00797	2.48764	0.986054	1.84637	1.56968	2.06533	2.58196	2.16171	2.16327	4.27818	3.67936	1.77981	7.95458	8.05106	7.59634	4.60787	7.25822	7.81559	7.20317	8.06343	3.96138	3.178	1.12389	2.58922	6.37309	3.75753	5.89602	4.22755	5.80789	3.56956	3.19047	2.4684	1.41697	2.34886	1.91441	1.41419	2.63971	1.81719	2.9717	2.05309	0.917879
Adamts8	ENSMUSG00000031994	ENSMUST00000068135	0	0	0	0	0	0	0	0	0	0	0	0	0.0421545	0	0.0358552	0	0	0	0	0	0	0	0	0.0159665	0	0.0152428	0	0	0	0	0	0	0.0177591	0	0.038147	0	0	1.71489	0	0	0	0	0	0	0	0	0
Adamts9	ENSMUSG00000030022	ENSMUST00000113438	0.293782	0.18725	0.176572	0.430853	0.162379	0.205709	0.153133	0.165109	0.502508	0.14522	0.486723	0.373896	0.337236	0.279264	0.406359	0.245469	0.410288	0.28791	0.420587	0.207648	0.351849	0.346526	0.302007	0.678575	0.361109	0.358205	0.176847	0.28274	0.237071	0.478679	0.496265	0.207702	0.150952	0.417781	0.70572	0.558714	0.216129	0.32912	0.222062	0.329896	0.382882	0.350625	0.262512	0.34493	0.122544	0.34056	0.236872
Adamtsl1	ENSMUSG00000066113	ENSMUST00000048885	0.104922	0.287117	0.606965	0.215427	0.137398	0.0433072	0.0875047	0.308203	0.227551	0.0933558	0.109513	0.0890228	0.23185	0.0413725	0.82467	0.0935121	0.317642	0.0130868	0.68574	0.424734	0.369893	0.627494	0.45301	0.231514	0.256577	0.205777	0.389064	0.0452384	0.158047	0.315493	0.0957705	0.320995	1.01227	1.88996	0.371934	0.0103466	1.91428	1.41175	1.24778	1.34597	0.3927	1.09862	0.3646	0.765576	3.06361	0.486515	0.917879
Adamtsl2	ENSMUSG00000036040	ENSMUST00000091233	10.2194	1.43559	0.375215	1.67806	2.87286	1.56989	1.31257	1.49699	3.28053	1.42108	0.839598	1.07718	2.37119	1.38598	2.78476	1.90531	1.86615	1.60968	2.02979	1.75557	1.39838	1.53596	2.51672	1.46093	1.41593	1.96632	1.60047	1.51549	0.535605	1.29461	1.3582	1.21789	1.73151	1.09419	1.39237	4.94566	0.514592	1.01334	0.77193	2.29607	3.40667	1.97519	2.37719	1.02638	2.0373	1.44981	0.394787
Adamtsl3	ENSMUSG00000070469	ENSMUST00000172490	0	0.0749002	0	0	0.124907	0.108268	0.109381	0	0.398214	0.0103729	0.0121681	0.0445114	0.0210772	0.0310294	0.155373	0.023378	0.0397053	0.340257	0.0182864	0.00943853	0.0180436	0.00936558	0.221471	0.119749	0.00950286	0	0	0	0.0175608	0.0652745	0	0	0.0443977	0.0298415	0.104904	0.0310397	0	0.363764	0.0422976	0.0131958	0.245437	0	0.116672	0.0252388	0.0306361	0.0583818	0.30596
Adamtsl4	ENSMUSG00000015850	ENSMUST00000015994	0.587563	0.823902	0.529715	0.895721	0.811896	0.476379	1.07193	0.68245	1.50752	0.819456	1.16814	1.184	1.38056	0.755048	2.35449	0.888365	0.661755	0.719774	0.960036	0.877783	0.694677	0.552569	0.694615	1.50085	1.02631	2.00443	1.47667	0.655957	0.579507	0.902963	0.644274	0.490933	0.59493	1.09419	0.67711	0.672527	1.84224	3.30852	1.45927	0.897316	1.97332	0.689562	0.860456	1.02638	1.31735	2.0239	1.17449
Adamtsl5	ENSMUSG00000043822	ENSMUST00000095446	0.33575	0.911285	0.706286	0.136059	0.0999257	0.194882	0.262514	0.451298	0.834353	0.186712	0.243362	0.356091	0.864167	0.403382	0.394408	0.677963	0.291172	0.484212	0.667453	0.509681	1.58783	1.1145	0.32214	0.431095	0.427629	0.533497	0.504014	0.701195	0.605849	0.206702	0.444027	0.641989	0.701484	0.198944	0.638963	2.59699	0.658678	5.30922	0.26436	0.118762	0.363247	0.409062	0.262512	0.353343	1.13353	0.564357	0.463874
Adap1	ENSMUSG00000056413	ENSMUST00000110865	0.398704	0.362017	0.849751	0.702971	0.412193	0.324804	0.732852	0.836552	0.0568877	0.643118	0.438051	0.498528	1.15925	0.889508	0.537829	0.490939	1.21763	0.458038	0.649167	0.64182	0.433045	1.1707	0.442943	0.606726	0.9978	1.55476	0.45096	0.158334	1.36096	0.304614	0.478852	1.17069	0.648207	0.676408	0.915529	0.341437	0.483716	0.770833	0.391252	0.303504	0.962114	0.374	0.175008	0.639382	0.873128	1.02168	1.69758
Adap2	ENSMUSG00000020709	ENSMUST00000021050	12.2969	22.1829	16.0018	21.9168	13.3651	18.254	17.5994	21.0018	18.3653	25.1957	26.0032	24.6148	26.6943	25.3096	23.0549	26.1483	20.4085	20.651	18.4144	15.6491	16.6542	17.907	15.7245	14.3459	15.2996	19.2745	19.7273	17.315	13.3638	15.5027	30.5682	30.6739	27.9883	21.4958	22.9073	13.6161	16.4669	15.6592	16.5383	12.7208	15.384	8.81236	15.2549	24.0862	8.04197	19.3828	16.1764
Adar	ENSMUSG00000027951	ENSMUST00000029563	5.22512	6.94075	6.75386	7.09774	3.92208	8.41242	5.92844	8.25544	5.2716	6.58677	6.21789	8.50168	7.5035	8.95714	10.0514	8.56805	7.47783	5.41794	7.61628	5.98403	8.11058	9.94625	3.80528	7.25676	5.44514	9.1228	5.48226	4.48991	7.29653	4.59097	5.19773	5.09815	5.93154	7.34102	11.1962	10.8432	5.49584	5.11001	6.09085	8.66966	8.36451	6.13593	6.37321	7.70624	4.0746	9.55515	6.91864
Adarb1	ENSMUSG00000020262	ENSMUST00000020496	0.860361	3.44541	2.84722	5.12489	3.93457	3.74607	2.78921	4.06168	2.58839	4.88562	3.33405	3.82798	5.03746	4.28205	3.88432	3.21448	2.46173	2.83984	2.36809	2.29356	2.78773	3.21239	3.21134	4.16725	6.17686	4.45089	3.89064	4.29765	1.26438	5.57009	3.95271	3.19106	3.1256	1.33292	2.14577	2.65907	1.44086	1.88811	3.19347	1.68907	2.75872	1.15706	1.5459	3.18009	2.06793	3.17208	1.99367
Adarb2	ENSMUSG00000052551	ENSMUST00000064473	0	0.0249667	0	0.045353	0	0	0.0328142	0	0	0.0622372	0	0.0178046	0.0316159	0	0.0119517	0	0	0.0130868	0.0182864	0.0377541	0.0541307	0	0.0201338	0	0	0	0	0	0	0.0543954	0	0	0	0	0.038147	0	0	0.0259831	0	0	0.00981749	0	0	0.0336517	0.015318	0	0
Adat1	ENSMUSG00000031949	ENSMUST00000034427	1.36399	2.18459	1.854	2.53977	2.41071	1.74311	2.11105	2.28951	2.27551	2.04345	2.0199	2.06533	2.48711	2.75127	2.60548	1.6014	2.11762	2.39489	1.70063	2.15198	2.01186	2.03233	1.94291	1.96388	1.15935	1.87486	2.05143	2.34109	2.03706	2.37164	3.09078	3.54038	2.48627	1.43239	2.08855	2.25555	1.91428	1.30782	1.80822	1.59669	1.69843	1.06356	1.9105	2.07799	1.45521	1.85849	1.28306
Adat2	ENSMUSG00000019808	ENSMUST00000019944	2.20336	2.45922	2.20714	2.0749	1.73621	2.21949	2.41732	1.519	1.46012	2.14718	1.28982	2.7152	1.13817	1.89279	1.91228	1.917	2.11762	2.2771	2.43209	2.00097	2.12914	2.10726	2.59726	1.01387	1.56797	2.03491	1.75963	1.93394	4.06533	3.52482	2.23755	3.55926	2.36196	2.74542	1.34468	2.94877	2.38771	2.22589	1.62846	2.17731	1.61989	1.91675	2.52303	2.84357	2.3743	1.7028	2.90168
Adat3	ENSMUSG00000035370	ENSMUST00000038411	1.38497	0.848869	1.03736	2.66449	0.836878	0.638781	1.02818	0.583385	0.530952	0.643118	1.1073	1.59351	1.01171	1.34461	1.37445	0.689652	1.05881	0.90299	0.374871	0.604066	1.04653	0.97402	1.16776	1.20547	0.86476	1.01364	0.884236	1.05179	1.13267	0.620107	0.522385	0.896897	0.719243	0.0994718	0.505448	1.13812	0.813055	1.08263	0.888249	1.41195	1.04065	0.677874	1.31256	1.11892	0.750584	1.71253	0.552701
Adck1	ENSMUSG00000021044	ENSMUST00000101165	4.34377	6.42893	7.70293	7.55127	7.40699	8.93211	5.11902	6.35119	7.81258	6.29633	5.12276	4.6826	7.49296	6.40239	6.08344	7.18874	6.07491	5.73202	7.73514	8.67401	8.54362	7.87645	5.43612	5.94751	5.52116	6.89736	7.06504	4.61432	6.01458	5.9291	8.16661	8.83679	6.6863	8.68389	10.1662	7.18052	9.81841	11.1641	6.60899	7.12575	9.52297	9.12793	6.54822	9.77582	6.52548	7.3853	9.09984
Adck2	ENSMUSG00000046947	ENSMUST00000051249	3.58833	4.44408	3.89561	4.7734	6.35777	7.02659	5.70968	7.33083	4.79753	4.99972	3.54091	3.71225	6.91333	4.61303	4.57752	7.09523	4.93669	4.1616	7.98201	4.30397	4.94393	5.4695	5.16431	3.45674	6.36691	4.61856	6.18081	4.22979	7.09458	5.9291	5.18902	6.6748	6.12689	5.14269	3.72887	5.63888	6.26773	4.79822	6.98967	6.78265	6.19484	4.28931	6.40238	6.21715	10.646	5.34193	5.50728
Adck5	ENSMUSG00000022550	ENSMUST00000159005	78.6705	16.0162	26.8278	15.4087	17.7368	29.6979	22.0512	16.0266	17.4171	15.3622	20.2112	17.5464	11.0129	17.8729	18.7045	20.6662	21.5467	29.3144	26.5976	24.1626	26.3707	22.3463	24.4424	10.9051	10.7097	8.696	14.8198	13.8995	25.4456	11.3795	11.7275	22.3374	13.6212	22.8387	24.7097	17.8478	17.2594	13.416	6.28119	17.3657	20.4498	21.0608	24.4282	9.62439	20.3424	10.7714	13.8768
Adcy1	ENSMUSG00000020431	ENSMUST00000020706	0.18886	0.0374501	0	0.0793677	0.0999257	0.173229	0.0328142	0.132087	0.312883	0.0414915	0.0851766	0.0445114	0.137002	0.29995	0.143421	0.0467561	0.0926457	0.0916076	0.109718	0.0849468	0.0721742	0.0468279	0.0201338	0.0638659	0.0285086	0.114321	0.0707389	0.0226192	0.895602	0.0217582	0.0696513	0.0472051	0.0266386	0.0795774	0.0572206	0.134505	0.329339	0.346442	0.0845951	0.145154	0.03927	0.14025	0.014584	0.0420646	0.0612721	0.0194606	0.0789574
Adcy10	ENSMUSG00000026567	ENSMUST00000027852	0	0.18725	0	0	0	0	0.0437523	0	0	0	0.0121681	0	0.0105386	0	0.0836622	0	0	0	0	0	0.0451089	0	0	0	0	0.0228642	0	0.0452384	0.439021	0.184944	0	0	0	0	0	0	0	0	0.306657	0.659791	0	0	0.14584	0.28604	0.015318	0	0
Adcy2	ENSMUSG00000021536	ENSMUST00000022013	0.230828	0.0249667	0	0.0226765	0.0374721	0	0	0.275181	0.161182	0.0207457	0	0.0178046	0.0737703	0.0206862	0.0717105	0.011689	0.0661755	0.0392604	0.0548592	0.0471926	0.0360871	0.0280967	0.0503344	0.0319329	0	0.0533497	0	0.0904768	0	0.0217582	0.0174128	0	0	0.238732	0	0.0931191	0.0411674	2.36446	0.0211488	0.0791749	0.0687225	0	0	0.0588905	0.0612721	0.0194606	0.088827
Adcy3	ENSMUSG00000020654	ENSMUST00000020984	0.209844	0.212217	0.209679	0.26078	0.149889	0.292324	0.371895	0.297196	0.464583	0.114102	0.0608404	0.204752	0.368852	0.268921	0.298794	0.362359	0.423523	0.497299	0.246866	0.509681	0.15337	0.337161	0.302007	0.439078	1.05482	0.617332	0.371379	0.316669	0.456582	0.391647	0.226367	0.264349	0.355182	0.169102	0.371934	0.610447	0.39109	1.022	0.327806	0.105567	0.530145	0.409062	0.043752	0.504776	0.291043	0.282179	0.118436
Adcy4	ENSMUSG00000022220	ENSMUST00000002398	1.63678	0.911285	1.63329	1.58735	0.774424	0.996066	1.34538	1.14475	0.786947	2.1783	1.31415	1.60241	3.68852	1.94451	1.86447	1.68322	1.13822	1.3872	1.17033	1.69894	0.974352	1.63898	1.7013	0.957988	1.35891	2.23307	1.17603	1.32322	2.75705	1.91472	1.41044	1.2651	0.879075	0.815669	1.4019	1.55198	0.78218	2.3558	1.95626	1.60989	1.54135	1.7765	1.06463	2.20419	1.7003	1.98498	2.07263
Adcy5	ENSMUSG00000022840	ENSMUST00000114913	0.209844	0.299601	0.364179	0.170074	0.262305	0.194882	0.109381	0.24216	0.265476	0.165966	0.413715	0.284873	0.453161	0.279264	0.286842	0.514317	0.185291	0.104694	0.612594	0.424734	0.433045	0.468279	0.382542	0.502944	0.285086	0.297234	0.371379	0.214882	0.21951	0.206702	0.278605	0.405964	0.20423	0.188996	0.333787	0.155198	0.452841	0.701544	0.200913	0.3167	0.598867	0.268812	0.350016	0.336517	0.275725	0.272448	0.444135
Adcy6	ENSMUSG00000022994	ENSMUST00000096224	2.22435	9.87434	5.7165	3.14069	4.80892	6.45277	6.91287	7.00062	7.60399	5.29016	6.37608	8.38595	6.96603	6.71268	7.70888	5.93802	5.70433	4.8552	5.97965	4.82309	6.68514	8.91603	8.26491	6.99331	11.0993	12.2095	13.7941	10.484	6.52385	10.7376	4.42286	4.53169	3.30319	4.20766	3.46184	2.92808	4.84746	5.93281	3.056	2.66556	4.27061	2.76993	2.74179	4.67759	3.01765	4.22295	2.82273
Adcy7	ENSMUSG00000031659	ENSMUST00000098521	0.419688	0.674102	0.982179	0.306133	0.474647	0.498033	0.896923	0.990653	0.834353	0.829829	0.997783	0.587551	1.28571	1.35495	0.932236	1.05201	0.952927	0.94225	0.621737	0.877783	0.396958	1.1707	0.644281	0.894122	0.703211	1.86724	0.45096	0.882149	1.7473	0.859447	0.609449	0.481492	0.745882	0.905193	0.391007	0.455249	0.411674	0.762172	0.645038	0.791749	0.932662	0.666187	0.641696	0.437472	0.520813	0.98276	0.720486
Adcy8	ENSMUSG00000022376	ENSMUST00000023007	0.0209844	0	0	0	0	0	0.0328142	0	0	0	0.0243362	0	0	0	0.095614	0	0	0.0785208	0	0	0	0	0	0	0	0	0	0	0	0	0	0	0	0	0	0.0620794	0	0.0433052	0.0740207	0	0	0.0350625	0	0.0252388	0	0	0
Adcy9	ENSMUSG00000005580	ENSMUST00000005719	1.55285	5.14314	6.37865	5.06819	4.40922	5.88978	3.93771	4.49096	4.12436	3.92094	3.06636	3.36506	3.62529	3.51666	3.63333	5.03797	4.2617	3.70357	8.58546	7.83398	5.65666	6.22811	5.93946	7.7597	6.77554	5.78463	7.58674	4.02622	4.85557	6.11404	4.53604	4.61666	3.03681	4.0684	4.52042	5.21467	4.52841	7.22331	2.15718	3.11421	4.61422	2.32581	1.21047	4.03821	1.19481	1.77091	3.50373
Adcyap1	ENSMUSG00000024256	ENSMUST00000064775	0	0	0	0	0	0	0	0	0	0	0	0	0	0	0	0	0	0	0	0	0	0	0	0	0	0	0	0	0	0	0	0	0	0	0	0	0	0	0	0	0	0	0	0	0	0	0
Adcyap1r1	ENSMUSG00000029778	ENSMUST00000070736	0.125906	0.312084	0.0662143	0.0793677	0.149889	0.194882	0.28439	0.671443	1.04294	0.228203	0.121681	0.213655	0.706088	1.26186	0.920284	0.35067	0.317642	0.065434	0.676597	0.311471	0.144348	0.936558	0.231538	0.662609	0.0760229	0.266749	0.123793	0.237502	0.00878042	0.0761535	0.592036	0.179379	0.097675	0.328257	0.38147	0.155198	0.257296	0.493679	0.444124	0.263916	0.176715	0.105187	0.102088	0.757163	0.291043	0.145954	0.0690877
Add1	ENSMUSG00000029106	ENSMUST00000001108	14.0805	15.1049	15.4059	12.8462	14.102	15.3524	11.6491	13.4068	13.8522	10.85	11.4502	12.8727	11.877	10.7465	11.3781	13.3489	12.2425	10.5741	20.9013	19.3301	17.3759	17.6728	15.8654	21.8102	14.7959	19.9071	20.7176	9.79411	12.2223	14.7955	13.4427	13.9444	15.85	14.493	18.8923	10.1189	17.1462	22.3975	9.35833	10.1872	18.9379	14.1419	14.584	16.1781	10.9218	13.3694	13.4425
Add2	ENSMUSG00000030000	ENSMUST00000032069	0.0419688	0.0249667	0.0110357	0	0	0.0324804	0	0.0330218	0	0.176339	0.0730085	0	0	0.0103431	0.0358552	0.011689	0	0.0261736	0.0640024	0	0	0.103021	0.0100669	0	0	0	0.0353694	0	0.0175608	0.0108791	0	0	0	0	0.038147	0.0620794	0	0.0259831	0	0	0	0	0	0	0	0	0
Add3	ENSMUSG00000025026	ENSMUST00000025999	3.04274	4.03213	5.51786	3.34478	3.67227	4.9695	4.3096	5.27248	3.96318	4.65742	3.37056	5.91111	3.86767	3.62009	5.19901	4.88601	4.84405	2.70897	5.11105	5.94627	5.32285	4.51421	5.34552	5.40465	6.04382	5.41119	5.9067	4.96491	3.60875	6.15756	4.73629	3.27603	3.40975	4.45634	4.94958	5.2664	5.62964	7.8036	3.95482	2.30927	4.7124	4.30099	2.96055	5.21601	3.46188	5.0111	4.7177
Adgb	ENSMUSG00000050994	ENSMUST00000045328	0.377719	0.536785	0.606965	0	0.487138	0.378938	0.306266	0.583385	0.73954	0.497898	0.279866	0.498528	0.252927	0.786077	0.346601	0.502628	0.344113	0.588906	0.521162	0.934414	0.604459	1.01148	0.302007	0.502944	0.570171	2.22545	0.893078	0.678576	1.32584	0.228461	0.287311	0.217143	0.417339	0.557042	0.371934	0.558714	0.370506	0.372425	0.327806	0.303504	0.373065	0.397375	0.597944	0.252388	0.735266	0.681121	0.58231
Adgra1	ENSMUSG00000025475	ENSMUST00000026548	0.0839376	0	0	0	0	0	0	0	0	0	0	0	0	0	0	0	0	0	0	0	0	0	0.0201338	0	0	0	0	0	0	0	0	0	0	0	0	0	0	0	0	0	0	0	0	0	0	0	0
Adgra2	ENSMUSG00000031486	ENSMUST00000033876	0.461657	0.986186	1.28014	1.28122	0.52461	1.10433	0.918799	1.0677	1.53597	1.3381	0.900438	1.5757	2.81381	1.06534	1.30274	1.43775	1.38969	1.03386	1.4172	1.6423	1.18185	1.23626	0.885886	1.38908	1.38742	1.81389	1.53857	0.55417	1.46633	1.08791	1.32337	1.25566	1.2165	0.805721	1.45912	1.26228	1.20415	2.20857	1.18433	0.989687	1.58062	0.444124	0.320848	1.28718	0.658676	1.15791	1.99367
Adgra3	ENSMUSG00000029090	ENSMUST00000030971	12.2129	10.7981	12.5145	16.3271	16.6126	12.6998	13.3554	12.9005	12.2309	15.1859	14.9789	14.5374	17.1358	15.494	17.7364	17.3699	16.0939	10.4171	9.80151	10.4107	9.47287	12.475	11.0635	10.1866	9.6454	8.34542	11.6012	11.3661	6.7697	10.5745	16.2984	18.9481	13.0441	10.9717	11.7779	11.764	12.5458	13.2427	14.2331	13.7632	12.4093	9.23311	9.34835	23.4468	7.68965	12.1434	17.1732
Adgrb1	ENSMUSG00000034730	ENSMUST00000042035	0	0	0	0	0	0.0433072	0	0	0	0	0.109513	0	0	0.0310294	0	0	0.0397053	0.0392604	0	0	0	0	0	0.0638659	0	0	0.132635	0	0.0351217	0	0	0	0	0	0	0.0413863	0	0	0	0	0	0	0	0	0	0	0.029609
Adgrb2	ENSMUSG00000028782	ENSMUST00000030571	0.104922	0	0	0	0	0	0	0.220145	0	0.0207457	0.365042	0.124632	0.0421545	0	0.095614	0	0.119116	0	0	0	0.117283	0	0	0	0	0.388691	0.0265271	0.113096	0	0	0	0	0	0.109419	0	0.0310397	0	0.16456	0.0105744	0	0.0981749	0	0	0	0	0	0
Adgrb3	ENSMUSG00000033569	ENSMUST00000041838	0	0.0124834	0.0220714	0	0	0	0	0.0330218	0	0	0	0	0.0316159	0	0.0239035	0.023378	0	0	0	0	0	0	0	0.0239497	0.0285086	0	0	0	0	0	0	0	0	0	0	0.0310397	0	0	0	0	0	0	0	0	0	0	0
Adgrd1	ENSMUSG00000044017	ENSMUST00000056617	0.52461	0.212217	0.110357	0.215427	0	0.0433072	0.0328142	0.187123	0.170663	0.0829829	0.0608404	0	0.168618	0.217205	0.095614	0.23378	0.211762	0.0916076	0.20115	0.0377541	0.451089	0.206043	0.352341	0.375212	0.0285086	0.381069	0.238744	0.0904768	0.0790237	0.0326372	0.0696513	0.0283231	0.0621568	0.0994718	0.305176	0.0310397	0.39109	1.29916	0.0740207	0.356287	0.176715	0.14025	0.306264	0.14302	0.291043	0.116764	0.177654
Adgre1	ENSMUSG00000004730	ENSMUST00000004850	1.48989	3.54527	7.8464	2.4604	1.98602	3.02068	5.35966	4.72211	5.1199	8.18419	2.88384	5.82209	8.72598	6.35067	4.30263	4.33662	6.15432	4.51495	4.83675	5.7575	4.75448	5.90968	4.25829	4.17523	4.14325	8.49785	4.04096	5.57563	18.4564	5.45042	4.15296	6.15554	2.96577	4.56575	3.7098	5.10086	3.48893	7.22331	6.64072	2.67875	5.32108	4.61656	1.0938	6.46954	6.80121	7.82316	7.01734
Adgre4	ENSMUSG00000032915	ENSMUST00000025004	0.545594	1.82257	3.21139	1.38327	0.986766	0.941932	2.83296	1.53001	1.68767	3.22596	1.03429	2.68849	4.48945	2.21343	1.74495	2.6651	2.67349	2.46032	1.59092	2.93538	2.53512	2.3133	2.25498	1.92396	2.3187	4.80147	2.23712	3.18931	10.2116	2.76329	1.91541	1.94485	1.37633	1.53187	1.88828	2.49352	1.62611	2.05267	3.45783	1.53072	2.26784	2.54787	0.772952	2.41451	4.2431	2.80233	3.58269
Adgre5	ENSMUSG00000002885	ENSMUST00000002964	4.46968	7.82707	8.70718	5.60109	3.54736	5.45671	6.79255	6.69241	7.55659	9.67788	5.88935	9.02691	16.377	10.8603	12.6808	9.91228	6.68373	8.00912	7.01283	10.2691	7.10916	8.5976	9.3018	8.85341	8.43854	16.1802	8.95731	9.05899	12.0028	9.76941	7.05219	9.35605	7.077	4.39665	5.16892	6.96324	6.51473	9.97752	9.47465	6.88822	8.64921	10.3084	8.19621	10.2554	10.9218	14.3133	11.9818
Adgrf1	ENSMUSG00000041293	ENSMUST00000047399	0.818392	2.50916	5.95929	9.47877	2.9603	6.45277	2.54857	6.70342	4.13384	1.67003	1.1438	3.17811	1.73887	7.22984	3.08355	3.38981	3.08378	3.48109	1.06061	1.20813	0.748808	1.1707	1.7013	0.423111	1.13084	1.00602	0.468645	0.373217	3.38046	0.70714	0.374376	1.75603	0.142073	1.33292	0.715257	0.341437	0.421965	0.588951	1.40639	2.8371	7.38276	3.16731	2.8293	0.20191	2.49684	1.74172	2.79312
Adgrf2	ENSMUSG00000057899	ENSMUST00000113614	0	0	0	0	0	0	0.0437523	0.0220145	0	0.0207457	0	0	0	0	0	0	0	0	0	0	0	0	0	0.0399162	0	0	0	0	0	0	0	0	0	0	0	0	0	0.0173221	0	0	0	0	0	0	0	0	0
Adgrf3	ENSMUSG00000067642	ENSMUST00000088117	0	0	0	0	0	0	0	0	0	0	0	0	0	0	0	0	0	0	0	0	0	0	0	0	0	0	0	0	0	0	0	0	0	0	0	0	0	0	0	0	0	0	0	0	0	0	0
Adgrf4	ENSMUSG00000023918	ENSMUST00000024711	0	0	0	0.0340147	0	0.216536	0.142195	0	0.0284439	0	0	0	0	0	0	0	0	0	0.0640024	0	0	0.0468279	0	0	0	0.0381069	0	0.056548	0.0263412	0	0	0	0	0	0	0	0.0411674	0.0173221	0	0	0.215985	0	0.058336	0	0	0	0
Adgrf5	ENSMUSG00000056492	ENSMUST00000113599	0.923314	4.06958	4.41429	3.88902	2.5481	3.41044	3.93771	4.16074	4.11488	5.32128	3.44357	6.47196	5.322	5.23362	5.53366	5.49384	3.67936	3.24553	5.70535	5.5121	4.46578	5.21663	5.38578	6.09121	7.3172	6.08187	7.18884	4.97622	5.36483	5.53745	4.52733	4.7866	3.6051	3.55114	3.66212	4.16967	3.08755	6.75561	2.91853	1.68907	2.43474	3.22575	0.933376	3.92884	2.71129	3.16235	3.94787
Adgrg1	ENSMUSG00000031785	ENSMUST00000093271	0.839376	0.786452	0.408322	1.13382	0.399703	0.682088	1.07193	1.87123	0.606802	0.726101	0.705749	1.10388	1.86534	0.66196	1.41031	1.40268	1.37645	0.562733	1.63663	1.66118	1.29011	1.24562	1.02682	1.37312	1.07382	2.51506	1.08761	0.689886	0.772677	0.979117	1.16666	1.50112	1.25202	0.815669	1.37329	0.879458	1.36881	2.95341	1.00457	0.607008	1.16828	1.07525	0.350016	1.58163	1.17949	1.23575	1.3028
Adgrg2	ENSMUSG00000031298	ENSMUST00000112398	0.0209844	1.0486	0.518679	0.612265	0.537101	0.357284	0.437523	0.407269	0.976573	0.425288	0.401547	0.774498	0.200234	0.134461	0.82467	0.432494	0.436758	0.170128	0.548592	0.528558	0.550329	1.18943	1.23823	0.798324	1.19736	1.66146	1.71542	0.927387	0.43024	1.31637	0.905467	0.500374	0.275266	0.477465	0.467301	0.403516	0.463133	0.554307	0.232637	0.329896	0.27489	0.198687	0.481272	0.849706	0.245089	0.476785	0.059218
Adgrg3	ENSMUSG00000060470	ENSMUST00000051259	0.503626	3.02097	1.65536	0.975089	0.649517	1.80808	1.87041	1.79418	2.13329	1.26549	0.584068	1.48668	1.53864	1.37563	1.21908	3.20279	1.52204	1.24325	4.35216	3.12415	2.13816	2.5568	2.9798	3.03363	2.29019	3.65827	2.12217	1.67382	3.44192	1.51219	2.3159	0.755281	1.53616	1.86012	1.86921	1.81065	2.36712	2.43375	1.25835	0.936904	1.67879	1.50769	0.860456	3.24739	1.8688	1.68334	1.64823
Adgrg4	ENSMUSG00000053852	ENSMUST00000096431	0	0	0	0	0	0	0	0	0	0	0	0	0	0	0	0	0	0	0	0	0	0	0	0	0	0	0	0	0	0	0	0	0	0	0	0	0	0	0	0	0	0	0	0	0	0	0
Adgrg5	ENSMUSG00000061577	ENSMUST00000074570	0	0.174767	0.0220714	0	0.0374721	0.0433072	0.0328142	0.12108	0.199107	0.0933558	0.425883	0.0712183	0.0526931	0.279264	0	0.151957	0.119116	0.0523472	0.0548592	0.245402	0.081196	0.112387	0.0805351	0.0239497	0.247074	0.259127	0.0442118	0.29405	0.0702433	0.0870326	0	0.0755281	0.0355182	0.188996	0.114441	0	0.102918	0.0779494	0.200913	0.0923708	0.0490875	0.175312	0.320848	0.14302	0.15318	0.0486515	0.108566
Adgrg6	ENSMUSG00000039116	ENSMUST00000041168	0.230828	0.162284	0.331072	0.147397	0.199851	0.400592	0.207824	0.176116	0.113775	0.21783	0.231194	0.19585	0.295081	0.413725	0.227083	0.374048	0.185291	0.405691	0.146291	0.151016	0.135327	0.206043	0.0805351	0.367229	0.0855257	0.419176	0.159162	0.147025	0.20195	0.184944	0.113183	0.132174	0.0355182	0.0994718	0.038147	0.33109	0.319047	0.32912	0.0634463	0.131958	0.304342	0.0467499	0.131256	0.109368	0.0919082	0.369751	0.246742
Adgrg7	ENSMUSG00000022755	ENSMUST00000023437	0	0	0	0	0	0	0	3.88556	0	0	0	0	0	0	0	0	0	0	0	0	0	0	0	0	0	0	0	0	0	0	0	0	0	0	0.0286103	0	0	0	0	0	0	0	0	0.319691	0	0	0
Adgrl1	ENSMUSG00000013033	ENSMUST00000045393	0.587563	1.71022	0.397286	0.600927	0.861859	0.682088	0.700037	0.528348	0.701615	0.518643	1.31415	0.649867	1.64402	1.09637	1.30274	0.853298	0.794106	0.641253	1.36234	0.887222	0.703699	1.38611	0.795284	1.17354	0.855257	1.12034	1.17603	0.825601	1.30828	0.739777	0.644274	0.443728	0.896834	0.865404	0.944139	0.538021	0.66897	1.70623	0.835377	0.541029	0.657772	0.829811	0.743784	0.614144	0.413587	0.739503	0.562571
Adgrl2	ENSMUSG00000028184	ENSMUST00000098518	14.2904	14.6555	14.6554	17.2341	13.4275	21.1231	13.5413	13.616	15.3786	12.4267	13.5066	14.6532	17.0936	19.5899	14.4019	17.0075	14.3468	10.2208	18.9813	17.4707	17.5293	13.2429	12.0199	15.2081	12.9619	15.098	16.2611	13.6846	16.0769	14.5671	21.4265	18.7499	23.4953	15.4281	18.2438	11.1432	11.743	16.0576	15.2271	16.8643	20.2928	18.5364	17.6029	15.9173	10.692	13.71	18.4662
Adgrl3	ENSMUSG00000037605	ENSMUST00000036068	0	0	0	0.0340147	0	0	0.0546904	0	0.322364	0	0.0851766	0.0801205	0	0	0.047807	0.11689	0	0.0523472	0.100575	0.169894	0.0451089	0.0374623	0	0.151681	0	0.0990781	0	0.0452384	0.272193	0.0543954	0.356963	0.0283231	0	0.0596831	0.0286103	0.0206931	0.11321	0.0519662	0.126893	0	0.206167	0.0701249	0	0.0420646	0	0.136224	0.0197393
Adgrl4	ENSMUSG00000039167	ENSMUST00000046977	1.11217	3.90729	5.73858	2.6985	1.83613	4.11418	4.36429	4.21578	4.3045	5.80881	2.20242	5.39478	5.05854	5.88523	6.35833	4.11453	5.4661	2.52575	6.36366	7.86229	3.40121	3.82116	4.37909	5.60423	6.78504	9.03135	6.33113	5.5417	4.6185	6.01613	5.66787	4.0974	4.11123	5.04322	5.35012	4.15932	4.24024	9.21535	4.73733	0.712575	1.65916	3.50625	0.525024	3.89519	4.39628	3.87266	5.09275
Adgrv1	ENSMUSG00000069170	ENSMUST00000095585	0.314766	10.7981	2.0085	1.95018	3.02275	4.26576	4.67056	1.60706	1.93418	2.4065	4.39268	2.19886	2.23419	1.13774	2.39035	0.584451	2.27644	3.14083	0.841174	0.547435	0.424024	0.983386	0.785217	1.53278	0.503651	1.29564	1.26446	3.20062	1.31706	1.63186	0.444027	0.311554	1.36745	0.0895246	1.00136	0.817379	0.566051	0.74485	1.82937	0.435462	1.237	1.00512	1.32714	1.85926	2.28239	2.14067	0.523092
Adh1	ENSMUSG00000074207	ENSMUST00000004232	1881.17	1682.16	1789.44	1649.45	2217.64	2020.58	2450.03	1695.32	1788.34	2314.64	1929.02	2303.87	1536.25	1911.37	1823.27	1630.8	1999.44	1757.82	1928.92	2517.88	2535.75	1564.76	1666.5	2376.39	2225.26	1746.61	2044.14	2405.59	1310.78	2801.3	2694.89	2628.03	2572.14	2860.77	2935.21	2937.11	3850.38	2519.29	3318.95	2118.63	2207.12	2284.04	2719.49	2008.56	3631.05	2745.99	2301.06
Adh4	ENSMUSG00000037797	ENSMUST00000013458	185.565	146.417	200.298	89.9349	121.522	141.874	155.244	76.2363	92.8977	94.559	95.8115	88.2127	97.8089	94.5568	80.2321	138.024	138.069	202.61	161.633	158.775	128.56	151.694	176.231	137.791	143.94	74.6058	92.8271	110.879	65.976	118.332	57.5407	82.5334	41.6806	91.5041	125.284	120.786	68.2452	63.5287	73.9573	97.1477	108.552	141.126	67.7135	41.257	145.108	70.1068	101.914
Adh5	ENSMUSG00000028138	ENSMUST00000005964	280.561	287.529	305.403	297.788	334.876	312.332	355.717	328.369	303.477	364.399	310.761	299.161	267.028	237.923	244.306	269.946	335.669	342.717	346.939	377.871	372.572	320.677	359.448	324.447	387.479	332.178	374.111	393.065	393.003	434.032	314.04	354.312	292.501	365.678	356.379	377.298	341.607	262.204	393.864	243.146	304.362	382.999	286.109	260.313	470.248	343.791	283.072
Adh6a	ENSMUSG00000053054	ENSMUST00000013455	0.692485	0.124834	0	0	0.0749443	0	0.185947	0.264174	0	0	0.182521	0	0	0	0	0	0.132351	0	0	0	0	0.215408	0	0	0.0570171	0	0.0530542	0	0	0	0	0.0566461	0	0	0	0	0	0	0	0.3167	0	0	0.14584	0	0	0	0
Adh6b	ENSMUSG00000074206	ENSMUST00000090166	0	0.0499334	0	0	0.162379	0	0.339081	0.24216	0	0	0.194689	0.302678	0	0	0	0.245469	0	0	0.20115	0.0471926	0.0992396	0.0842902	0.241605	0	0	0	0.141478	0	0.21073	0.141428	0	0.179379	0	0	0.0953676	0	0.0411674	0.129916	0.0951695	0	0	0	0	0.0420646	0	0.155685	0.0789574
Adh7	ENSMUSG00000055301	ENSMUST00000090171	5.2461	5.24301	2.82514	2.80055	2.47316	2.84745	4.77994	4.20477	5.7267	4.58481	5.4148	5.39478	4.4473	6.24724	6.78859	5.1081	2.84555	4.25321	3.94986	3.46394	2.83284	4.71089	4.97304	6.07524	3.63959	5.07584	5.44689	6.19766	4.11802	3.67713	6.01613	4.73939	5.49644	3.88935	3.93868	3.7558	1.97603	1.61961	3.41553	6.76946	2.30711	1.70637	3.03347	2.75944	2.32834	2.99693	2.71416
Adhfe1	ENSMUSG00000025911	ENSMUST00000027044	62.3237	92.0648	77.8129	78.8461	83.0757	60.0021	86.9687	91.3712	84.4593	87.4329	94.9962	60.0014	81.2528	79.3421	77.9971	83.5063	93.9163	89.2651	76.7023	73.1108	66.4544	75.6552	76.8204	48.57	69.5514	70.8408	82.7379	93.9828	84.3008	89.1105	58.3155	75.2449	39.221	95.8311	74.072	66.6422	85.6281	75.4117	82.1419	87.5675	60.5052	87.6445	87.3874	66.6724	76.9731	66.2731	62.5638
Adi1	ENSMUSG00000020629	ENSMUST00000020957	293.467	181.945	169.398	156.184	201.588	165.639	206.358	180.101	146.514	171.91	237.229	173.692	140.522	153.906	173.002	162.805	167.146	184.027	149.126	155.462	164.711	163.738	172.556	141.718	175.432	146.933	151.859	211.738	102.898	205.419	139.755	144.533	140.608	160.508	152.045	197.34	183.565	132.098	190.318	278.313	163.412	212.315	290.061	134.758	263.654	171.964	178.276
Adig	ENSMUSG00000044405	ENSMUST00000059889	0	0	0	0	0	0	0	0.165109	0	0	0	0	0	0	0	0	0	0	0	0	0	0	0	0	0	0	0	0	0	0	0	0	0	0.397887	0	0	0	6.40917	0	0	0	0	0	0	0	0	0
Adipoq	ENSMUSG00000022878	ENSMUST00000023593	0.314766	0	0	0	0	0	0	0	0	0	0	0	0	0	0	0.187024	0	0	0	0	0	0	0	0	0	0.0457283	0	0	0	0	0	0	0.0532773	0	0	0	0	10.7224	0	0	0.363247	0.198687	0.379184	0	0	0.107033	0.059218
Adipor1	ENSMUSG00000026457	ENSMUST00000027727	26.9859	50.0333	45.2465	46.4414	44.4295	41.8781	47.8979	45.2178	44.107	44.9664	53.6978	46.3364	51.3336	50.2572	51.9542	58.4918	51.6566	43.5398	40.8335	47.9949	42.9256	43.3814	49.9519	43.3649	52.0852	46.6048	47.6426	54.9307	51.4181	57.2566	39.2137	41.6349	38.555	49.8155	41.1321	45.1214	48.2893	47.679	57.2603	40.2869	46.7902	62.0138	49.2064	42.8975	70.463	52.4658	49.8714
Adipor2	ENSMUSG00000030168	ENSMUST00000032272	122.087	164.119	182.928	178.804	179.367	187.932	184.635	180.882	156.356	185.529	180.124	181.66	137.171	143.873	145.775	155.324	186.469	166.569	174.196	185.278	135.182	139.95	142.769	118.2	98.6872	61.3065	134.227	124.473	110.8	120.225	193.361	170.165	177.227	148.024	186.568	157.495	210.18	181.518	176.687	146.83	155.313	131.122	125.525	194.372	92.6282	101.468	146.259
Adk	ENSMUSG00000039197	ENSMUST00000045376	735.629	477.651	487.79	465.072	579.219	411.029	573.888	526.125	505.988	581.544	597.173	438.802	405.494	440.276	362.604	378.736	490.638	542.932	503.854	491.417	527.792	499.129	522.914	438.998	557.609	471.901	540.551	664.168	691.484	636.709	462.223	463.724	429.442	537.804	492.993	615.32	547.66	420.589	607.953	728.357	463.631	578.437	752.812	533.893	685.145	494.805	533.88
Adm	ENSMUSG00000030790	ENSMUST00000033054	0.566579	1.23585	1.40154	1.20185	0.637026	0.454726	1.15944	0.451298	1.45064	1.23437	0.596236	0.979251	1.38056	1.91348	0.657346	0.455872	0.72793	1.24325	0.941749	0.689013	1.70512	1.82629	1.4295	0.81429	1.17835	2.37787	1.03456	0.995245	3.09071	1.13142	1.3582	1.09516	1.78479	0.417781	1.61171	2.02793	1.37911	1.63694	1.20548	1.70226	1.50208	0.677874	0.568776	1.94339	1.08758	2.10174	1.16462
Adm2	ENSMUSG00000054136	ENSMUST00000066991	0	0	0	0	0	0	0	0	0	0	0	0	0	0	0	0	0	0	0	0	0	0	0	0	0	0	0	0	0	0	0	0	0	0.0696302	0	0	0	0	0	0	0	0	0	0	0	0	0
Adnp	ENSMUSG00000051149	ENSMUST00000057793	0.419688	1.17344	3.11207	3.12935	1.349	3.69194	2.24231	2.77383	1.99107	1.51444	0.693581	2.45703	3.20374	1.7273	1.82862	2.60665	2.24997	2.74823	2.74296	1.71781	3.59969	2.56617	1.75164	2.37102	2.72732	2.12637	1.49436	3.58514	1.69462	2.32812	2.97759	2.63404	1.31417	1.29313	2.11716	2.59699	2.7685	5.42181	2.00913	1.05567	3.11215	1.14537	0.204176	4.52615	0.306361	1.36224	3.36556
Adnp2	ENSMUSG00000053950	ENSMUST00000066743	1.46891	1.98485	2.05264	3.7643	2.93532	2.13288	2.19855	2.37757	2.26603	1.9501	2.06857	2.91105	2.75058	2.49269	2.15131	2.68847	2.59408	2.12006	2.33152	2.7183	1.30816	2.12599	2.33552	1.85211	2.45174	2.33214	1.60047	1.5268	1.44877	1.53395	3.03854	3.19106	2.27316	1.97949	2.58446	1.83134	2.23333	2.22589	1.56501	1.78144	1.4039	1.76481	1.21047	2.20419	1.39394	1.51793	2.80299
Ado	ENSMUSG00000057134	ENSMUST00000075686	4.8474	4.26931	4.7895	6.168	5.84565	5.15356	4.2221	4.62305	4.4088	5.89179	5.76767	6.35623	6.28102	5.32671	4.36239	4.95614	5.86315	4.41025	4.56246	4.82309	5.2597	4.68279	4.13749	4.2391	2.94589	3.39914	3.44852	3.73217	4.89069	4.17757	6.07707	7.32623	6.69518	5.51074	4.70162	5.32848	5.93839	6.41783	5.37179	4.49978	5.54688	4.99056	4.52104	7.90815	4.08992	5.54627	5.10262
Adora1	ENSMUSG00000042429	ENSMUST00000038191	1.90958	7.96438	7.47118	6.03194	5.6458	6.49608	7.44883	4.84319	6.8929	3.77572	4.34401	4.88735	3.04566	6.39205	3.01184	4.34831	5.26757	2.72206	6.46424	8.54187	7.10014	16.3148	11.3957	13.0047	15.5087	19.5717	11.3536	9.80542	14.0487	12.4348	8.65417	6.55207	17.6525	7.79859	8.3542	4.68699	11.3725	9.6917	2.9714	2.99545	5.92977	7.51505	3.31057	16.1612	2.68066	3.6294	4.21435
Adora2a	ENSMUSG00000020178	ENSMUST00000105420	0.251813	0.224701	0.397286	0.181412	0.249814	0.50886	0.317204	0.297196	1.43167	0.611999	0.523228	0.872424	1.0644	1.03431	0.836622	0.783164	0.714695	0.235562	0.484589	0.292594	0.848047	0.299699	0.493277	0.870173	0.722217	1.15845	0.63665	0.667266	0.84292	0.913843	0.853228	0.538138	0.372941	0.298415	0.371934	0.724259	0.689553	0.99602	0.803654	0.56742	1.11919	0.736312	0.481272	1.16098	0.842492	1.30386	0.917879
Adora2b	ENSMUSG00000018500	ENSMUST00000018644	0	0	0	0	0	0	0	0	0	0	0	0	0	0.0413725	0	0	0	0	0	0	0	0	0	0	0	0.0914567	0	0	0.193169	0	0	0	0	0	0	0	0	0	0	0	0.07854	0	0.058336	0	0	0.0389212	0
Adora3	ENSMUSG00000000562	ENSMUST00000000574	0	0	0	0	0	0	0	0.0770508	0	0	0.243362	0	0	0	0	0.128579	0	0	0.0548592	0	0.288697	0	0	0	0	0	0	0	0	0	0	0	0	0	0	0.217278	0.0514592	0	0	0	0	0.0701249	0	0	0	0	0
Adpgk	ENSMUSG00000025236	ENSMUST00000026266	9.422	7.7272	8.67408	12.7442	11.3291	7.87108	8.85985	8.25544	8.12546	10.2899	11.8395	10.5136	8.49413	10.4155	9.27455	6.93159	9.21163	8.87285	5.35791	8.3059	7.58732	9.4967	7.80183	7.74374	7.73533	8.09391	8.02886	8.73101	13.8204	10.705	11.2313	12.5282	10.0073	6.77403	6.26565	6.64249	8.62456	7.82092	10.7753	9.46141	9.00264	6.91899	9.74212	10.3227	7.07693	12.3088	8.30039
Adprh	ENSMUSG00000002844	ENSMUST00000002923	12.087	3.42044	6.87525	4.66002	4.32179	4.40651	5.28309	4.97528	4.76909	4.56406	4.62387	3.71225	3.85713	4.0545	3.96798	6.37051	7.49107	5.36559	5.33048	5.3894	3.48241	3.41844	4.63077	3.60842	2.81285	3.1705	1.87458	3.653	6.47995	4.04702	3.2649	4.54113	4.2533	6.35625	6.64712	5.34917	5.91781	6.91151	5.95338	3.20659	7.44166	7.35143	3.77726	7.5464	4.28905	4.55378	6.59294
Adprhl1	ENSMUSG00000031448	ENSMUST00000033825	0.356735	0.0624168	0	0	0	0	0	0	0	0	0.0608404	0	0	0.0517156	0	0	0	0	0	0	0	0.159215	0	0	0	0	0	0	0	0	0.226367	0	0	0	0	0	0	7.98548	0	0	0	0	0	0	0.137862	0	0
Adprhl2	ENSMUSG00000042558	ENSMUST00000102617	20.7536	10.0117	9.30311	9.92096	10.7045	11.9528	8.49889	10.0826	8.14443	8.35016	9.00438	9.04472	11.3606	8.76062	11.641	9.52655	13.2616	14.3039	12.197	12.1096	12.829	12.7934	11.0736	9.12484	7.24118	9.22188	9.61164	8.50482	9.84285	9.71502	9.55093	10.3474	11.428	11.2702	9.67981	7.93581	14.707	11.8829	9.03053	12.1797	12.0362	12.5757	15.9549	14.3272	17.8761	12.2796	9.93876
Adprm	ENSMUSG00000020910	ENSMUST00000116363	16.2839	21.022	19.0145	19.0596	17.5494	10.8051	16.79	13.671	11.8706	13.2462	17.6437	12.7926	11.7189	15.2354	15.9675	17.779	15.1012	17.0128	17.8475	20.6798	23.4115	22.7584	24.382	21.8022	26.0568	17.049	21.593	17.3942	16.9901	16.9387	12.9638	10.6872	18.6559	13.8763	16.3746	22.421	22.2921	17.7292	13.9688	18.1179	13.0671	24.9411	24.7491	10.6087	47.4093	15.5198	15.6533
Adra1a	ENSMUSG00000045875	ENSMUST00000054661	0.923314	2.13465	1.93125	1.72341	1.64877	1.75394	1.64071	1.61807	2.14277	1.65966	1.35066	0.872424	0.948476	1.07568	1.88838	1.917	2.62055	1.81907	2.43209	2.58616	1.19087	2.9127	2.39592	1.98783	2.67981	1.8901	2.50239	2.13751	1.19414	2.44779	2.55098	3.07777	2.45076	1.94965	2.67983	1.53129	2.88171	2.20857	0.919972	1.55711	1.71806	1.4025	0.80212	2.48181	0.719948	1.34278	2.28976
Adra1b	ENSMUSG00000050541	ENSMUST00000067258	42.7662	46.3133	42.4213	23.6176	31.8138	41.7373	49.1229	39.0427	41.3479	42.6947	45.5938	37.0335	41.8067	52.0569	49.5639	73.1382	48.7978	44.6129	57.2821	57.7544	41.004	31.9273	31.1973	38.9263	32.1387	20.2805	26.7216	27.7877	33.6905	26.0119	38.8915	38.5949	27.5888	43.7576	48.2369	54.6712	73.9674	60.1596	42.2553	53.0604	34.2631	46.1889	61.2382	30.2445	36.365	47.6006	54.8556
Adra1d	ENSMUSG00000027335	ENSMUST00000103184	0.52461	0	0	0	0	0	0	0	0	0	0.170353	0	0	0	0	0	0	0	0	0	0	0	0	0	0	0	0	0	0	0	0	0	0	0	0	0	0	0.129916	0	0	0	0	0	0	0	0	0
Adra2a	ENSMUSG00000033717	ENSMUST00000036700	0	0	0	0.170074	0.0249814	0.0216536	0	0.0220145	0	0.0414915	0.0608404	0	0	0	0	0	0	0	0	0	0	0.0655591	0	0	0	0	0	0	0.316095	0	0.0783577	0	0.0177591	0.0198944	0.0190735	0.0206931	0.123502	0.16456	0	0	0	0	0	0	0	0	0
Adra2b	ENSMUSG00000058620	ENSMUST00000071902	1.13316	1.31075	1.03736	1.24721	0.686989	1.29922	0.710975	0.92461	1.90574	1.224	0.924774	1.47778	1.03278	1.70661	1.06371	1.89362	2.09115	1.06003	2.10294	1.6423	1.29914	1.21753	1.15769	1.24538	0.779234	1.15083	1.35288	0.825601	1.05365	1.26197	1.34079	1.80323	1.75815	1.51197	1.63079	0.755299	1.67757	1.44639	1.19491	1.47793	1.80642	1.46094	0.831288	1.89291	0.9344	1.64442	1.95419
Adra2c	ENSMUSG00000045318	ENSMUST00000049545	0	0	0.0220714	0.0226765	0	0.054134	0.109381	0.0220145	0	0.0933558	0	0.062316	0	0	0.0358552	0.151957	0	0	0	0.0188771	0.0451089	0	0	0	0.0190057	0	0.0176847	0.0452384	0.0351217	0	0	0	0	0	0	0	0.0308755	0.0866104	0.148041	0	0	0.210375	0.07292	0.0168259	0.107226	0.0194606	0.0394787
Adrb1	ENSMUSG00000035283	ENSMUST00000038949	0.650517	0.424434	0.573858	0.714309	0.0374721	0.23819	0.262514	0.132087	0.0568877	0.477152	0.474555	0.738889	0.695549	0.620587	0.54978	0.467561	0.277937	0.170128	0.164578	0.235963	0.189457	0.355892	0.694615	0.455044	0.446634	1.08986	0.282955	0.135715	1.27316	0.435163	0.0957705	0.283231	0.284146	0.218838	0.247956	0.641487	0.236712	0.50234	0.422976	0.514637	0.58905	0.385687	0.554192	0.403821	0.582085	1.2844	0.315829
Adrb2	ENSMUSG00000045730	ENSMUST00000053640	0.650517	0.424434	0.419357	0.612265	0.34974	0.81201	0.721913	0.31921	1.02398	0.487525	0.474555	0.302678	0.600701	0.920538	0.812719	0.385737	0.370583	0.484212	0.393157	0.32091	2.1111	0.833537	1.06709	1.1416	0.855257	3.07904	1.24677	0.57679	2.63412	0.772415	0.731338	0.981866	1.43849	1.13398	1.55449	1.55198	0.566051	1.15192	0.993993	0.56742	0.962114	0.490874	1.53132	1.76671	1.4399	2.0239	0.128306
Adrb3	ENSMUSG00000031489	ENSMUST00000081438	5.98055	2.10969	2.73686	1.16784	1.63628	2.14371	2.7564	2.05836	1.94366	1.6804	1.48451	0.943642	1.91803	2.52372	2.3784	4.8977	2.7529	3.52035	4.85504	2.26525	0.974352	2.613	4.4999	1.2853	0.655697	2.81229	1.41478	1.35715	0.0526825	1.22934	1.00994	0.821369	0.843557	0.348151	1.78337	0.217278	0.545467	2.74555	0.43355	5.18596	2.51328	0.724624	2.63971	0.580492	1.04163	2.16013	1.77654
Adrm1	ENSMUSG00000039041	ENSMUST00000061437	129.012	66.7111	79.9759	100.831	84.0125	84.9471	74.1164	57.623	66.625	56.9989	55.0362	71.9749	62.3886	53.1119	54.6075	66.3468	68.7828	59.9376	72.1215	92.7902	99.7538	83.363	82.2162	67.3785	96.606	72.487	69.2357	64.8379	68.0043	75.7945	65.0891	95.0805	77.6073	70.0082	64.3827	66.1663	86.5235	82.5137	78.7792	94.0598	101.641	80.4333	94.4898	102.68	85.49	82.5908	75.4339
Adsl	ENSMUSG00000022407	ENSMUST00000023043	11.0798	12.9952	14.225	17.4836	17.9491	15.0384	13.3882	16.0266	14.459	14.688	12.3384	10.9142	10.1065	11.3774	9.42993	10.7305	14.9821	16.5548	14.9491	15.668	13.4876	12.091	15.7144	12.5816	12.3062	14.1301	15.2442	13.6846	14.8828	13.8708	20.8431	24.3578	22.7938	26.2208	21.8487	17.8892	12.4531	16.2135	20.5249	18.6061	18.4471	19.1324	18.7696	20.5948	16.3137	17.2129	15.0512
Adss	ENSMUSG00000015961	ENSMUST00000016105	21.9077	26.5771	23.3847	27.1097	29.9777	23.8514	28.789	23.7096	24.4143	26.2226	25.48	23.9827	20.2447	22.3205	20.8438	19.1466	26.1923	26.6709	21.1939	22.3221	20.9937	23.4982	24.1505	20.1816	23.2725	22.2011	21.5311	25.6954	18.553	25.6093	28.7573	32.0617	32.2683	23.4157	20.5422	21.7588	19.5854	17.6339	25.6217	23.0927	21.0193	23.7256	27.3742	27.8973	23.9421	22.4867	21.7133
Adssl1	ENSMUSG00000011148	ENSMUST00000021726	23.8803	14.3059	15.0086	16.3838	15.3886	18.3406	17.9603	17.0392	14.1935	17.2397	13.1902	15.4277	10.6967	14.3252	11.653	14.471	14.2145	10.404	21.9985	25.0687	26.109	20.3514	20.7982	22.1615	25.5437	18.9468	31.0544	18.0049	22.0037	27.1324	24.6653	27.3695	21.9414	28.8568	25.8828	21.9554	37.0403	63.1736	19.552	23.7789	17.6028	25.0697	29.941	22.3616	27.8941	21.4261	18.5648
Adtrp	ENSMUSG00000058022	ENSMUST00000072012	142.925	188.424	158.054	162.341	232.077	132.314	146.822	162.434	124.916	153.633	150.337	105.252	109.338	113.836	141.497	129.257	181.453	194.784	104.799	116.028	125.8	104.782	118.769	75.8088	136.204	70.9856	137.985	196.787	117.956	155.353	141.827	136.744	113.694	136.217	122.576	140.703	163.589	111.416	218.129	227.536	174.85	197.963	208.158	141.707	287.857	159.917	155.349
Aebp1	ENSMUSG00000020473	ENSMUST00000102923	1.65777	0.386984	0.121393	0.170074	0.474647	0.57382	0.218762	2.01433	0.673171	0.300813	0.194689	0.3917	0.590163	0.506813	1.13542	0.864987	0.64852	0.170128	0.192007	0.235963	0.469133	0.290333	0.342274	1.02984	0.494149	1.19656	0.256428	0.418455	0.324875	0.184944	0.269899	0.198261	0.150952	0.497359	0.829698	0.124159	0.843931	4.86751	0.274934	0.659791	0.43197	0.666187	1.0938	0.580492	0.214453	0.749233	0.0789574
Aebp2	ENSMUSG00000030232	ENSMUST00000032359	4.86838	10.9729	10.7709	11.6104	7.95658	10.0906	8.79422	9.81847	13.3307	9.61565	12.6913	13.5582	8.39928	11.0982	9.13113	11.3033	9.9528	7.01453	10.1489	12.053	13.7943	11.2574	13.1574	12.6055	9.33181	11.9503	12.2555	13.1078	12.3892	12.685	9.68153	8.36474	7.19243	8.23626	9.96592	8.82562	11.4548	12.0302	8.52296	6.28121	9.62114	5.18924	5.97944	8.9177	6.90843	9.02972	10.3138
Aen	ENSMUSG00000030609	ENSMUST00000107421	14.2274	10.7856	6.98561	13.9801	10.4797	11.2815	8.2145	9.04797	6.88342	10.0721	9.17473	11.6353	11.7611	9.00886	11.3303	5.55228	6.72343	6.81823	4.98304	6.36157	8.24591	7.22086	6.74481	7.59206	4.29529	7.47658	6.26923	7.49826	9.62334	6.32074	12.633	12.651	17.1198	9.85765	6.64712	5.43195	6.24715	7.16268	9.39006	8.28698	8.31542	6.7203	9.40668	14.6217	8.27174	15.2863	7.81678
Aes	ENSMUSG00000054452	ENSMUST00000002518	1722.29	474.293	516.03	598.047	614.968	699.455	588.031	525.883	501.162	536.941	688.92	620.72	562.826	574.84	579.743	608.413	593.912	473.795	426.283	500.261	491.2	406.213	410.437	457	435.183	324.93	436.132	413.818	413.689	490.494	404.439	500.695	465.759	445.753	491.582	540.608	654.983	670.815	551.105	704.301	605.779	635.975	1070.22	515.923	725.922	585.365	572.164
Afap1	ENSMUSG00000029094	ENSMUST00000064571	0.125906	0.224701	0.0772501	0.0907059	0.224833	0.227363	0.240638	0.473312	0.360289	0.248949	0.182521	0.364994	0.284543	0.49647	0.454166	0.222091	0.0926457	0.130868	0.22858	0.207648	0.342828	0.309064	0.201338	0.183614	0.513154	0.251506	0.353694	0.135715	0.21951	0.108791	0.348256	0.132174	0.319664	0.278521	0.276566	0.217278	0.236712	0.571629	0.190339	0.171546	0.19635	0.222062	0.014584	0.185084	0.229771	0.428133	0.167784
Afap1l1	ENSMUSG00000033032	ENSMUST00000120472	1.30103	1.58539	1.02632	1.26988	0.52461	1.4941	1.27976	1.38691	1.1662	1.58705	1.52101	1.70034	1.82318	1.99622	1.99594	2.06896	1.87938	1.30868	1.44463	1.44409	1.13674	1.4142	1.6711	1.29328	1.68201	1.61573	1.53857	1.36846	2.0195	1.74065	0.957705	1.00075	0.905714	1.70097	1.00136	1.41748	0.915974	2.67626	1.60731	0.6334	0.962114	0.654499	0.466688	1.85084	1.4399	1.85849	1.17449
Afap1l2	ENSMUSG00000025083	ENSMUST00000111584	0.566579	0.299601	0.342107	0.283456	0.149889	0.313977	0.153133	0.429283	0.720578	0.21783	0.194689	0.373896	0.811474	0.599901	0.454166	0.409116	0.423523	0.549646	0.411444	0.519119	0.369893	1.48913	0.825484	0.702525	0.380114	0.845974	0.424433	0.248811	0.342436	0.304614	0.757458	0.27379	0.515014	0.338204	0.801088	0.196585	0.380798	0.900748	0.412401	0.15835	0.74613	0.560999	0.408352	0.496363	0.474859	0.282179	0.750095
Afdn	ENSMUSG00000068036	ENSMUST00000123030	25.1393	19.1495	22.7115	16.5085	16.5002	22.2166	16.8556	21.8274	21.7785	16.2128	19.3838	19.22	16.8934	27.6575	23.521	27.2705	20.8453	19.9574	24.0649	17.499	25.6579	26.6544	20.8988	27.9653	19.1578	24.8915	20.1341	18.74	19.7472	15.3504	19.2325	23.7253	19.3041	15.4778	23.1362	13.7506	16.0141	17.8071	12.9959	14.3307	19.3012	11.9329	14.7153	12.8045	6.1119	13.3597	15.0611
Aff1	ENSMUSG00000029313	ENSMUST00000031256	3.75621	5.08073	5.29715	4.93214	4.62156	5.90061	4.25491	5.50363	4.49413	6.20297	5.32962	6.39184	7.13465	6.32999	5.30658	5.91464	6.16756	4.18778	6.61967	6.909	6.36938	5.24472	5.07371	4.86179	4.01021	4.57283	4.48308	3.55121	4.20582	5.21108	6.72135	5.48523	5.24781	4.11813	5.96048	3.89031	4.62104	6.33122	3.75391	3.31215	4.56513	2.95693	2.98972	5.74603	1.33267	3.24019	5.0434
Aff2	ENSMUSG00000031189	ENSMUST00000033532	0	0	0.0110357	0	0	0	0	0.0550363	0.132738	0	0.0121681	0	0	0.0517156	0	0.0584451	0	0	0.118862	0	0	0	0	0	0	0	0	0	0	0	0	0	0	0.00994718	0.858308	0	0	0.0346442	0	0	0.107992	0	0	0	0	0.0291909	0
Aff3	ENSMUSG00000037138	ENSMUST00000027250	0.0419688	0.0124834	0.264857	0	0.0624535	0.378938	0.153133	0.264174	0.455102	0.0311186	0.0608404	0.0801205	0.569085	0.248235	0.239035	0.035067	0.0132351	0.0392604	0.100575	0.141578	0.135327	0.0468279	0.140936	0.455044	0.180554	0.129564	0.0176847	0.0678576	0.0965846	0.0870326	0.0957705	0.27379	0.0355182	0	0.0858308	0.0310397	0.0102918	0.242509	0.0740207	0.0263916	0.569415	0.374	0.07292	0.151433	0	0.194606	0.128306
Aff4	ENSMUSG00000049470	ENSMUST00000060945	4.5746	11.8467	15.1852	15.2613	11.4665	12.8947	11.2006	14.1773	16.3268	10.6322	11.4502	16.2378	12.3407	12.1325	11.2824	10.2279	11.7263	11.3593	11.1456	11.817	14.2905	13.8985	12.9762	11.1366	14.5489	11.8589	14.8198	13.3001	10.8526	15.6006	10.9701	14.7941	9.14593	10.0069	10.2806	12.8918	7.77034	10.2114	7.42322	5.9909	8.94374	5.41131	4.25853	6.41906	3.7376	5.4587	10.3138
Afg3l1	ENSMUSG00000031967	ENSMUST00000001520	17.8577	20.8722	23.3516	24.5019	23.6574	24.0463	17.49	23.2583	21.0674	17.9347	20.5884	19.8165	20.0971	19.683	19.3977	18.9479	22.5261	17.2091	21.6694	21.7275	22.2477	21.0819	18.8855	18.8325	18.4926	18.0703	22.4419	19.1245	16.3579	22.2586	19.3456	18.6082	17.617	19.2975	22.0395	18.241	27.294	25.091	16.5278	17.4713	20.3909	16.3742	17.005	23.5394	15.5019	19.2076	18.3576
Afg3l2	ENSMUSG00000024527	ENSMUST00000025408	22.5792	31.0461	36.0868	40.6022	36.7726	39.1605	30.6594	34.4417	37.4416	33.2347	31.2476	34.5854	30.836	29.902	29.473	28.9888	30.1231	24.6555	33.4367	36.7631	34.2828	33.4445	32.9388	34.4876	47.4763	35.2718	45.1491	38.5205	34.0944	51.8714	39.9015	37.0938	34.426	31.7812	35.8773	24.8214	35.5583	36.3937	25.7486	22.4461	40.507	25.7826	29.2118	45.3036	25.8722	30.2904	21.6047
Afm	ENSMUSG00000029369	ENSMUST00000113179	195.134	99.5174	131.491	135.934	164.315	179.876	154.489	121.454	124.831	144.038	131.866	114.003	76.7949	110.609	84.212	113.699	121.961	112.625	174.16	194.103	140.144	130.144	164.513	121.026	142.03	90.4659	115.711	159.771	114.786	188.143	142.054	178.058	124.926	200.495	202.208	158.365	220.575	168.18	258.237	274.79	235.718	254.448	230.529	171.674	298.288	152.406	248.252
Afmid	ENSMUSG00000017718	ENSMUST00000073388	51.9364	86.2725	83.2314	56.9973	81.4644	61.3988	81.9044	82.8957	91.466	96.4365	98.8778	59.672	77.6802	117.508	79.9094	120.806	130.975	72.6318	98.1065	133.121	146.829	98.2543	92.3637	68.1369	93.6031	111.257	98.3889	101.447	49.943	114.665	117.284	119.344	87.0018	144.97	124.655	140.527	130.562	120.094	117.185	162.546	94.0221	124.53	153.818	81.4792	97.775	122.981	160.293
Afp	ENSMUSG00000054932	ENSMUST00000042755	1.28005	1.78512	1.53397	1.65538	0.512119	1.75394	2.54857	0.68245	0.986054	0.777965	0.936942	0.560844	0.84309	1.84108	2.66524	0.584451	0.211762	1.96302	1.0789	1.30252	2.27349	0.955289	0.714749	2.13152	2.21417	1.28801	0.866551	0.667266	1.57169	1.07703	0.269899	0.887456	1.58056	1.52192	1.41144	1.40713	1.3894	1.24719	2.47441	2.61277	1.72788	1.7765	1.12297	1.15257	1.13353	1.44981	1.56928
Aftph	ENSMUSG00000049659	ENSMUST00000035350	8.81345	14.1062	16.995	18.4587	14.814	14.2481	15.7618	14.3315	13.4445	13.4329	12.5331	13.5938	13.4051	13.2082	10.7446	12.0864	15.3924	15.6649	13.9251	12.742	18.3593	12.3907	13.1776	11.1366	14.3683	12.1714	11.1856	16.7948	12.3628	15.568	16.0981	14.0766	16.9688	14.0952	12.7506	15.2405	14.4703	11.7444	12.1605	11.5463	12.3602	10.8226	9.01292	12.0641	9.95672	10.7228	13.0773
Aga	ENSMUSG00000031521	ENSMUST00000033920	19.4735	18.4879	17.4144	19.6152	16.5502	16.6516	16.2102	20.5395	19.0195	17.9969	13.0442	12.57	14.2166	15.3078	13.8999	14.8567	17.06	19.3816	16.1926	15.6302	16.1039	15.987	14.9695	13.1803	19.2623	15.8525	19.7538	20.4251	14.3384	17.2433	15.1404	16.5784	15.85	19.387	16.3079	16.3476	19.2457	16.3174	22.2168	15.1488	19.6841	25.2567	18.5946	18.3234	26.3777	18.1275	18.6635
Agap1	ENSMUSG00000055013	ENSMUST00000027521	1.19611	1.1984	1.55604	1.41728	1.17413	1.50493	1.10475	2.5757	1.54545	1.80488	2.26326	2.47483	3.45667	1.8721	2.76085	1.97544	1.87938	1.51807	1.29833	1.17982	0.631525	1.39547	1.16776	1.93993	0.769731	1.31088	1.75963	1.28929	0.737555	1.39252	1.6281	2.02982	1.35857	0.944982	1.82152	1.67614	1.04977	1.65426	0.634463	0.56742	1.72788	0.876561	0.860456	1.39655	0.367633	1.31359	1.6285
Agap2	ENSMUSG00000025422	ENSMUST00000039259	0.755439	0.511818	0.364179	0.907059	0.449666	0.530513	0.328142	0.583385	1.34634	0.560135	0.365042	0.516332	1.22248	0.96191	1.12346	0.783164	0.794106	0.772122	0.320012	0.169894	0.180436	0.187312	0.151003	0.279413	0.152046	0.419176	0.265271	0.248811	0.21951	0.23934	0.287311	0.623107	0.488375	0.397887	0.400544	0.289704	0.185253	0.450374	0.444124	0.0791749	0.31416	0.385687	0.525024	0.28604	0.0765902	0.34056	0.167784
Agap3	ENSMUSG00000023353	ENSMUST00000024123	38.5064	17.9511	16.9178	14.7624	19.6854	20.127	18.9776	17.8648	17.6352	16.4721	17.5829	21.6949	21.1615	16.58	20.6168	14.0502	17.0997	13.0999	12.6542	11.6566	14.1732	16.5396	17.7177	18.7207	20.3076	17.3387	18.5955	19.1811	15.5677	22.2368	10.8482	16.163	12.4669	9.5294	12.7506	14.8163	16.1891	17.0969	17.1305	16.2309	20.9996	15.521	22.6635	14.1842	19.7296	22.331	11.2021
Agbl1	ENSMUSG00000025754	ENSMUST00000026854	0	0	0	0	0	0	0	0	0	0	0	0	0	0	0	0	0	0	0	0	0	0	0	0	0	0	0	0	0	0	0	0	0	0	0	0	0	0.190543	0	0	0	0	0	0	0	0	0
Agbl2	ENSMUSG00000040812	ENSMUST00000037206	0.0629532	0.11235	0	0	0	0	0	0	0.0948129	0	0.0851766	0.160241	0.0210772	0.0620587	0.0358552	0.023378	0	0	0.0365728	0	0.0360871	0	0	0.0558826	0	0.0228642	0.0265271	0	0	0	0	0	0.0887955	0	0	0	0	0	0	0.250721	0	0	0	0	0	0	0
Agbl3	ENSMUSG00000038836	ENSMUST00000115009	4.28082	8.43875	4.69018	2.63047	6.3203	3.38879	5.53467	7.79314	4.87338	7.1469	7.30085	6.00904	4.13114	11.967	8.66502	8.82521	8.85428	7.90443	5.7785	4.39835	5.33187	6.24684	4.55023	5.22104	4.57087	5.4874	4.58918	7.56612	4.41655	3.70977	6.73876	4.55057	5.67403	8.41531	6.55175	6.18725	4.2917	3.78487	5.6996	6.72987	4.45714	10.4603	9.23168	2.43975	13.4186	7.08366	5.19145
Agbl4	ENSMUSG00000061298	ENSMUST00000080744	0	0	0	0	0	0	0	0	0	0	0	0	0	0	0	0	0	0	0	0	0	0	0	0	0	0	0	0	0	0	0	0	0	0	0	0	0	0	0	0	0	0	0	0	0	0	0
Agbl5	ENSMUSG00000029165	ENSMUST00000069705	4.86838	2.78379	2.67064	2.52843	2.36074	4.17915	3.04079	4.43593	2.92024	3.57864	3.23671	4.64699	4.81615	3.82695	5.31853	5.47046	2.10438	3.53344	5.57735	4.31341	3.9786	5.39457	3.63414	6.37062	4.75143	5.25876	4.71298	3.73217	2.60778	4.56921	3.3955	3.42709	2.58395	4.72491	3.08991	1.68649	3.57127	3.39513	2.32637	2.69195	3.5343	3.88025	3.80643	3.03707	1.74626	2.83152	2.19107
Ager	ENSMUSG00000015452	ENSMUST00000015596	0.587563	0.362017	0	0.0793677	0.0749443	0	0.207824	0.660435	0.180144	0	0	0.0534137	0.558547	0.486127	0	0	0	0	0.0731456	0.339787	0.351849	0.346526	0.604013	0.782357	0.152046	0.32772	0.221059	0.407146	0.579507	0.511317	0.130596	0.226584	0.479496	0.0497359	0.0572206	0.351783	0.514592	0.129916	0.0634463	0.250721	0.186532	0.572687	0	0.0588905	0.0765902	0.252988	0.059218
Agfg1	ENSMUSG00000026159	ENSMUST00000063380	2.49714	9.36252	9.19276	11.0775	10.055	8.19589	7.50352	8.91588	7.75569	7.68629	6.80196	9.91714	6.47071	6.89886	6.71688	6.44065	8.03371	7.78665	7.31456	7.0789	9.25635	9.35621	8.13404	7.83954	11.3844	8.85605	7.95812	8.66315	9.29846	9.49743	8.00119	9.45046	6.96157	6.66461	7.87736	6.4666	6.45298	5.73361	8.26917	5.23874	5.81196	4.96718	4.02519	8.32038	4.672	6.37335	8.04378
Agfg2	ENSMUSG00000029722	ENSMUST00000031736	7.07174	13.7067	17.9772	16.6105	19.0109	26.8613	17.6103	16.9512	13.6341	16.5551	14.2123	18.3921	13.0679	13.7977	13.613	16.9724	16.6498	11.8566	21.2488	22.9262	24.8821	17.9164	19.3989	22.1455	26.665	17.9636	22.3712	17.643	16.0594	20.1154	19.9551	17.9851	16.0453	17.5369	22.4877	23.7247	21.9216	23.2462	14.0111	16.2573	24.583	20.5349	15.4299	23.6151	16.1299	17.9719	21.1211
Aggf1	ENSMUSG00000021681	ENSMUST00000022189	5.77071	13.4446	13.298	14.3769	13.44	15.2117	11.5616	12.8235	12.1171	15.5178	12.0221	15.7837	14.6276	13.6219	13.0394	14.2489	13.4336	10.7443	11.8679	11.0997	11.8276	10.9109	12.0501	10.2984	8.29599	9.74013	11.7603	8.93458	10.4224	11.9779	16.1243	14.0954	13.4525	10.1063	11.5967	10.8949	12.309	10.6011	12.3086	8.65646	12.5075	9.10455	9.21709	16.9268	8.05729	13.6905	11.8732
Agk	ENSMUSG00000029916	ENSMUST00000031977	3.21061	2.59654	3.13414	4.30853	3.92208	3.96261	4.05803	2.83987	3.76407	2.60359	2.45795	1.5668	2.33957	2.07897	2.46206	2.96901	2.11762	2.61736	4.06872	5.81413	5.801	3.53082	4.85224	3.68027	2.56577	2.92661	3.40431	1.60596	3.37168	3.37251	3.51739	2.93616	2.52179	4.88406	6.34195	3.57991	5.26942	4.24391	3.23576	2.50721	5.14437	3.44781	4.17103	5.50205	3.43124	3.60994	3.62217
Agl	ENSMUSG00000033400	ENSMUST00000040603	5.74973	11.3349	11.124	8.59439	11.0918	12.754	14.4273	9.49926	10.6001	11.8043	11.1703	12.6768	7.9672	9.67082	7.72083	8.76676	7.70283	5.70585	12.709	11.4206	14.1822	12.7747	12.946	17.2997	17.2192	15.0446	15.9693	12.056	9.91309	15.0675	13.1989	11.8202	15.0242	11.678	13.3419	9.60161	10.5594	14.7411	11.7587	11.7443	12.0166	9.19805	9.31918	14.7647	6.83184	10.1	13.2352
Agmat	ENSMUSG00000040706	ENSMUST00000038161	163.93	122.2	113.447	118.405	129.279	103.396	138.104	108.675	94.5853	110.99	94.7772	81.3579	107.42	89.137	109.358	96.9487	117.395	115.818	85.7083	120.162	119.89	115.974	109.528	100.23	103.61	109.23	119.796	131.859	134.244	121.541	78.4534	100.075	81.6741	114.283	88.6442	113.978	202.255	160.55	209.838	200.286	177.834	267.585	233.738	144.862	301.107	200.035	173.163
Agmo	ENSMUSG00000050103	ENSMUST00000049874	16.0321	35.977	37.08	38.1305	49.1385	35.7826	42.2319	42.9283	37.5649	46.2734	44.9611	34.7189	24.2072	36.2009	30.1423	36.3996	46.8258	41.904	45.1582	47.7401	49.4484	34.1656	42.6031	34.2561	47.1532	44.9738	47.51	53.8337	35.3236	58.5947	50.3143	54.0404	42.7284	57.6339	55.0271	43.8384	68.6054	51.9489	64.4086	48.653	42.0778	53.4235	41.4186	48.3239	52.2805	36.4692	52.0428
Ago1	ENSMUSG00000041530	ENSMUST00000097888	4.15491	5.54261	6.27933	4.83009	4.4342	6.91833	6.47534	5.07435	6.46624	6.02664	5.42697	7.38889	6.37587	7.42636	6.38223	6.1718	6.02197	4.34482	7.13169	6.75799	5.86416	7.38008	7.34882	7.46432	5.9868	5.72366	6.03933	4.70479	4.39899	5.48306	4.19649	3.78585	3.02793	5.41126	5.76974	7.23225	6.5559	6.90285	4.44124	3.98514	4.96765	3.79843	3.32515	4.93839	1.99134	3.35695	5.19145
Ago2	ENSMUSG00000036698	ENSMUST00000044113	0.461657	1.9474	1.94229	2.73252	2.12342	2.5443	1.99073	2.14642	2.24707	2.13681	2.73782	3.67664	3.00351	3.49597	2.33059	1.89362	1.79997	1.30868	1.71892	1.49129	2.21034	1.84502	1.85231	2.05967	2.47074	2.4236	2.47586	2.18275	1.83511	2.30636	3.8047	2.50187	1.98902	2.08891	1.86921	1.97619	1.68786	2.67626	1.99856	1.97937	2.582	0.712937	1.0063	3.16326	0.612721	1.68334	2.32924
Ago3	ENSMUSG00000028842	ENSMUST00000069097	0.755439	1.53545	1.03736	2.17694	1.09918	1.06103	1.76103	1.73915	1.64974	1.26549	1.16814	1.63802	1.69672	1.81005	1.31469	2.30274	1.2838	0.61508	0.768029	0.585189	0.875113	1.27372	1.28856	1.34118	1.04531	2.72846	1.13182	1.62858	1.24682	1.18582	1.45397	1.36895	1.10106	0.70625	0.963213	0.817379	0.555759	0.978698	0.888249	2.55999	1.36463	0.759687	0.641696	1.39655	0.566767	0.720042	0.88827
Ago4	ENSMUSG00000042500	ENSMUST00000084289	0.755439	0.861352	0.904929	0.57825	1.04922	0.84449	0.885985	1.25483	0.767984	0.529016	0.511059	0.997056	0.727165	1.14809	0.884429	1.22735	0.741166	0.510385	1.33491	1.09487	0.857069	1.1426	1.11742	1.00589	0.79824	1.07462	0.893078	0.780362	0.886822	0.70714	0.55721	0.585343	0.426218	0.636619	0.896456	0.506982	1.07035	1.10861	0.422976	0.923708	0.569415	0.701249	0.3646	0.311278	0.78122	0.515706	0.809313
Agpat1	ENSMUSG00000034254	ENSMUST00000037489	7.91112	8.48869	6.16897	7.25647	9.70528	6.72344	8.61921	8.10134	8.4099	12.1051	11.4988	10.5136	12.425	10.1673	11.3422	9.76033	5.65139	5.81054	3.52013	4.86084	3.46436	2.53807	4.18782	5.34877	5.6447	10.6395	11.4774	8.10898	4.91703	11.5753	12.5459	12.9814	10.5311	7.60959	8.04903	6.11482	4.25053	10.298	11.8645	12.6284	6.82316	6.38137	16.5674	17.5241	9.57377	23.6252	6.73111
Agpat2	ENSMUSG00000026922	ENSMUST00000028286	430.999	220.781	186.758	152.318	174.12	201.822	211.182	235.985	195.883	265.784	298.714	171.235	202.763	238.843	242.561	294.692	298.068	302.109	174.681	212.867	191.55	172.823	142.829	103.758	72.3452	78.0964	94.0827	181.485	195.136	170.693	269.533	353.727	386.749	293.113	279.198	252.353	315.455	266.275	290.373	257.833	163.451	230.886	277.388	232.584	204.909	255.712	275.226
Agpat3	ENSMUSG00000001211	ENSMUST00000001240	146.282	120.003	124.185	133.054	121.172	123.707	107.139	121.597	95.6093	106.996	126.548	129.51	125.251	90.885	111.259	141.121	122.57	114.784	127.73	136.075	116.769	120.582	118.145	123.006	138.4	100.564	167.333	93.1459	165.405	133.802	113.018	125.009	107.158	106.236	111.962	124.5	180.704	176.711	98.4264	80.7848	150.286	95.5686	107.397	176.512	80.4044	117.328	107.846
Agpat4	ENSMUSG00000023827	ENSMUST00000024594	1.48989	0.861352	0.618	0.442191	0.71197	0.454726	1.15944	0.858566	0.36977	0.497898	0.146017	0.649867	1.41218	0.610244	0.836622	0.432494	0.502934	0.405691	1.60006	0.858906	0.469133	0.5713	0.271806	0.534877	1.12134	0.754517	0.999186	0.938697	0.992187	1.09879	0.687806	1.32174	0.319664	0.944982	0.820161	0.206931	0.288171	0.346442	0.793079	0.369483	1.06029	0.642812	1.29798	1.11892	0.505495	0.720042	0.28622
Agpat5	ENSMUSG00000031467	ENSMUST00000033847	2.64403	3.63266	4.14943	4.16113	4.49666	3.35631	3.88302	5.51464	5.14834	4.44996	5.19577	2.90214	4.27868	4.18896	4.35044	5.72762	5.79697	4.55421	3.87672	5.47435	5.18752	4.37373	4.38916	4.0475	3.90567	5.01487	4.87214	4.33158	4.51313	3.67713	6.88677	7.00524	5.79834	7.03265	7.20979	5.48368	5.19738	5.44779	6.53497	4.84287	4.49641	5.52818	5.19191	5.073	6.09658	3.68778	5.12236
Agpat9	ENSMUSG00000029314	ENSMUST00000031255	1.11217	3.18326	1.29118	2.13159	5.35851	0.736222	1.56415	3.6434	6.50416	1.60779	1.83738	1.09498	0.716626	2.53406	1.74495	0.923432	2.19703	3.31096	3.38298	2.1803	6.40546	4.60787	5.91933	2.9059	7.75433	10.2965	9.41711	11.434	1.82633	12.0323	5.63305	8.13816	5.79834	5.77931	4.69209	2.94877	9.75666	6.57373	5.34007	3.14061	5.62542	4.63993	3.61683	6.77241	6.95439	5.77007	4.165
Agps	ENSMUSG00000042410	ENSMUST00000047232	2.0145	4.89348	5.01022	6.08864	3.77219	5.1319	5.00964	4.50197	2.88231	4.70928	3.63826	3.95261	3.94144	3.80627	3.72894	3.03914	4.76464	4.90755	4.01386	3.35068	5.75589	4.66406	3.03013	3.48069	4.28579	4.04696	5.04014	3.50598	3.88972	5.06965	6.07707	4.44672	3.45414	6.42588	2.60354	3.3109	2.59354	4.75491	3.59529	2.5336	2.08131	2.08037	2.85847	4.18122	1.66967	3.14289	4.27357
Agr2	ENSMUSG00000020581	ENSMUST00000020898	0	0	0	0	0	0	0	0	0	0	0	0	0	0	0	0	0	0	0	0	0	0	0	0	0	0	0	0	0	0	0	0	0	0	0	0	0	0	0	0	0	0	0	0	0	0	0
Agr3	ENSMUSG00000036231	ENSMUST00000042101	0	0	0	0	0	0	0	0	0	0	0	0	0	0	0	0	0	0	0	0	0	0	0	0	0	0	0	0	0	0	0	0	0	0	0	0	0	0	0	0	0	0	0	0	0	0	0
Agrn	ENSMUSG00000041936	ENSMUST00000071248	13.7448	7.56492	4.74536	5.83919	6.22037	7.49215	7.47071	7.81515	5.63189	8.3709	8.16478	7.55804	7.19788	8.86405	9.5853	8.32258	6.27344	5.99376	7.86315	6.47483	4.33948	9.62782	7.19782	9.63576	6.18636	8.82557	6.14544	7.99589	6.82238	6.1902	5.83329	4.56001	8.03599	4.96364	6.60898	6.40452	5.14592	6.84222	5.46696	13.75	7.53002	7.45662	12.6881	6.25922	6.72462	9.24378	7.59965
Agrp	ENSMUSG00000005705	ENSMUST00000005849	0	0	0	0	0	0	0	0	0	0	0	0	0	0	0	0	0	0	0	0	0	0	0	0	0	0.106699	0	0	0	0	0	0	0	0	0	0	0	0	0	0	0	0	0	0	0	0	0
Agt	ENSMUSG00000031980	ENSMUST00000063278	677.439	261.514	325.995	420.014	439.673	498.444	321.722	340.807	361.512	294.392	271.957	264.727	292.721	277.982	242.943	279.332	360.881	304.949	410.658	456.844	460.381	337.732	332.831	396.264	425.737	325.159	501.3	338.395	539.917	418.834	410.272	449.987	587.648	397.459	486.728	455	754.989	755.295	523.379	760.687	794.638	745.603	811.44	815.936	669.122	465.011	704.458
Agtpbp1	ENSMUSG00000021557	ENSMUST00000022040	2.30828	3.43292	2.44993	3.34478	3.78469	4.0384	4.72525	4.19377	5.59396	3.82759	5.58515	5.69746	5.50116	5.77146	5.68903	4.95614	5.53227	4.1616	4.93733	4.45499	5.32285	2.8846	3.47307	4.62229	5.29309	2.61414	2.88261	2.99704	2.66047	3.04614	4.97136	5.53244	5.31885	5.19243	3.91961	5.04912	4.55928	5.63834	3.72219	4.19627	3.60302	1.91675	1.75008	4.05503	1.59308	2.32554	4.9447
Agtr1a	ENSMUSG00000049115	ENSMUST00000066412	30.2595	22.907	38.4264	14.683	20.1475	41.3259	29.0953	20.8037	30.7289	21.9386	19.4933	19.5583	15.7552	18.1418	14.6409	30.6135	21.0835	28.2413	67.4768	65.1164	56.5395	42.1919	54.9954	48.4423	46.6495	38.046	53.1249	27.6407	50.6279	32.9745	32.1876	23.4609	32.2061	47.647	53.959	38.9341	74.5644	68.8813	23.9087	47.3994	67.9371	58.379	33.237	38.018	33.9141	27.4686	55.5564
Agtr1b	ENSMUSG00000054988	ENSMUST00000068316	0	0	0	0	0	0	0	0	0	0	0	0	0	0	0	0	0	0	0	0	0	0	0	0	0	0	0	0	0	0	0	0	0	0	0	0	0	0	0	0	0	0	0	0	0	0	0
Agtr2	ENSMUSG00000068122	ENSMUST00000089188	0	0	0	0	0	0	0	0	0	0	0	0	0	0	0	0	0	0	0	0	0	0	0	0	0	0	0	0	0	0	0	0	0	0	0	0	0	0.0173221	0	0	0	0	0	0	0	0	0
Agtrap	ENSMUSG00000029007	ENSMUST00000030865	0.944298	1.02364	1.05943	1.24721	2.39822	1.00689	1.71728	1.68411	1.41271	1.52481	0.936942	2.12765	2.4555	0.982596	1.93618	1.82349	1.2441	1.17781	1.06061	1.58567	1.14577	1.56405	1.23823	1.85211	1.21637	2.7437	1.66236	1.08572	3.12583	1.39252	1.01865	1.23677	1.26978	0.964876	1.14441	0.858765	1.70845	3.1353	1.62846	0.870924	1.77697	1.97519	0.787536	0.992725	1.60839	2.18932	1.71732
Agxt	ENSMUSG00000026272	ENSMUST00000027491	447.366	161.285	205.275	183.872	198.54	246.256	193.265	159.396	264.187	146.579	128.702	93.563	100.633	181.005	95.4586	126.019	137.711	157.801	279.572	289.999	243.958	325.782	313.604	212.306	226.558	225.387	280.816	227.018	414.901	251.448	108.708	150.32	131.204	300.027	228.148	183.952	370.486	296.866	209.151	524.323	408.025	621.529	491.014	320.339	555.034	203.626	437.976
Agxt2	ENSMUSG00000089678	ENSMUST00000022858	111.154	132.124	112.609	91.8057	112.192	81.8939	108.484	106.319	97.7236	112.1	108.515	60.215	77.1322	104.403	79.0608	98.5384	116.972	120.215	110.834	112.8	103.435	125.995	119.736	86.7458	85.4877	104.817	102.315	135.794	133.919	119.028	70.9834	100.641	62.6452	119.784	94.6428	96.9059	110.843	89.9362	107.637	122.536	76.9397	153.328	113.201	83.8516	126.006	83.3984	96.6339
Ahctf1	ENSMUSG00000026491	ENSMUST00000027768	18.9069	7.24035	10.8371	7.81205	9.49294	12.1802	7.78791	11.0183	11.2733	12.7068	16.8406	14.4484	11.7822	15.132	12.8481	13.7463	11.8189	10.3647	16.7686	14.4881	17.0512	8.63506	10.2582	7.04121	8.86617	7.75095	8.27645	9.37566	11.1687	11.7168	16.7337	13.765	13.0618	14.5229	16.9087	13.9265	11.5269	9.6917	10.8599	15.2016	8.36451	6.21774	8.15246	5.99842	8.68533	9.01999	14.1136
Ahcy	ENSMUSG00000027597	ENSMUST00000054607	1239.46	1141.89	1071.79	1077.76	1292.23	889.194	1204.75	1411.65	1269.78	1494.48	1419.97	1224.34	1256.03	1366.19	1128.63	1560.19	1894.31	1377.32	1403.91	1516.2	1634.57	1296	1467.17	1142.86	2091.35	1606.04	2178.91	1728.08	1510.11	2120.44	1611.22	1942.9	1756.86	2223.29	1684.52	2157.81	1692.99	1439.34	1693.64	1416.37	1200.31	1468.94	1795.5	1290.21	1529.49	1604.04	1841.92
Ahcyl1	ENSMUSG00000027893	ENSMUST00000029490	41.4022	38.4862	41.5605	40.5909	38.8586	44.2383	35.0237	45.7131	39.3189	45.4228	50.2785	47.9655	49.8582	43.5135	45.5242	47.4808	43.4773	38.292	56.9987	44.5027	48.6635	42.117	43.2574	40.4111	40.9573	39.6312	47.5365	37.3443	37.4485	40.6116	51.3156	44.9487	43.0392	39.0626	49.0285	42.7623	41.4658	41.8415	38.3216	44.404	40.2517	31.264	46.5813	44.2099	26.684	37.3935	39.6662
Ahcyl2	ENSMUSG00000029772	ENSMUST00000064872	5.68677	5.09321	5.89308	11.6444	5.37101	5.7382	4.34242	8.37652	6.3335	6.74236	7.95793	10.0329	12.014	8.6365	8.09133	6.77963	9.52927	8.21851	3.14526	2.90707	2.76969	3.58702	3.05027	2.55464	4.35231	3.23909	2.96219	2.38633	6.06727	3.75328	7.03478	8.7235	5.48756	3.96892	3.94822	4.28348	3.22135	4.29588	3.056	3.28576	2.70963	2.20893	2.96055	4.34948	1.21012	3.06504	3.8393
Ahdc1	ENSMUSG00000037692	ENSMUST00000044521	5.5189	3.74501	4.05011	3.77563	4.89636	3.17225	3.39081	4.12772	4.08644	2.64508	3.66259	4.06834	4.26814	2.95813	3.16721	4.72236	3.75877	5.61424	2.94411	5.36108	3.46436	3.49336	3.1308	3.48069	2.96489	2.87326	5.27889	2.65776	2.66047	2.77416	2.68157	3.08721	2.79706	5.20237	2.75612	3.47645	5.58847	4.68562	4.12401	4.38101	3.49503	3.75168	2.20219	3.13802	1.76157	3.12343	5.52701
Ahi1	ENSMUSG00000019986	ENSMUST00000105525	1.343	0.0749002	0.397286	0.136059	0.274796	0.129922	0.0656285	0.462305	0.474064	0.477152	0.413715	0.329384	0.189695	0.724018	0.394408	0.631207	0.211762	0.628167	0.45716	0.38698	0.514241	0.664956	0.664414	0.327313	0.323097	0.350584	0.48633	0.475003	0.456582	0.282856	0.957705	0.708076	0.816918	0.288468	0.419617	0.506982	0.205837	0.355103	0.370104	0.171546	0.35343	0.175312	0.306264	0.361756	0.183816	0.282179	0.542832
Ahnak	ENSMUSG00000069833	ENSMUST00000092955	5.18315	2.04727	1.45672	1.71207	1.7487	2.2628	1.52039	3.70945	2.19018	0.923185	1.59402	2.51935	2.11826	3.40289	3.35844	4.09116	1.98526	4.72434	0.612594	0.594627	1.84044	0.636859	0.885886	1.72438	1.10233	2.14161	0.919605	1.07441	0.799018	1.31637	0.940292	1.37839	1.73151	1.85017	1.04904	1.86238	0.730721	2.75421	0.634463	1.34597	1.1781	1.63625	1.34173	0.479537	4.10523	1.2844	0.59218
Ahnak2	ENSMUSG00000072812	ENSMUST00000101010	0.356735	0.0249667	0.0220714	0.0907059	0.0624535	0.184056	0.0984427	0.418276	0.274957	0.0103729	0.170353	0.062316	0.200234	0.0620587	0.501973	0.011689	0.0926457	0.209389	0.0731456	0.0377541	0.0992396	0.159215	0	0.119749	0.13304	0.137185	0.0265271	0.0678576	0.0263412	0.11967	0	0.160497	0.0621568	0.179049	0.228882	0.258664	0.154378	0.770833	0.126893	0.131958	0.0490875	0.0467499	0.058336	0.117781	0.0612721	0.282179	0.0197393
Ahr	ENSMUSG00000019256	ENSMUST00000110811	6.69402	13.2448	14.0485	12.8462	10.8045	17.3229	9.78958	11.3375	10.0691	7.4166	9.73447	7.83401	11.8033	9.20538	11.39	15.1373	10.8925	9.71041	9.58207	13.7331	19.884	14.6103	13.4695	14.5534	16.725	18.9315	12.8126	10.3257	18.6584	12.4239	12.3283	16.2763	11.3037	10.3252	11.1485	11.4743	10.261	11.3893	8.32204	12.9451	13.0573	9.47855	8.96916	19.5432	6.55612	12.6299	14.2617
Ahrr	ENSMUSG00000021575	ENSMUST00000022059	0	0.162284	0.0331072	0	0	0	0.0765666	0.0330218	0.0568877	0.0207457	0	0.0534137	0.0632317	0.0103431	0.0597587	0.0584451	0.0529404	0.0130868	0.045716	0.00943853	0.0360871	0.0561935	0	0.143698	0.0380114	0.0685925	0.00884236	0.0339288	0.122926	0.130549	0.0174128	0.018882	0.0532773	0.0596831	0.0190735	0	0.0720429	0.112594	0.0105744	0	0.107992	0.0350625	0.204176	0	0.107226	0	0.0493483
Ahsa1	ENSMUSG00000021037	ENSMUST00000021425	113.777	65.8372	71.5777	143.236	121.784	84.9904	67.1161	86.0768	107.432	85.6176	72.5704	73.9691	113.216	78.7525	83.5786	64.7104	113.994	102.457	60.1074	65.6827	65.2545	52.5128	48.774	47.5002	49.4814	40.904	54.3274	64.2498	61.261	68.3641	126.051	142.692	136.843	100.118	92.8118	117.133	72.3722	64.1956	109.561	106.279	77.9215	71.2703	106.551	92.0542	87.7723	82.7367	86.3497
Ahsa2	ENSMUSG00000020288	ENSMUST00000020529	30.5323	15.3795	13.7726	26.7809	25.2312	19.3475	15.0946	16.4008	18.223	22.4469	23.314	23.8136	30.6358	26.2405	28.971	15.523	17.5894	17.3662	15.2874	11.4489	13.9838	11.6695	12.8957	14.0904	10.7002	12.9792	13.2989	14.6686	10.8877	12.7938	27.5123	26.4726	25.9993	13.4486	16.5558	18.2927	10.6623	12.4632	23.1685	25.877	16.1105	9.49024	16.3633	21.6044	13.342	18.6141	17.9825
Ahsg	ENSMUSG00000022868	ENSMUST00000023583	6801.07	3831.99	5037.4	7173.45	6139.62	6920.78	4514.37	5205.41	5888.38	4500.42	3948.4	3655.13	4139.27	3710.85	3331.96	3640.82	4692.91	4909.92	5692.67	5979.38	5136.32	4797.58	5727.35	4504.05	4738.33	4452.93	5330.16	4971.9	6959.66	5860.56	4305.49	5426.47	4835.83	5773.23	6473.17	5442.99	5533.82	4883.08	8249.81	9127.84	14110	11180.4	9557.98	7177.48	10014.4	7424.91	7948.1
Aicda	ENSMUSG00000040627	ENSMUST00000043301	0	0	0	0.0793677	0	0	0	0.143094	0	0	0	0	0	0	0	0	0	0	0	0	0	0	0	0	0	0	0	0	0	0	0	0	0	0	0	0	0.0514592	0	0	0	0	0	0	0	0	0	0
Aida	ENSMUSG00000042901	ENSMUST00000109166	3.33652	11.622	5.73858	7.64198	5.74573	5.1319	6.88005	7.46292	6.12491	5.53911	6.5586	5.8577	9.72715	7.84008	9.48969	9.70188	7.63665	7.95678	8.35688	5.72919	5.39502	6.44352	7.61056	6.84163	5.29309	16.1421	7.54253	4.60301	6.34824	5.52657	6.44274	7.90213	8.78187	7.42059	5.75067	5.53541	5.11504	7.8469	7.25403	8.82801	5.95922	6.7203	6.57739	4.65235	7.61306	8.13453	8.69518
Aif1	ENSMUSG00000024397	ENSMUST00000025257	10.1145	5.4802	10.804	7.29049	3.21011	6.9075	9.27549	5.01931	8.04013	7.05355	6.16922	9.72129	12.541	7.42636	5.89221	4.53534	8.47046	8.13999	4.6996	5.32333	5.44915	11.6601	7.27836	3.92775	6.18636	11.2873	5.8448	7.57743	17.9735	5.51569	3.10819	4.20125	3.31207	11.2403	4.52042	5.69061	7.53363	5.43913	9.62269	7.11255	6.64644	12.7978	7.30659	3.83629	21.8742	14.7706	7.46147
Aif1l	ENSMUSG00000001864	ENSMUST00000001920	0	0.124834	0.0220714	0	0.112416	0.162402	0.0546904	0.0220145	0.132738	0	0.997783	0.373896	0.147541	0	0	0	0.0264702	0.209389	0.128005	0	0.0270653	0.0187312	0.221471	0.614709	0.779234	0.0152428	0.0442118	0.0226192	0	0.250219	0.12189	0.0472051	0.0799159	0	0.457765	0.0517328	0.0411674	0.363764	0	0	0.0883574	0.151937	0	0	0.474859	0.0389212	0
Aifm1	ENSMUSG00000036932	ENSMUST00000037349	62.5125	47.1746	55.1014	59.8659	67.6996	73.4057	54.592	57.1277	55.5319	56.9159	51.6778	66.1261	52.0713	48.3851	38.6758	46.2534	52.5698	45.385	75.6051	68.9579	73.8433	57.9729	62.0321	65.9894	65.3511	49.5314	73.5507	54.3879	44.0601	64.9807	63.5742	55.8625	56.9179	58.7978	72.3077	59.3169	76.7257	61.3808	48.4413	53.839	58.2276	54.3702	60.0715	65.2254	60.9045	48.2039	43.7226
Aifm2	ENSMUSG00000020085	ENSMUST00000067857	22.894	13.6568	13.3422	12.9936	20.6596	14.2589	18.6822	24.1499	20.2425	20.9843	21.7444	19.4604	19.2857	17.8212	16.2783	15.862	24.5379	17.0783	18.2955	16.5269	18.7833	14.7508	12.795	17.2917	22.9779	21.9877	26.3149	29.1788	17.1745	30.7334	23.1242	27.3317	21.7194	18.1834	19.9986	28.5979	25.4414	19.9291	18.9599	15.0828	18.0151	13.2536	21.7156	24.1535	19.9134	21.3094	12.416
Aifm3	ENSMUSG00000022763	ENSMUST00000023448	4.19688	2.48419	5.73858	3.93437	3.32253	4.74214	4.63775	4.03966	2.54099	2.00196	2.64047	3.35616	2.94027	3.33048	3.58552	4.07947	3.2426	2.04154	3.58413	3.24685	2.95914	2.51934	3.54354	2.68237	2.23317	2.51506	2.95335	3.46074	1.07121	4.01438	1.74128	1.68994	1.42961	1.03451	2.60354	2.1107	2.58325	2.3125	1.01514	2.67875	2.17948	2.17387	2.87305	1.304	1.62371	1.55685	1.32254
Aig1	ENSMUSG00000019806	ENSMUST00000019942	11.6044	7.36518	6.99665	8.40164	7.09472	7.30809	7.4379	7.93623	9.11152	7.12616	7.58072	7.37999	11.3396	7.4367	6.34638	8.98885	6.63079	7.45948	9.39921	11.2696	11.9899	9.06588	10.7816	11.2005	9.42683	10.3498	14.0063	7.83755	15.0145	10.3242	9.15044	8.58189	8.32902	12.9015	9.19344	10.1707	16.9404	13.9356	15.6607	15.9274	22.2857	19.6584	12.8339	14.5796	20.3577	12.1045	15.0216
Aim1	ENSMUSG00000019866	ENSMUST00000020017	3.67227	3.60769	3.35486	2.51709	3.43495	4.14666	3.65332	6.50529	4.33295	4.97898	4.38051	5.38588	5.76463	2.87539	3.22697	3.69373	3.41466	4.05691	7.87229	6.1728	5.87318	7.33325	5.73812	7.51222	7.6403	10.388	7.72822	3.70955	4.44289	6.96261	4.28355	3.88026	4.75056	4.82438	6.68527	6.29071	6.36036	5.55173	3.87023	2.07174	4.29025	3.37768	4.12727	2.91087	2.98702	3.17208	3.36556
Aim1l	ENSMUSG00000012123	ENSMUST00000121391	0.419688	0.699068	0.0110357	1.3946	0.549591	0.357284	1.61884	0.781515	0.559396	0.767592	0.693581	0.70328	1.23302	0.372352	2.10351	0.806542	0.70146	0.785208	0.649167	1.43466	0.938265	0.964655	0.916086	1.29328	0.370611	0.701168	0.963817	0.644647	0	0.217582	1.34079	0.0944102	0.852437	0.0596831	1.02997	0.941537	0.957141	2.60697	0.983418	3.32535	0.530145	0.642812	0.845872	1.90132	1.62371	0.758963	1.14488
Aim2	ENSMUSG00000037860	ENSMUST00000135370	0.482641	0.786452	0.838715	0.181412	0.274796	0.249016	0.732852	0.330218	0.919685	0.736473	0.304202	0.756694	0.37939	1.86176	0.896381	0.572762	0.688225	1.74055	1.47205	1.31196	0.550329	2.0136	0.986555	0.590759	0.171051	1.81389	0.557069	1.08572	2.51998	0.446042	0.226367	0.0377641	0.372941	1.26329	0.619889	0.744953	0.771888	1.01334	0.750782	0.857729	0.922844	1.70637	1.02088	1.13575	1.71562	0.758963	1.07579
Aimp1	ENSMUSG00000028029	ENSMUST00000029663	55.9025	40.3088	43.5801	47.0877	48.6014	36.2914	45.1743	30.2479	37.5649	36.5332	31.6005	27.784	19.9601	32.5395	26.2102	26.3354	32.7436	34.7716	33.0435	38.3393	36.4119	36.8067	43.4889	34.6233	46.2314	44.8824	41.3911	52.9289	61.3751	46.965	43.8977	45.8456	44.9572	51.3274	37.489	46.6216	29.4552	26.5201	48.3144	37.2254	35.3921	51.1912	40.7331	34.0892	80.1286	37.2184	38.6398
Aimp2	ENSMUSG00000029610	ENSMUST00000031613	7.99506	12.2711	10.4839	18.6514	17.0248	10.7618	12.01	11.1173	10.8466	11.628	11.9247	12.3831	11.8033	9.85699	11.88	6.58092	9.9925	13.8851	6.95797	9.30639	9.09395	7.85772	7.8421	7.63197	13.152	9.13805	10.655	13.4245	9.01749	11.0531	15.4974	15.9742	14.6335	14.1051	10.8338	12.509	12.3811	8.55711	20.6201	14.3834	8.93392	18.9337	13.4319	13.1578	21.9661	13.5057	13.1859
Aip	ENSMUSG00000024847	ENSMUST00000025767	41.9268	22.5574	26.7285	24.57	31.8888	23.9056	22.7075	22.1906	24.6703	24.9364	22.4988	23.5287	24.9555	20.8104	24.5608	22.4078	26.4967	28.3068	20.0053	20.5666	17.6376	16.5958	16.2177	16.2698	23.7381	17.2091	22.2032	29.1109	27.8603	26.2186	17.9874	22.6112	27.6065	21.8142	22.2493	33.1504	21.4688	27.5075	32.0087	32.3694	25.6433	23.188	25.9887	20.4182	41.0217	22.6813	25.2071
Aipl1	ENSMUSG00000040554	ENSMUST00000048207	0	0	0	0	0	0	0	0	0	0	0	0	0	0	0	0	0	0	0	0	0	0	0	0	0.123537	0	0	0	0	0	0	0	0	0	0	0	0	0.0259831	0	0	0	0	0	0	0	0	0
Aire	ENSMUSG00000000731	ENSMUST00000019257	0	0	0	0	0	0	0	0	0	0	0	0	0	0.0206862	0	0	0	0	0	0	0	0	0	0	0	0	0.0176847	0	0	0	0	0	0	0	0	0	0	0	0	0	0	0	0	0	0	0	0
Ajap1	ENSMUSG00000039546	ENSMUST00000105646	0	0	0.0662143	0	0.0624535	0	0.0218762	0	0	0	0	0	0	0	0	0	0	0	0	0	0	0	0	0	0	0	0	0	0.0263412	0	0	0	0	0	0	0	0.133794	0	0.0528719	0	0	0.0467499	0	0	0	0	0
Ajuba	ENSMUSG00000022178	ENSMUST00000054487	0.944298	2.44674	2.59339	2.56244	2.5481	2.46851	2.71264	2.54268	1.4696	3.2882	3.85728	3.67664	3.82552	3.96141	3.0716	2.24429	2.9779	3.31096	1.79207	2.49177	3.4373	2.15408	2.14425	2.10757	1.34941	1.852	1.77731	0.769053	1.98437	1.00088	2.22884	3.54038	3.42751	4.51602	3.10898	1.03466	2.63471	3.3345	4.14516	3.51009	2.89616	2.057	3.54391	4.50933	1.33267	4.2716	3.77021
Ak1	ENSMUSG00000026817	ENSMUST00000068271	1.30103	0	0	0.147397	0.0499628	0	0.120319	0.044029	0.066369	0	0.0730085	0.0712183	0.263465	0.217205	0.0358552	0.35067	0	0	0.210294	0.113262	0.0360871	0	0.120803	0.0638659	0.0380114	0.144806	0.0972659	0.0452384	0	0.0761535	0	0.103851	0.0355182	0.0696302	0.276566	0	0.236712	42.569	0.26436	0.0395875	0.333795	0.362312	0	0.538427	0	0.194606	0.0690877
Ak2	ENSMUSG00000028792	ENSMUST00000030583	246.504	216.811	142.725	206.118	260.956	221.116	261.737	209.413	215.576	204.138	213.635	300.621	163.138	163.421	180.376	139.473	192.69	154.608	119.986	144.57	133.387	154.888	142.084	189.147	227.489	190.71	222.96	292.806	93.8275	344.181	145.71	169.561	170.248	146.054	146.99	141.593	207.576	145.67	262.002	153.731	201.121	178.994	290.747	143.247	329.552	232.729	106.02
Ak3	ENSMUSG00000024782	ENSMUST00000025696	201.954	184.092	187.563	187.274	204.835	187.271	211.739	201.796	172.958	238.897	231.157	199.411	182.16	190.438	168.567	218.187	216.817	170.521	207.715	203.381	203.567	181.524	209.764	172.965	209.89	163.593	200.996	218.648	161.314	258.171	227.107	238.414	187.181	235.798	230.79	217.868	262.524	203.881	246.933	231.824	213.059	196.619	220.262	196.509	185.364	197.515	238.471
Ak4	ENSMUSG00000028527	ENSMUST00000102780	9.61086	20.6225	18.7497	16.4971	33.4376	21.6644	35.6363	35.0251	38.2001	38.8671	32.5618	56.939	32.1006	27.885	25.3736	19.9064	25.7026	23.4385	19.539	21.0574	23.2491	17.5979	26.496	24.6043	47.8754	23.6949	48.8098	64.5213	9.81651	71.3559	51.037	40.3037	45.0459	21.0482	26.8174	27.7288	32.0282	21.1589	51.6559	9.07873	19.9099	10.8109	17.18	34.4173	38.3257	33.2484	12.5049
Ak5	ENSMUSG00000039058	ENSMUST00000045262	0	0	0.0220714	0.0226765	0.087435	0	0	0.0550363	0	0	0.0730085	0.11573	0.0210772	0.0413725	0.131469	0	0.0264702	0	0	0	0	0.0842902	0.271806	0.111765	0.0380114	0.0152428	0.0176847	0.0904768	0	0	0	0.283231	0.150952	0	0.0476838	0.124159	0.0514592	0.103932	0.0634463	0	0	0.023375	0	0	0.0765902	0.0194606	0
Ak6	ENSMUSG00000078941	ENSMUST00000022135	31.3507	33.8299	45.8093	46.5662	42.1062	36.5188	46.4978	34.948	42.6658	42.674	38.6337	35.9563	29.5187	37.5248	40.6001	32.4721	40.3935	43.8277	32.6046	33.1292	40.9138	38.9983	47.254	34.4636	46.7921	42.4054	39.8879	50.52	47.1421	43.364	37.5682	41.531	49.69	45.3989	34.3133	39.0169	29.9904	28.5728	41.7265	37.331	29.3838	52.2547	39.8727	36.2597	68.5176	42.4922	33.6457
Ak7	ENSMUSG00000041323	ENSMUST00000040876	0	0.0998669	0.0220714	0.0566912	0.199851	0.194882	0.175009	0.132087	0.0474064	0.248949	0.0973447	0.0712183	0.189695	0.0620587	0.0239035	0.0467561	0	0.104694	0	0	0.0541307	0.131118	0.221471	0.103782	0.0190057	0.213399	0.0442118	0.0904768	0	0.0217582	0	0.018882	0.0443977	0	0	0.0517328	0.0926265	0.0173221	0.0528719	0.250721	0.186532	0.128562	0.029168	0.0841293	0.168498	0.0778424	0.0197393
Ak8	ENSMUSG00000026807	ENSMUST00000074156	0	0	0	0	0.249814	0	0	0	0	0.114102	0	0	0	0	0	0	0	0.222476	0	0	0	0	0	0	0.0475143	0.228642	0	0.113096	0.245852	0	0.0522385	0.132174	0	0	0	0.144852	0	0.121255	0.0528719	0	0	0	0	0.0420646	0	0	0
Ak9	ENSMUSG00000091415	ENSMUST00000173494	0	0	0	0	0	0	0	0	0.00948129	0	0	0	0	0	0	0	0	0	0	0	0	0	0	0	0	0	0	0.0113096	0	0	0	0	0	0	0	0	0	0	0	0	0	0	0	0	0	0	0
Akain1	ENSMUSG00000091636	ENSMUST00000169935	0	0.0374501	0	0	0	0	0	0	0	0	0	0	0	0	0.0358552	0	0	0	0	0	0	0	0	0	0	0	0	0	0	0	0.0348256	0	0	0	0	0	0	0	0	0	0	0	0	0	0	0	0
Akap1	ENSMUSG00000018428	ENSMUST00000018572	32.295	34.8411	35.7557	37.6997	34.262	43.1989	36.5769	43.4787	39.9447	35.7864	33.1459	41.0662	41.1744	36.8836	35.664	41.9986	45.7934	37.9256	40.4495	39.1982	32.2348	34.9055	34.2878	30.5279	30.1906	33.8466	40.3212	36.1342	32.0222	39.7086	46.4487	44.014	38.8303	32.0001	38.8909	32.3744	34.879	36.4716	30.7609	32.5673	36.2855	29.8031	28.1034	42.4264	23.8195	34.455	34.4254
Akap10	ENSMUSG00000047804	ENSMUST00000058173	2.74896	5.38033	6.16897	3.99106	4.45918	4.02757	3.93771	4.36988	4.27606	4.67816	5.12276	4.62919	4.02575	4.9647	4.58947	6.25362	5.17492	4.5673	4.58988	3.5772	4.23121	3.84925	4.99317	4.57439	3.06942	4.09269	4.02327	5.3042	4.24972	5.01525	4.41415	4.07852	3.57846	3.56109	3.3474	4.29382	2.93317	4.2006	3.8385	3.74761	3.56375	2.51281	3.38349	3.31469	2.98702	3.31803	3.56295
Akap11	ENSMUSG00000022016	ENSMUST00000022593	1.65777	4.61884	5.07643	5.85053	3.79718	5.16438	4.42992	5.9219	6.31454	5.38352	4.86723	6.20489	4.78453	4.56132	4.26677	4.4652	4.34111	4.41025	5.30305	4.81365	6.42351	5.08551	6.06026	5.64415	7.85886	6.2724	6.79977	6.38992	5.32093	5.8747	6.58205	5.10759	6.21568	5.50079	5.2929	4.05585	3.73594	4.49508	4.09229	3.8004	4.68294	3.54131	3.70434	4.82902	2.55811	3.45426	4.31305
Akap12	ENSMUSG00000038587	ENSMUST00000045730	0.272797	0.911285	1.07046	0.759662	0.462156	0.963585	0.56878	0.726479	0.853316	0.923185	0.523228	1.37095	0.864167	0.96191	1.85252	0.771475	0.72793	0.575819	0.804601	0.953291	0.65859	0.693053	0.45301	1.12564	0.693709	0.899324	0.919605	0.769053	0.904383	1.00088	1.13183	0.623107	0.905714	0.755985	0.772478	0.444902	0.442549	1.43773	0.422976	0.250721	0.520327	0.23375	0.3646	1.64052	0.245089	0.65193	0.503353
Akap13	ENSMUSG00000066406	ENSMUST00000166315	2.32927	9.38749	8.34301	10.5106	9.29309	10.2313	8.47701	9.7084	8.68486	10.155	9.61279	13.5048	16.0398	12.8772	13.4935	9.23432	7.63665	5.62733	6.52824	8.27759	7.25351	8.5976	6.28174	8.07105	9.02771	10.6166	9.72659	10.4161	8.21847	8.2681	8.97631	8.76127	5.28333	5.14269	6.62805	6.98393	3.2728	6.26193	4.80077	4.55256	5.47816	2.64137	3.07723	7.59687	1.5318	3.7559	7.1259
Akap14	ENSMUSG00000036551	ENSMUST00000046557	0	0	0	0	0	0	0	0	0	0	0	0	0	0	0	0	0	0	0	0	0	0	0	0	0	0	0	0	0	0	0	0	0	0	0	0	0	0	0	0	0	0	0	0	0	0	0
Akap17b	ENSMUSG00000059708	ENSMUST00000051906	1.11217	1.02364	1.0815	2.81188	2.23584	1.06103	1.07193	0.990653	1.05242	2.09532	1.50884	2.63508	1.29625	1.59284	1.21908	0.981877	1.4691	0.837556	0.832031	0.981607	1.23598	2.03233	1.5503	1.75631	0.79824	0.891702	0.901921	0.610718	0.658531	0.957359	2.1679	2.12423	2.12221	1.18371	1.18256	0.538021	0.905682	0.701544	0.740207	0.923708	0.451605	0.467499	0.612528	1.78354	0.306361	0.515706	1.41136
Akap2	ENSMUSG00000038729	ENSMUST00000043456	0.755439	2.78379	3.05689	2.01821	1.89859	1.87304	1.61884	2.64174	2.3798	2.59322	2.38494	3.56981	2.21311	2.51338	3.93212	2.91056	1.65439	0.955337	1.8195	2.65223	1.52468	2.77221	2.21471	3.9517	3.06942	4.04696	2.21943	1.77561	1.22048	2.06702	2.12436	3.96523	3.26767	2.13864	2.35558	1.83134	2.04808	2.98806	1.88224	0.6334	1.68861	1.51937	0.7292	3.6428	0.811856	1.94606	1.77654
Akap3	ENSMUSG00000030344	ENSMUST00000095440	0	0	0	0	0	0	0	0	0	0	0	0	0.0210772	0	0	0	0	0	0	0	0	0	0	0	0	0	0.0442118	0	0	0	0	0.0944102	0	0	0	0	0	0	0	0	0	0.023375	0	0	0.0919082	0.0194606	0.0197393
Akap4	ENSMUSG00000050089	ENSMUST00000057101	0	0	0	0	0	0	0	0	0	0	0	0	0	0	0	0	0	0	0	0	0	0	0	0	0	0	0	0	0	0	0	0	0	0	0	0	0	0	0	0	0	0	0	0	0	0	0
Akap5	ENSMUSG00000021057	ENSMUST00000095610	0.272797	0.324567	0.353143	0.272118	0.199851	0.129922	0.120319	0.374247	0.303401	0.0829829	0.292034	0.0801205	0.0210772	0.279264	0.501973	0.222091	0.119116	0.562733	0.274296	0.500242	0.40598	0.477645	0.171137	0.319329	0.0855257	0.312477	0.212217	0.056548	0.0702433	0.163186	0.46144	0.207702	0.372941	0.169102	0.457765	0.144852	0.133794	0.216526	0.137467	0.211133	0.11781	0.0584374	0.335432	0.0757163	0.015318	0.136224	0.088827
Akap6	ENSMUSG00000061603	ENSMUST00000095737	0	0.0249667	0.0110357	0.0566912	0	0.0108268	0.0109381	0.0330218	0.0189626	0	0	0.00890228	0.0105386	0.0103431	0.0119517	0.011689	0	0.0130868	0	0.0188771	0.0180436	0.0280967	0.0100669	0.0159665	0.0285086	0.0533497	0.0176847	0.0113096	0.00878042	0.0108791	0	0.00944102	0.00887955	0	0.0190735	0.0413863	0.0205837	0.640917	0	0	0	0.0116875	0.014584	0.00841293	0.0306361	0	0
Akap7	ENSMUSG00000039166	ENSMUST00000041984	1.343	5.89215	6.56625	2.14293	4.60907	7.99018	6.48628	5.78982	6.72223	4.43959	6.57076	4.10395	3.87821	4.76818	3.7648	7.01341	2.51467	4.78977	6.87568	5.31389	4.44774	7.67041	7.88237	5.4765	11.9356	14.976	9.27563	3.86788	5.20679	11.88	6.43404	2.34137	3.31207	7.84832	9.41278	4.0662	8.97448	9.15472	7.20116	7.61399	5.19345	7.90074	5.14815	5.27491	3.46188	8.05669	7.2246
Akap8	ENSMUSG00000024045	ENSMUST00000002699	10.4712	12.9452	11.7862	11.1568	11.0043	13.2628	13.0601	10.8311	11.2827	11.9495	13.2875	13.5137	13.2154	14.9044	14.8441	12.4722	10.0322	11.8436	13.6051	10.1181	14.489	14.245	13.0567	16.0782	14.5774	16.7442	15.5891	13.4019	13.5394	12.7285	10.8917	10.3662	12.3781	8.6441	9.57491	8.71181	10.1992	11.294	8.68157	13.9084	8.67867	7.60855	12.9214	11.2733	8.76192	13.9727	7.57991
Akap8l	ENSMUSG00000002625	ENSMUST00000050214	31.3717	14.4432	12.8235	12.8916	11.6413	14.8869	14.3289	12.8785	13.7099	9.54304	11.5597	12.4721	14.733	16.5593	13.0513	18.8544	13.1954	15.4293	20.7916	17.5745	18.7292	19.0777	18.3016	23.3749	16.668	25.1963	17.9854	16.4781	14.5755	8.69238	11.9278	10.4512	12.9109	13.4088	11.9782	10.9156	12.4428	11.4239	8.35377	18.7513	12.7922	13.3237	19.6009	8.72421	17.4013	11.8612	8.43857
Akap9	ENSMUSG00000040407	ENSMUST00000044492	5.47693	4.59388	3.96182	3.63958	3.80967	5.251	3.74082	3.57736	5.58448	4.82338	4.59954	5.72417	4.28922	4.86127	3.94408	6.8147	4.39405	5.81054	7.05855	4.33228	3.88839	4.45802	4.82204	5.85171	4.01021	6.66109	5.6149	7.31731	3.0029	5.02613	4.24873	4.3051	4.12899	2.47685	3.45231	2.80392	1.80107	2.93609	1.18433	4.48658	4.30006	2.7115	1.29798	2.13688	0.995672	3.33749	2.45755
Akip1	ENSMUSG00000031023	ENSMUST00000033335	34.7502	16.6778	25.8677	19.91	23.1828	19.3583	20.7714	18.4262	17.4835	17.4575	22.2068	18.7304	10.781	11.1809	14.1628	20.1752	21.9306	13.1261	25.4821	22.9923	15.6257	23.2922	23.5666	16.9005	17.2097	16.5003	21.3897	18.2198	15.954	26.8604	15.3146	16.2574	14.6335	13.3292	14.6103	15.0129	19.3075	15.1049	18.8436	21.7995	18.4863	24.4385	27.7534	17.3559	27.7716	17.6021	11.8732
Akirin1	ENSMUSG00000023075	ENSMUST00000102636	8.96034	18.1134	20.714	20.5449	17.7243	16.1319	15.0946	18.217	15.3692	22.6958	23.3262	19.5227	18.3267	18.3177	23.1505	16.0958	16.3718	20.7688	9.98437	10.0048	17.4211	15.5937	17.6774	11.9828	16.8771	12.7277	13.0867	19.3055	20.0281	20.877	19.3631	22.1297	22.0302	14.4632	14.0095	17.4753	12.0106	8.34058	23.5386	14.5418	14.6968	10.3785	10.9526	22.3616	14.1385	20.3752	13.3241
Akirin2	ENSMUSG00000028291	ENSMUST00000084299	17.1652	12.4209	17.2378	18.2886	14.8764	14.7569	16.1118	13.5279	17.8343	17.0634	19.0674	13.0418	12.7833	11.8636	14.4377	13.8515	14.2145	11.9744	19.7402	13.667	17.6376	12.4469	17.0231	14.1303	17.4377	13.1164	12.9275	16.9305	14.795	16.645	15.2449	16.975	13.2483	16.3929	14.6389	15.2508	14.9746	16.5339	15.2906	17.6428	17.4948	13.7328	18.0988	16.1781	18.8259	15.9772	12.3963
Akna	ENSMUSG00000039158	ENSMUST00000035724	0.167875	0.536785	0.496607	0.430853	0.249814	0.216536	0.51409	0.80353	0.786947	0.715728	0.547564	0.721085	0.959014	0.703332	0.788815	0.654585	0.370583	0.458038	0.466303	0.868345	0.55935	0.72115	0.624147	0.758407	0.427629	1.98156	0.318325	0.463694	1.09755	0.663624	0.356963	0.264349	0.381821	0.586883	0.448228	0.155198	0.864514	1.16058	0.613315	1.12165	0.736312	0.724624	0.539608	0.782402	0.367633	0.807615	0.769834
Aknad1	ENSMUSG00000049565	ENSMUST00000123556	0	0	0	0	0	0	0	0	0	0	0	0	0	0	0	0	0	0	0	0	0	0	0	0	0	0	0	0	0	0	0	0	0	0.0298415	0	0	0	0	0	0	0	0	0	0	0	0	0
Akp3	ENSMUSG00000036500	ENSMUST00000044878	0	0	0	0	0	0	0	0	0	0	0	0	0	0	0	0	0	0	0	0	0	0	0	0	0	0	0	0	0	0	0	0	0	0	0	0	0	0	0	0	0	0	0.233344	0	0	0.0389212	0.0789574
Akr1a1	ENSMUSG00000028692	ENSMUST00000030455	313.549	355.901	400.586	397.473	452.988	387.924	411.086	346.354	319.131	342.968	335.705	347.581	311.901	295.327	308.415	296.749	377.015	297.201	275.585	349.122	360.42	317.418	315.053	302.341	337.589	281.214	302.338	366.16	355.563	418.409	265.241	335.789	292.883	318.996	309.926	368.814	397.862	337.495	359.688	287.102	315.053	402.283	317.742	303.665	466.756	325.187	297.235
Akr1b10	ENSMUSG00000061758	ENSMUST00000038383	1.23808	2.28446	2.54925	0.612265	1.11167	1.55906	2.39544	2.22347	1.60234	1.91898	0.705749	1.81607	2.1288	2.9271	1.733	1.65984	1.00587	2.0808	1.31662	1.89714	2.30958	2.52871	2.04358	1.82816	2.6703	5.11395	2.01606	1.49287	2.38827	0.728898	1.95024	2.14311	3.05456	2.13864	1.26839	1.87273	1.69815	5.34386	2.22062	1.63628	2.21875	1.9635	2.08551	1.40496	4.19714	3.01639	2.38846
Akr1b3	ENSMUSG00000001642	ENSMUST00000102980	18.6971	5.8547	7.96779	7.16577	6.44521	4.74214	6.19095	4.21578	5.00612	8.85843	4.49002	5.36808	7.18734	5.15087	7.1591	5.98478	6.57784	7.26318	7.53399	9.41965	9.7345	6.17192	7.53003	8.35046	8.02041	11.2111	7.16231	9.99769	12.8018	7.22371	6.87806	8.84623	7.9028	9.53934	7.25748	10.2741	7.42042	17.4866	11.5155	12.2985	10.7011	13.1952	9.49419	6.3097	18.014	11.5304	10.9257
Akr1b7	ENSMUSG00000052131	ENSMUST00000007449	0	0.337051	0.397286	0	0.69948	0.357284	0.0656285	1.41994	0.237032	0	0	0.178046	0	0.393039	0	0.0584451	0.661755	0.431865	1.66406	1.51016	17.5203	0.290333	2.09391	5.13322	15.005	4.74813	6.43724	0.882149	9.54431	0.718019	6.55593	1.2651	15.4682	11.3895	1.7643	3.56956	7.03962	4.59035	2.46383	1.87381	0.363247	1.82325	2.69804	4.33266	4.18182	0.807615	1.27319
Akr1b8	ENSMUSG00000029762	ENSMUST00000038406	2.0145	3.04594	1.71054	2.25631	1.08669	2.14371	3.45643	1.33188	3.802	2.54135	1.59402	3.1336	2.70843	2.86504	4.14726	3.47164	3.61318	1.60968	3.10869	2.87875	3.07643	2.30393	3.161	3.39287	3.28799	3.99361	4.85445	2.48811	4.73264	4.81943	3.57833	3.8897	0.941232	3.21294	3.91961	2.52456	3.73594	3.63764	3.72219	0.435462	2.63109	1.83494	0.87504	3.99614	2.65002	4.71919	3.42478
Akr1c12	ENSMUSG00000021211	ENSMUST00000021632	67.5068	81.3166	78.5854	89.5154	106.508	94.8644	111.372	87.1995	81.6244	92.4948	93.3049	103.329	63.3793	76.9321	71.2563	71.5485	87.8943	90.299	73.9227	63.9366	69.6391	74.344	81.421	67.2029	91.3605	63.4557	76.6986	111.456	66.9507	113.491	64.1924	79.8805	71.2673	70.5056	67.0816	83.7658	82.8287	54.9283	96.7662	76.8657	74.613	89.6664	84.5435	59.5635	136.331	79.0198	65.6827
Akr1c13	ENSMUSG00000021213	ENSMUST00000021634	44.8227	173.868	147.338	136.399	149.751	136.656	192.565	128.235	138.522	154.545	163.223	128.531	96.3757	145.528	154.811	124.044	161.508	152.54	121.074	125.598	122.705	124.206	147.198	116.164	142.951	97.2261	134.413	207.565	105.075	173.434	103.972	112.83	106.626	124.907	112.2	169.073	142.635	90.7677	160.001	104.551	83.5174	177.521	116.001	84.592	262.321	125.978	113.432
Akr1c14	ENSMUSG00000033715	ENSMUST00000041768	65.3664	299.988	298.494	312.21	405.373	291.414	447.499	375.964	280.39	355.302	350.076	385.353	286.429	239.464	318.49	254.248	382.111	333.125	288.349	289.574	232.004	272.201	276.497	289.967	313.984	183.142	232.864	410.041	86.3817	442.376	246.635	213.329	180.885	195.114	261.803	366.755	229.148	192.37	266.633	148.097	188.486	232.265	174.468	139.209	233.003	202.663	207.115
Akr1c18	ENSMUSG00000021214	ENSMUST00000021635	0.734454	0.0749002	0	0.170074	0.162379	0.173229	0.0765666	0	0.606802	0	0.0730085	0.0712183	0.0737703	0.124117	0	0.0701341	0.0926457	0.536559	0	0.0660697	0.081196	0.187312	0	0.550843	0.06652	0.114321	0	0	0	0.141428	0.278605	0.141615	0.0621568	0.547095	0.0762941	0	0.185253	0.121255	0.148041	0	0.461422	0.584374	0.641696	0.723512	0	0	0.0690877
Akr1c19	ENSMUSG00000071551	ENSMUST00000081326	27.1748	140.513	116.482	87.3725	117.038	90.1656	222.218	119.693	111.253	158.86	167.944	170.479	100.317	177.933	157.285	126.709	130.392	110.623	94.8698	126.203	129.85	85.7325	105.481	104.485	194.409	112.621	147.72	229.019	29.2212	211.054	124.449	109.856	113.88	150.59	86.1646	153.139	144.353	89.9709	169.116	47.7821	43.3344	86.651	95.5398	51.0076	254.279	108.386	76.4406
Akr1c20	ENSMUSG00000054757	ENSMUST00000078239	41.8429	159.662	123.865	120.242	171.36	115.024	177.624	120.706	77.9457	167.812	170.158	104.646	86.3956	115.357	147.795	141.706	158.345	153.626	120.69	137.104	148.138	137.421	124.507	139.236	139.721	121.82	119.213	180.185	114.365	154.516	149.698	152.255	119.403	162.049	149.355	178.965	191.325	145.627	238.96	159.92	106.765	289.242	171.683	157.019	330.563	176.011	170.587
Akr1c21	ENSMUSG00000021207	ENSMUST00000021628	0	0.0749002	0.397286	0	0	0	0	0.0770508	0.436139	0.342305	0.146017	0.382798	0	0.248235	0.705153	0.198713	0	0.0785208	0	0.132139	0.144348	0	0	0	0	0.0990781	0	0	0	0.163186	0	0.198261	0	0	0.35286	0	0	0	0	0	0.441787	0	0.189592	0	0.398269	0	0
Akr1c6	ENSMUSG00000021210	ENSMUST00000021630	756.152	2212.8	1837.6	1278.17	1733.8	1318.59	2041.89	1290.08	978.137	1737.22	1577.98	958.242	951.795	1226.41	1566.56	1555.91	1457.2	1652.6	1163.75	1146.11	1040.5	1714.65	1661.13	1181.42	1083.41	1148.99	1079.79	2235.5	1303.08	1794.87	821.241	1031.43	688.787	1042.26	881.922	1102.88	1078.44	846.236	1681.93	1187.1	1094.92	2508.18	1346.86	841.688	3423.46	1544.15	1466.62
Akr1cl	ENSMUSG00000025955	ENSMUST00000069142	0	0	0	0	0	0	0	0.165109	0	0	0	0	0	0	0	0	0	0	0	0	0	0	0	0	0	0	0	0	0	0.0761535	0	0	0.0621568	0	0	0	0	0	0	0	0	0	0	0.0673034	0	0.0583818	0
Akr1d1	ENSMUSG00000038641	ENSMUST00000040987	89.0368	121.363	105.921	71.4649	92.2064	87.3073	123.48	106.242	67.1086	155.717	153.671	81.6962	83.6239	90.4506	81.5109	138.667	136.322	128.853	152.755	172.366	209.874	111.75	140.765	183.846	183.633	156.536	202.207	142.874	102.301	161.565	179.683	144.023	159.823	208.582	176.773	210.128	282.748	209.563	262.9	193.53	129.905	225.089	195.98	160.435	183.816	151.384	218.544
Akr1e1	ENSMUSG00000045410	ENSMUST00000091848	36.0302	36.6511	33.0409	28.8218	37.9468	27.4568	32.2236	35.5534	28.5861	34.6765	32.7565	23.9026	25.7353	27.3575	23.7481	29.1173	29.8452	39.7839	33.1349	33.9598	28.9599	19.8082	31.2979	19.1837	17.5328	21.2637	25.2007	31.4859	23.1013	32.6046	24.2648	24.8865	18.3274	35.4716	32.2915	30.5327	27.6645	24.5194	40.9229	38.8089	32.113	39.9128	42.8478	23.287	43.4573	28.286	31.7803
Akr7a5	ENSMUSG00000028743	ENSMUST00000073787	307.338	121.263	147.095	162.035	182.052	191.006	166.084	144.514	134.985	152.533	149.68	144.983	125.03	120.735	120.772	126.744	148.101	127.322	136.773	167.034	134.361	140.849	139.235	119.9	136.87	107.66	133.475	142.524	109.483	180.691	121.219	164.67	135.378	133.153	144.482	170.253	198.046	162.109	134.95	139.704	162.804	183.201	188.236	160.241	218.159	147.667	139.439
Akt1	ENSMUSG00000001729	ENSMUST00000001780	25.9577	24.4299	27.3796	31.8945	27.2922	31.8308	28.3734	32.3723	30.7952	33.2243	35.1536	38.3243	42.1334	30.5846	36.2018	30.0525	30.2951	26.6971	23.4706	30.779	27.1375	23.4889	22.7109	30.7514	30.0385	29.6091	26.4033	25.9895	33.348	30.9727	34.8256	36.0552	42.0891	28.807	25.7779	25.7216	30.33	33.9773	44.0741	31.0234	41.6654	31.1822	42.5999	46.6076	34.5269	43.4361	38.5805
Akt1s1	ENSMUSG00000011096	ENSMUST00000054343	85.3226	36.3515	50.7422	54.6957	49.2259	61.2256	51.2887	35.9717	41.035	34.9462	40.0938	50.6184	46.5702	37.1525	40.4806	44.7923	51.5639	38.3182	42.8816	58.7926	40.6341	41.7799	41.7876	40.3952	40.0926	37.985	42.7351	38.2378	39.108	51.6103	37.2721	49.4898	35.2784	42.3849	44.8991	41.9139	60.1764	64.0744	46.5273	63.7754	60.2696	55.2	82.9101	53.8511	65.0863	48.5931	51.4703
Akt2	ENSMUSG00000004056	ENSMUST00000051356	35.5686	45.7141	48.193	62.383	56.5704	53.0188	49.987	48.8612	54.6786	42.7777	42.6005	45.366	53.0093	50.1952	45.5122	52.846	50.2007	41.9694	49.1173	52.28	48.1943	42.5104	43.8715	48.075	49.2533	40.3553	44.7335	41.3705	40.0738	49.8588	40.6067	46.3743	39.9757	49.6861	51.2315	44.7075	58.293	61.1643	49.8477	39.9702	60.358	51.4951	47.6168	52.7238	49.8449	48.3499	51.5493
Akt3	ENSMUSG00000019699	ENSMUST00000019843	0.587563	0.948735	1.02632	0.419515	0.487138	0.400592	0.809418	1.47497	1.27049	0.985422	1.08296	1.74485	1.38056	1.55147	1.54178	1.47282	1.23086	1.32177	0.905176	1.00048	0.784895	1.03958	1.22816	0.862189	2.28069	1.51666	1.36172	1.24406	1.28194	1.9256	0.818402	1.59553	0.870196	1.19366	0.70572	0.786339	0.473425	1.59363	0.824802	0.343091	0.726495	0.771374	0.495856	0.656208	0.78122	0.943839	0.710616
Aktip	ENSMUSG00000031667	ENSMUST00000109609	9.79972	13.2948	12.0179	9.5468	11.7787	11.6496	11.0146	10.7321	10.8181	14.2938	15.5143	10.7005	11.2026	14.8113	14.7246	16.7737	11.0645	12.1053	11.1273	10.0332	9.20221	9.25319	11.285	9.50005	12.3062	8.62741	11.2121	11.7054	8.15701	9.23634	13.6342	10.3662	9.89182	12.4539	12.188	11.8779	9.40674	11.7011	13.44	11.6915	8.06998	11.5355	9.53794	9.13644	10.9371	8.68916	14.6565
Alad	ENSMUSG00000028393	ENSMUST00000030090	313.738	146.917	154.566	159.983	197.141	166.126	196.054	149.126	130.937	159.545	160.436	139.196	115.04	111.706	129.7	129.76	152.415	141.036	136.224	166.382	176.376	147.115	151.738	144.129	162.242	130.272	128.621	193.089	121.942	192.712	177.236	195.92	169.91	197.621	175.41	166.631	241.704	181.007	254.832	267.783	188.025	277.531	333.886	233.45	380.071	251.869	206.148
Alas1	ENSMUSG00000032786	ENSMUST00000074082	120.367	239.73	124.77	839.03	626.584	133.116	1087.39	338.869	321.51	1448.73	928.121	1176.61	747.146	332.438	849.172	81.788	115.503	149.307	43.6313	40.1893	278.935	360.163	174.67	287.476	1541.7	1358.55	1068.59	379.822	393.134	450.916	817.932	231.418	639.221	358.069	235.682	375.187	98.9046	80.4178	1927.91	315.763	180.995	139.397	522.457	942.408	694.688	1640.07	167.232
Alas2	ENSMUSG00000025270	ENSMUST00000066337	319.089	126.656	91.8172	108.065	119.948	141.864	122.747	108.014	117.615	99.3409	139.373	112.133	95.3218	166.421	107.494	113.091	129.439	111.238	43.9971	57.5467	22.5996	59.2841	45.15	24.3169	17.7703	17.392	22.212	97.4209	31.3812	95.3551	23.2983	58.5721	13.932	30.1499	39.6348	39.6584	20.666	20.5613	14.9733	14.2911	9.08118	54.078	29.5472	15.1601	16.4516	12.6883	43.6042
Alb	ENSMUSG00000029368	ENSMUST00000031314	76334.1	28755.3	35499.6	41940.4	43667.6	49142.4	44346.3	36415.7	45726.7	40632.5	39822.1	40804.8	23146.6	26966.5	23054.3	29739.9	33803.3	36153.3	60142.8	67515.4	62640.2	39211.4	59646.7	58013.7	67989.1	43628.4	51772.6	53525.8	15611.1	65452.6	59683.1	65118	73269.8	72349.1	70944.7	81845.1	74573.6	55155.7	66237.1	81563.6	77116.8	78330.2	64433.1	53664.4	87016.6	41213	67036.9
Alcam	ENSMUSG00000022636	ENSMUST00000023312	9.88365	10.3113	14.225	22.3817	13.4275	22.2924	12.8741	14.7717	16.3837	9.8646	9.67363	10.1842	9.77984	14.2632	8.30646	10.2045	11.0645	12.8251	17.2349	12.9969	13.65	13.3834	18.2714	16.4455	15.6987	17.8493	11.9814	14.8382	15.7521	13.7838	13.6516	9.91307	12.4136	10.4545	13.485	12.0537	11.3313	10.8609	10.4792	12.7472	18.2802	11.1732	9.17334	13.6878	11.9021	7.1615	13.8669
Aldh16a1	ENSMUSG00000007833	ENSMUST00000107815	76.9708	23.3439	25.3159	25.6244	29.0034	34.9381	26.2405	30.6002	22.6413	25.289	22.4379	24.6682	30.151	24.3787	22.4693	23.53	25.782	31.4345	29.5234	32.7989	27.1646	29.9699	31.6503	28.564	29.1833	27.7495	25.3687	22.3591	45.5352	29.2538	18.6404	24.5372	26.6475	28.061	24.2615	32.7572	31.987	31.4656	27.1127	41.6724	40.3499	39.3401	53.5087	38.3209	45.5252	29.8331	28.8194
Aldh18a1	ENSMUSG00000025007	ENSMUST00000025979	0.104922	0.561751	0.242786	0.498883	0.212342	0.194882	0.196885	1.39792	0.502508	0.539389	0.559732	0.240362	0.474238	0.289607	0.322697	0.187024	1.38969	1.28251	0.68574	0.500242	0.315762	0.346526	0.855685	0.486977	0.313594	0.663061	0.132635	0.237502	0.860481	0.435163	0.191541	0.623107	0.3907	0.13926	0.524522	0.206931	0.257296	0.632256	0.391252	0.0923708	0.520327	0.631124	0.452104	0.311278	0.413587	0.749233	0.434265
Aldh1a1	ENSMUSG00000053279	ENSMUST00000087638	955.986	1168.58	1328.94	1140.04	1392.4	1019.94	1257.62	976.784	628.154	1060.32	1312.98	791.626	714.497	553.957	833.276	1093.45	1436.46	1116.34	1119.28	1323.58	1271.44	1002.16	1013.35	880.319	850.715	792.053	987.258	1238.71	711.723	1289.09	961.022	1239.46	813.562	987.715	994.808	1165.13	1216.35	1005.86	817.115	658.115	369.285	865.096	712.254	831.29	556.826	524.784	880.315
Aldh1a2	ENSMUSG00000013584	ENSMUST00000034723	0.33575	0.174767	0	0	0	0.0757876	0.109381	0.836552	0.36977	0	0.0730085	0	0.0316159	0.0930881	0	0.163646	0.119116	0	0.182864	0.0660697	0.144348	0.121753	0.140936	0.239497	0	0.198156	0.0530542	0.214882	0	0.108791	0.174128	0	0.0266386	0	0.143051	0.0310397	0.0514592	2.80618	0.33838	0.0395875	0.0981749	0.397375	0	0.0588905	0.15318	0.0583818	0.059218
Aldh1a3	ENSMUSG00000015134	ENSMUST00000015278	0.377719	0.18725	0.275893	0.532897	0.387212	0.151575	0.0656285	0.143094	0.720578	0.269695	0.328538	0.240362	0.189695	0.382695	0.490022	0	0.741166	0.0523472	0.42973	0.151016	0.451089	0.252871	0.302007	0.463028	0.522657	1.21942	0.106108	0.339288	1.63316	0.141428	0.165422	0.141615	0.417339	0.218838	0.0476838	0.155198	0.39109	0.606273	0.126893	0.0791749	0.736312	0.175312	0.160424	0.117781	0.260407	0.33083	0.256611
Aldh1a7	ENSMUSG00000024747	ENSMUST00000025656	173.499	208.922	198.522	179.893	188.247	180.569	191.187	167.74	162.813	187.147	198.474	158.523	106.862	132.744	104.602	121.355	145.798	178.504	207.889	230.583	199.417	154.495	207.146	156.942	180.279	138.892	163.336	127.584	170.033	132.975	154.887	197.799	123.328	277.825	177.489	219.088	223.148	154.34	143.093	102.188	80.5035	116.314	114.207	122.803	99.1536	67.9272	99.8514
Aldh1b1	ENSMUSG00000035561	ENSMUST00000044384	27.6155	24.8544	27.5452	24.0824	14.6516	20.7766	16.6806	19.5379	62.9083	18.9616	21.5862	10.932	28.4648	60.5279	11.8561	30.0174	24.2335	23.8572	36.6642	47.4852	47.5628	18.3003	24.4927	40.8582	36.434	32.086	32.3807	17.7561	14.4965	16.4492	19.8332	25.7268	32.7655	63.8111	41.3705	39.7722	92.606	75.507	45.343	47.0299	71.2652	44.1319	55.7984	66.235	40.9298	35.8367	43.1008
Aldh1l1	ENSMUSG00000030088	ENSMUST00000032175	560.598	467.377	480.12	498.792	453.026	543.267	471.213	529.35	448.854	577.209	483.547	440.636	414.041	497.349	336.107	537.519	472.109	397.263	723.629	782.605	767.239	516.521	594.288	542.006	659.023	493.988	705.673	342.285	684.082	520.009	504.737	622.692	461.781	654.664	742.132	564.819	883.616	745.075	620.315	526.962	471.76	557.329	634.463	558.501	477.264	374.023	661.051
Aldh1l2	ENSMUSG00000020256	ENSMUST00000020497	0.0419688	0.0624168	0.132429	0.045353	0.0124907	0.0649608	0.109381	0.198131	0.0853316	0.134847	0.292034	0.3917	0.0421545	0.113774	0.119517	0.0935121	0.0794106	0.157042	0.22858	0.00943853	0.279675	0.0561935	0.0402675	0.231514	0	0.0457283	0.0795812	0.0791672	0.0790237	0.11967	0.130596	0.018882	0.284146	0.288468	0.0762941	0.30005	0.102918	0.16456	0.137467	0	0	0.0467499	0	0.109368	0	0.0486515	0.00986967
Aldh2	ENSMUSG00000029455	ENSMUST00000031411	2486.65	1801.66	1846.62	2130.58	2406.14	2496.22	2016.38	1930.34	1729.52	1869.06	1675.91	2289.49	1729.91	1472.67	1467.36	1648.43	1983.2	1526.13	2128.23	2257.28	2174	1892.99	1905.22	2297.52	1984.93	1831.74	2196.72	1984.54	1752.35	2541.18	1930.47	2235.23	2011.67	1791.04	2267.96	2436.07	2576.58	2491.08	2328.41	2031.39	2675.99	2188.7	2156.65	2453.16	1853.74	2232.51	2066.67
Aldh3a1	ENSMUSG00000019102	ENSMUST00000019246	0	0	0	0	0	0	0.0984427	0	0.0379252	0	0.328538	0.0445114	0	0	0	0.128579	0	0	0.045716	0.0943853	0	0	0	0	0	0	0	0.101786	0	0.141428	0	0	0	0	0	0	0	0.0346442	0.0951695	0	0.127627	0.0934999	0	0	0	0	0.157915
Aldh3a2	ENSMUSG00000010025	ENSMUST00000066277	93.9472	286.131	187.089	213.51	290.434	212.314	195.343	180.321	220.525	176.028	246.769	232.768	127.833	187.924	203.06	177.626	193.021	93.7931	142.186	146.118	203.991	176.035	166.667	181.882	193.222	240.401	299.95	293.167	57.8629	328.962	210.564	167.578	196.247	172.444	153.809	144.045	315.754	258.186	206.74	220.608	175.301	171.105	281.982	282.38	206.441	220.479	159.158
Aldh3b1	ENSMUSG00000024885	ENSMUST00000051803	1.48989	1.28579	1.45672	0.918398	1.81115	0.941932	1.26882	1.29886	1.37479	1.30698	0.985615	1.78936	2.58196	1.22049	1.25493	1.44944	0.847046	1.77981	2.07551	1.34971	1.70512	1.37674	1.02682	2.59455	1.22587	2.3169	1.72426	1.42501	3.23119	1.1423	1.01865	1.40671	2.84146	0.855457	2.60354	2.1107	2.69646	1.72355	1.97741	1.5703	1.95368	1.41419	1.92509	1.53115	2.54279	1.99471	2.10224
Aldh3b2	ENSMUSG00000075296	ENSMUST00000143380	0	0.0749002	0	0	0	0	0	0	0	0	0	0	0	0	0	0	0	0	0	0	0	0	0	0.0957988	0	0	0	0	0	0	0	0	0	0	0	0	0.0308755	0.199204	0.137467	0.145154	0.206167	0.0818124	0	0.193497	0.260407	0.155685	0
Aldh3b3	ENSMUSG00000037263	ENSMUST00000025794	0.146891	0	0	0.0680295	0.0249814	0.0216536	0.0437523	0	0	0	0	0.0890228	0	0	0	0.0701341	0	0.32717	0	0	0.0180436	0.0374623	0	0.135715	0	0.0457283	0.0176847	0	0.175608	0	0.043532	0	0.577171	0.228785	0	0	0.977725	0.970037	2.13603	2.32247	2.53291	4.42956	3.63142	0.656208	2.26707	1.30386	1.9838
Aldh4a1	ENSMUSG00000028737	ENSMUST00000039818	53.804	208.772	201.104	204.859	221.023	207.214	202.748	209.919	221.028	203.007	177.727	181.713	178.408	203.615	164.755	188.146	200.604	151.715	246.327	267.648	251.717	230.094	217.827	190.608	214.175	199.741	237.364	213.74	175.441	254.407	196.695	217.276	149.496	283.315	234.013	203.848	354.245	340.31	253.584	201.553	203.389	263.494	219.781	280.411	184.781	214.504	264.862
Aldh5a1	ENSMUSG00000035936	ENSMUST00000037615	10.6181	17.9011	18.529	15.8962	17.8492	19.1634	16.5821	16.8631	16.8388	16.0779	15.5995	17.306	11.8138	16.6007	13.9118	15.71	14.1351	11.2416	21.1574	22.5581	21.1651	18.5158	18.966	19.4551	16.4019	14.595	21.6284	17.1001	14.0223	19.9631	17.4999	16.1064	15.5481	19.5462	24.7097	17.734	26.0898	26.2343	13.3872	13.4333	14.579	12.5407	11.9151	22.4289	10.0333	12.5813	17.42
[truncated: 20,727 more rows]
[truncated: 24 more columns]

## Sheet: 2 - TPM QC Samples
Gene.ID	Transcript_ID	MAL2S1	MAL2S2	MAL2S3	MAL6S1	MAL6S2	MAL6S3	MAL10S1	MAL10S2	MAL10S3	MAL14S1	MAL14S2	MAL14S3	MAL18S1	MAL18S2	MAL18S3	MAL22S1	MAL22S2	MAL22S3	MCR2S1	MCR2S2	MCR2S3	MCR6S1	MCR6S2	MCR6S3	MCR10S1	MCR10S2	MCR10S3	MCR14S1	MCR14S2	MCR14S3	MCR18S1	MCR18S2	MCR18S3	MCR22S1	MCR22S2	MCR22S3	FAL2S1	FAL2S2	FAL2S3	FAL6S1	FAL6S2	FAL6S3	FAL10S1	FAL10S2	FAL10S3	FAL14S1	FAL14S2	FAL14S3
[truncated: 21,954 more rows]
[truncated: 23 more columns]

[truncated: 1 more sheets: 3 - Expected Counts QC Samples]
