# Supplementary material for: Sexual dimorphism of circadian liver transcriptome
Source: iScience. 2024 Mar 12;27(4):109483. doi: 10.1016/j.isci.2024.109483 (PMC10973666; doi:10.1016/j.isci.2024.109483)
Supplement: Table S2. Results of CompareRhythms analysis of RNA-seq data, related to Figure 2,4,5–12 — Output from CompareRhythms analysis containing four pairwise comparisons: AL male vs AL female, CR male vs CR female, AL male vs CR male, AL female vs CR female. [file mmc3.xlsx]

## Sheet: Meta
Authors:	Artem A. Astafev(1,2), Volha Mezhnina(1,2), Allan Poe(1,2), Peng Jiang(1,4)*, Roman V. Kondratov(1,2)*
Author affiliations:	1 - Center for Gene Regulation in Health and Disease (GRHD), Cleveland State University, Cleveland, Ohio, USA.
	2 - Department of Biological Geological and Environmental Sciences, Cleveland State University, Cleveland, Ohio, USA.
	3 - Center for Applied Data Analysis and Modeling (ADAM), Cleveland State University, Cleveland, Ohio, USA.
	4 - Center for RNA Science and Therapeutics, School of Medicine, Case Western Reserve University, Cleveland, Ohio, USA
CompareRhythms analysis results
Sheet #	Content:
1	AL male vs AL female
2	CR male vs CR female
3	AL male vs CR female
2	AL female vs CR female
* Phase is expressed in radians - to get phase in hours - multiply by the period divided by two pi, for example: phase value in radians * (24h)/(2*pi)

## Sheet: ALM vs ALF
	id	category	MMALL_amp	MMALL_phase	FMALL_amp	FMALL_phase	weights
1	ENSMUSG00000021252|0610007P14Rik	gain	0	0	100.017	2.0692	0.860079
2	ENSMUSG00000007777|0610009B22Rik	loss	17.5668	6.19842	0	0	0.514559
3	ENSMUSG00000024442|0610009O20Rik	same	4.33438	1.58698	4.33438	1.58698	0.680008
4	ENSMUSG00000042208|0610010F05Rik	same	2.10274	3.33676	2.10274	3.33676	0.727595
5	ENSMUSG00000020831|0610010K14Rik	arrhy	0	0	0	0	0.400254
6	ENSMUSG00000107002|0610012G03Rik	gain	0	0	23.8853	2.28132	0.757392
7	ENSMUSG00000058706|0610030E20Rik	arrhy	0	0	0	0	0.547857
8	ENSMUSG00000028608|0610037L13Rik	arrhy	0	0	0	0	0.651284
9	ENSMUSG00000060512|0610040J01Rik	gain	0	0	11.2573	2.76586	0.931571
10	ENSMUSG00000022972|1110004E09Rik	arrhy	0	0	0	0	0.685648
11	ENSMUSG00000030663|1110004F10Rik	arrhy	0	0	0	0	0.548677
12	ENSMUSG00000027637|1110008F13Rik	gain	0	0	81.3116	2.34897	0.833745
13	ENSMUSG00000039195|1110008P14Rik	arrhy	0	0	0	0	0.741421
14	ENSMUSG00000045237|1110012L19Rik	arrhy	0	0	0	0	0.469705
15	ENSMUSG00000037971|1110032A03Rik	gain	0	0	17.3522	2.66713	0.831956
16	ENSMUSG00000044991|1110034G24Rik	gain	0	0	7.45455	2.49585	0.783355
17	ENSMUSG00000040720|1110037F02Rik	gain	0	0	1.67428	5.43249	0.773421
18	ENSMUSG00000063236|1110038F14Rik	arrhy	0	0	0	0	0.645926
19	ENSMUSG00000040591|1110051M20Rik	gain	0	0	2.43458	2.25286	0.479061
20	ENSMUSG00000035171|1110059E24Rik	loss	13.7907	4.32113	0	0	0.525338
21	ENSMUSG00000032551|1110059G10Rik	arrhy	0	0	0	0	0.483033
22	ENSMUSG00000078570|1110065P20Rik	arrhy	0	0	0	0	0.567046
23	ENSMUSG00000045414|1190002N15Rik	loss	5.55607	3.55248	0	0	0.734895
24	ENSMUSG00000043687|1190005I06Rik	arrhy	0	0	0	0	0.507431
25	ENSMUSG00000063320|1190007I07Rik	gain	0	0	23.1417	2.28977	0.72406
26	ENSMUSG00000033688|1300017J02Rik	same	115.253	1.50658	115.253	1.50658	0.718505
27	ENSMUSG00000072694|1500011B03Rik	arrhy	0	0	0	0	0.697267
28	ENSMUSG00000051319|1500011K16Rik	gain	0	0	19.1212	2.17373	0.858407
29	ENSMUSG00000024118|1600002H07Rik	same	34.4438	3.8009	34.4438	3.8009	0.829576
30	ENSMUSG00000035595|1600002K03Rik	arrhy	0	0	0	0	0.561486
31	ENSMUSG00000050088|1600012H06Rik	arrhy	0	0	0	0	0.460552
32	ENSMUSG00000054676|1600014C10Rik	gain	0	0	45.641	2.21297	0.769727
33	ENSMUSG00000047150|1700001C19Rik	same	4.78545	1.46963	4.78545	1.46963	0.452652
34	ENSMUSG00000030030|1700003E16Rik	arrhy	0	0	0	0	0.64072
35	ENSMUSG00000032300|1700017B05Rik	same	1.44835	4.35423	1.44835	4.35423	0.465122
36	ENSMUSG00000078612|1700024P16Rik	same	1.54053	5.1993	1.54053	5.1993	0.707269
37	ENSMUSG00000063838|1700027J19Rik	arrhy	0	0	0	0	0.912671
38	ENSMUSG00000044916|1700029I15Rik	arrhy	0	0	0	0	0.892986
39	ENSMUSG00000052794|1700030K09Rik	loss	0.73045	0.237527	0	0	0.840283
40	ENSMUSG00000027327|1700037H04Rik	same	3.8014	1.64744	3.8014	1.64744	0.816633
41	ENSMUSG00000019945|1700040L02Rik	same	1.65621	2.18844	1.65621	2.18844	0.529206
42	ENSMUSG00000094103|1700047I17Rik2	arrhy	0	0	0	0	0.807645
43	ENSMUSG00000044854|1700056E22Rik	arrhy	0	0	0	0	0.57498
44	ENSMUSG00000038323|1700066M21Rik	loss	6.7479	6.11428	0	0	0.460085
45	ENSMUSG00000040822|1700123O20Rik	arrhy	0	0	0	0	0.771034
46	ENSMUSG00000071653|1810009A15Rik	loss	22.4862	5.42169	0	0	0.604661
47	ENSMUSG00000078607|1810010H24Rik	gain	0	0	2.34112	1.29824	0.87029
48	ENSMUSG00000056313|1810011O10Rik	arrhy	0	0	0	0	0.423584
49	ENSMUSG00000022507|1810013L24Rik	same	2.85595	1.61564	2.85595	1.61564	0.890282
50	ENSMUSG00000078784|1810022K09Rik	arrhy	0	0	0	0	0.553811
51	ENSMUSG00000048429|1810026J23Rik	arrhy	0	0	0	0	0.766777
52	ENSMUSG00000044148|1810030O07Rik	same	0.729408	1.05419	0.729408	1.05419	0.458332
53	ENSMUSG00000020812|1810032O08Rik	arrhy	0	0	0	0	0.565255
54	ENSMUSG00000054091|1810037I17Rik	gain	0	0	23.2598	2.43708	0.461742
55	ENSMUSG00000020284|1810043G02Rik	gain	0	0	2.43742	2.13063	0.498495
56	ENSMUSG00000036027|1810046K07Rik	arrhy	0	0	0	0	0.450241
57	ENSMUSG00000097221|1810049J17Rik	arrhy	0	0	0	0	0.696684
58	ENSMUSG00000035372|1810055G02Rik	same	15.2499	2.30868	15.2499	2.30868	0.724215
59	ENSMUSG00000042041|2010003K11Rik	loss	18.4792	1.50075	0	0	0.649004
60	ENSMUSG00000021290|2010107E04Rik	gain	0	0	259.455	2.39455	0.459775
61	ENSMUSG00000020083|2010107G23Rik	gain	0	0	2.48166	1.85488	0.437238
62	ENSMUSG00000074829|2010315B03Rik	arrhy	0	0	0	0	0.911048
63	ENSMUSG00000030587|2200002D01Rik	arrhy	0	0	0	0	0.742081
64	ENSMUSG00000086316|2210013O21Rik	arrhy	0	0	0	0	0.796855
65	ENSMUSG00000029559|2210016L21Rik	arrhy	0	0	0	0	0.689519
66	ENSMUSG00000078894|2210418O10Rik	arrhy	0	0	0	0	0.499312
67	ENSMUSG00000032403|2300009A05Rik	gain	0	0	15.4649	2.17253	0.957652
68	ENSMUSG00000079283|2310009B15Rik	gain	0	0	8.08396	2.32932	0.912131
69	ENSMUSG00000020133|2310011J03Rik	gain	0	0	8.59559	2.55959	0.775396
70	ENSMUSG00000049643|2310022A10Rik	arrhy	0	0	0	0	0.889071
71	ENSMUSG00000031983|2310022B05Rik	arrhy	0	0	0	0	0.861397
72	ENSMUSG00000032062|2310030G06Rik	gain	0	0	7.7025	2.12985	0.577257
73	ENSMUSG00000020441|2310033P09Rik	arrhy	0	0	0	0	0.601863
74	ENSMUSG00000026319|2310035C23Rik	arrhy	0	0	0	0	0.848785
75	ENSMUSG00000041203|2310036O22Rik	arrhy	0	0	0	0	0.482369
76	ENSMUSG00000062619|2310039H08Rik	gain	0	0	41.3728	2.37045	0.506056
77	ENSMUSG00000040177|2310057M21Rik	arrhy	0	0	0	0	0.865416
78	ENSMUSG00000050705|2310061I04Rik	arrhy	0	0	0	0	0.478063
79	ENSMUSG00000045411|2410002F23Rik	arrhy	0	0	0	0	0.715802
80	ENSMUSG00000036873|2410004B18Rik	arrhy	0	0	0	0	0.631384
81	ENSMUSG00000049760|2410015M20Rik	arrhy	0	0	0	0	0.573183
82	ENSMUSG00000046791|2410016O06Rik	arrhy	0	0	0	0	0.479798
83	ENSMUSG00000032840|2410131K14Rik	arrhy	0	0	0	0	0.79323
84	ENSMUSG00000071632|2510002D24Rik	gain	0	0	12.1115	2.26875	0.558646
85	ENSMUSG00000043391|2510009E07Rik	same	1.17603	5.12367	1.17603	5.12367	0.917259
86	ENSMUSG00000044496|2510039O18Rik	arrhy	0	0	0	0	0.72506
87	ENSMUSG00000052419|2610001J05Rik	gain	0	0	5.56201	2.15674	0.500724
88	ENSMUSG00000060301|2610008E11Rik	arrhy	0	0	0	0	0.587189
89	ENSMUSG00000030924|2610020H08Rik	loss	1.34805	5.06961	0	0	0.681575
90	ENSMUSG00000091474|2610021A01Rik	arrhy	0	0	0	0	0.645216
91	ENSMUSG00000071302|2610044O15Rik8	arrhy	0	0	0	0	0.828162
92	ENSMUSG00000059482|2610301B20Rik	gain	0	0	1.40611	4.34334	0.632593
93	ENSMUSG00000028536|2610528J11Rik	same	9.18575	1.21892	9.18575	1.21892	0.540639
94	ENSMUSG00000021807|2700060E02Rik	gain	0	0	43.5386	2.42267	0.60252
95	ENSMUSG00000024273|2700062C07Rik	arrhy	0	0	0	0	0.610298
96	ENSMUSG00000062198|2700097O09Rik	arrhy	0	0	0	0	0.551921
97	ENSMUSG00000031984|2810004N23Rik	arrhy	0	0	0	0	0.414348
98	ENSMUSG00000047635|2810006K23Rik	arrhy	0	0	0	0	0.531125
99	ENSMUSG00000020491|2810021J22Rik	arrhy	0	0	0	0	0.640234
100	ENSMUSG00000028060|2810403A07Rik	loss	6.75543	4.73501	0	0	0.686457
101	ENSMUSG00000058833|2810428I15Rik	arrhy	0	0	0	0	0.484577
102	ENSMUSG00000026227|2810459M11Rik	arrhy	0	0	0	0	0.516075
103	ENSMUSG00000032712|2810474O19Rik	loss	2.04888	2.3127	0	0	0.542203
104	ENSMUSG00000051339|2900026A02Rik	loss	8.9089	1.50494	0	0	0.776571
105	ENSMUSG00000020381|3010026O09Rik	same	4.2795	1.10594	4.2795	1.10594	0.955232
106	ENSMUSG00000079737|3110001I22Rik	arrhy	0	0	0	0	0.659903
107	ENSMUSG00000024410|3110002H16Rik	gain	0	0	3.5671	2.75375	0.738202
108	ENSMUSG00000026388|3110009E18Rik	arrhy	0	0	0	0	0.790851
109	ENSMUSG00000025102|3110040N11Rik	arrhy	0	0	0	0	0.511302
110	ENSMUSG00000028300|3110043O21Rik	arrhy	0	0	0	0	0.898699
111	ENSMUSG00000046806|3110062M04Rik	arrhy	0	0	0	0	0.609293
112	ENSMUSG00000053553|3110082I17Rik	arrhy	0	0	0	0	0.709765
113	ENSMUSG00000033111|3830406C13Rik	arrhy	0	0	0	0	0.559645
114	ENSMUSG00000062822|4833420G17Rik	same	3.17113	2.61525	3.17113	2.61525	0.566272
115	ENSMUSG00000025871|4833439L19Rik	same	12.3749	4.18472	12.3749	4.18472	0.650608
116	ENSMUSG00000036934|4921524J17Rik	arrhy	0	0	0	0	0.788257
117	ENSMUSG00000027309|4930402H24Rik	arrhy	0	0	0	0	0.667284
118	ENSMUSG00000046567|4930430F08Rik	arrhy	0	0	0	0	0.87845
119	ENSMUSG00000059920|4930453N24Rik	arrhy	0	0	0	0	0.707703
120	ENSMUSG00000044906|4930503L19Rik	loss	1.49999	4.58374	0	0	0.682473
121	ENSMUSG00000062511|4930512M02Rik	same	0.928756	5.13961	0.928756	5.13961	0.45126
122	ENSMUSG00000072762|4930522L14Rik	arrhy	0	0	0	0	0.852553
123	ENSMUSG00000090394|4930523C07Rik	gain	0	0	1.90009	1.29592	0.756862
124	ENSMUSG00000066571|4931406P16Rik	same	2.22828	4.79892	2.22828	4.79892	0.422409
125	ENSMUSG00000022179|4931414P19Rik	arrhy	0	0	0	0	0.603305
126	ENSMUSG00000037270|4932438A13Rik	gain	0	0	4.42212	5.86761	0.503571
127	ENSMUSG00000090369|4933411K16Rik	loss	2.34497	4.96473	0	0	0.855045
128	ENSMUSG00000027942|4933434E20Rik	gain	0	0	15.4808	2.50129	0.914036
129	ENSMUSG00000036046|5031439G07Rik	arrhy	0	0	0	0	0.908626
130	ENSMUSG00000072763|5430403G16Rik	arrhy	0	0	0	0	0.517001
131	ENSMUSG00000073755|5730409E04Rik	arrhy	0	0	0	0	0.723089
132	ENSMUSG00000057181|5730455P16Rik	arrhy	0	0	0	0	0.44753
133	ENSMUSG00000029089|5730480H06Rik	loss	3.02207	5.66324	0	0	0.772205
134	ENSMUSG00000073197|5730507C01Rik	arrhy	0	0	0	0	0.87427
135	ENSMUSG00000050549|5730508B09Rik	arrhy	0	0	0	0	0.446609
136	ENSMUSG00000070690|5830473C10Rik	arrhy	0	0	0	0	0.422846
137	ENSMUSG00000022195|6030458C11Rik	arrhy	0	0	0	0	0.454629
138	ENSMUSG00000070814|6330408A02Rik	arrhy	0	0	0	0	0.629373
139	ENSMUSG00000031824|6430548M08Rik	arrhy	0	0	0	0	0.774536
140	ENSMUSG00000074646|6430550D23Rik	arrhy	0	0	0	0	0.725547
141	ENSMUSG00000039620|6430573F11Rik	same	3.29657	0.123276	3.29657	0.123276	0.964964
142	ENSMUSG00000047466|8030462N17Rik	gain	0	0	1.38255	5.69098	0.405416
143	ENSMUSG00000048489|8430408G22Rik	loss	64.616	0.497742	0	0	0.86027
144	ENSMUSG00000021185|9030617O03Rik	loss	5.03061	2.36059	0	0	0.448282
145	ENSMUSG00000030982|9030624J02Rik	arrhy	0	0	0	0	0.405841
146	ENSMUSG00000039901|9130011E15Rik	arrhy	0	0	0	0	0.621099
147	ENSMUSG00000062944|9130023H24Rik	arrhy	0	0	0	0	0.810386
148	ENSMUSG00000101892|9130401M01Rik	arrhy	0	0	0	0	0.500515
149	ENSMUSG00000038768|9130409I23Rik	arrhy	0	0	0	0	0.822503
150	ENSMUSG00000097061|9330151L19Rik	arrhy	0	0	0	0	0.643715
151	ENSMUSG00000059939|9430015G10Rik	arrhy	0	0	0	0	0.506075
152	ENSMUSG00000025971|9430016H08Rik	gain	0	0	2.97818	2.47659	0.528149
153	ENSMUSG00000033960|9430020K01Rik	same	0.93026	4.99033	0.93026	4.99033	0.595084
154	ENSMUSG00000040139|9430038I01Rik	gain	0	0	8.72549	1.80544	0.773573
155	ENSMUSG00000036275|9530068E07Rik	same	16.9309	1.20568	16.9309	1.20568	0.812371
156	ENSMUSG00000046138|9930021J03Rik	arrhy	0	0	0	0	0.835152
157	ENSMUSG00000069892|9930111J21Rik2	same	1.4744	5.08151	1.4744	5.08151	0.684143
158	ENSMUSG00000079144|A130010J15Rik	arrhy	0	0	0	0	0.739261
159	ENSMUSG00000022347|A1bg	gain	0	0	972.301	5.73844	0.778785
160	ENSMUSG00000052595|A1cf	change	19.1438	4.21189	32.0019	5.32265	0.411738
161	ENSMUSG00000034560|A230046K03Rik	gain	0	0	2.32707	5.23177	0.742536
162	ENSMUSG00000047613|A430005L14Rik	gain	0	0	41.0098	2.47439	0.720376
163	ENSMUSG00000056014|A430033K04Rik	arrhy	0	0	0	0	0.639215
164	ENSMUSG00000053588|A730061H03Rik	arrhy	0	0	0	0	0.755821
165	ENSMUSG00000044150|A830080D01Rik	arrhy	0	0	0	0	0.742571
166	ENSMUSG00000089809|A930011G23Rik	arrhy	0	0	0	0	0.686333
167	ENSMUSG00000090622|A930033H14Rik	same	2.14744	3.42287	2.14744	3.42287	0.828842
168	ENSMUSG00000087385|AA415398	loss	3.4926	5.91645	0	0	0.594958
169	ENSMUSG00000057191|AB124611	arrhy	0	0	0	0	0.843184
170	ENSMUSG00000035875|AI182371	arrhy	0	0	0	0	0.883362
171	ENSMUSG00000050812|AI314180	arrhy	0	0	0	0	0.767443
172	ENSMUSG00000062753|AI413582	gain	0	0	4.75588	2.36784	0.809055
173	ENSMUSG00000046312|AI464131	arrhy	0	0	0	0	0.838633
174	ENSMUSG00000010290|AI597479	same	0.957109	5.29396	0.957109	5.29396	0.421343
175	ENSMUSG00000034382|AI661453	arrhy	0	0	0	0	0.53786
176	ENSMUSG00000047423|AI837181	same	4.27052	1.77338	4.27052	1.77338	0.456469
177	ENSMUSG00000056383|AI987944	arrhy	0	0	0	0	0.820751
178	ENSMUSG00000091931|AK010878	arrhy	0	0	0	0	0.87162
179	ENSMUSG00000059820|AU019823	arrhy	0	0	0	0	0.466781
180	ENSMUSG00000051669|AU021092	arrhy	0	0	0	0	0.883198
181	ENSMUSG00000028830|AU040320	arrhy	0	0	0	0	0.905976
182	ENSMUSG00000078435|AU041133	loss	1.06259	5.47719	0	0	0.805698
183	ENSMUSG00000078349|AW011738	arrhy	0	0	0	0	0.6606
184	ENSMUSG00000074166|AW146154	arrhy	0	0	0	0	0.819901
185	ENSMUSG00000039182|AW209491	arrhy	0	0	0	0	0.862721
186	ENSMUSG00000036678|Aaas	loss	2.35171	0.929791	0	0	0.775459
187	ENSMUSG00000029482|Aacs	same	64.0831	3.85734	64.0831	3.85734	0.692573
188	ENSMUSG00000027761|Aadac	arrhy	0	0	0	0	0.521728
189	ENSMUSG00000057228|Aadat	same	16.8124	1.29086	16.8124	1.29086	0.448323
190	ENSMUSG00000021482|Aaed1	arrhy	0	0	0	0	0.637632
191	ENSMUSG00000037257|Aagab	arrhy	0	0	0	0	0.715278
192	ENSMUSG00000057230|Aak1	arrhy	0	0	0	0	0.541981
193	ENSMUSG00000035642|Aamdc	gain	0	0	24.4566	2.32617	0.72316
194	ENSMUSG00000006299|Aamp	same	28.1145	1.85195	28.1145	1.85195	0.538755
195	ENSMUSG00000027628|Aar2	arrhy	0	0	0	0	0.497661
196	ENSMUSG00000068522|Aard	arrhy	0	0	0	0	0.655641
197	ENSMUSG00000031960|Aars	loss	24.8506	1.50122	0	0	0.602153
198	ENSMUSG00000023938|Aars2	arrhy	0	0	0	0	0.714931
199	ENSMUSG00000075528|Aarsd1	arrhy	0	0	0	0	0.6773
200	ENSMUSG00000055923|Aasdh	loss	3.50993	5.87615	0	0	0.577915
201	ENSMUSG00000025894|Aasdhppt	arrhy	0	0	0	0	0.866702
202	ENSMUSG00000029695|Aass	arrhy	0	0	0	0	0.547595
203	ENSMUSG00000018697|Aatf	arrhy	0	0	0	0	0.518266
204	ENSMUSG00000025375|Aatk	arrhy	0	0	0	0	0.817328
205	ENSMUSG00000057880|Abat	arrhy	0	0	0	0	0.723953
206	ENSMUSG00000015243|Abca1	arrhy	0	0	0	0	0.551797
207	ENSMUSG00000026944|Abca2	arrhy	0	0	0	0	0.512075
208	ENSMUSG00000024130|Abca3	gain	0	0	11.0465	6.09282	0.466813
209	ENSMUSG00000018800|Abca5	arrhy	0	0	0	0	0.907651
210	ENSMUSG00000044749|Abca6	arrhy	0	0	0	0	0.621351
211	ENSMUSG00000035722|Abca7	arrhy	0	0	0	0	0.496622
212	ENSMUSG00000041828|Abca8a	arrhy	0	0	0	0	0.730935
213	ENSMUSG00000020620|Abca8b	same	4.21304	0.716666	4.21304	0.716666	0.790281
214	ENSMUSG00000031974|Abcb10	arrhy	0	0	0	0	0.540968
215	ENSMUSG00000027048|Abcb11	same	90.9627	0.558626	90.9627	0.558626	0.769395
216	ENSMUSG00000040584|Abcb1a	arrhy	0	0	0	0	0.857686
217	ENSMUSG00000042476|Abcb4	same	20.1789	1.28095	20.1789	1.28095	0.644547
218	ENSMUSG00000026198|Abcb6	loss	8.86057	1.66657	0	0	0.426562
219	ENSMUSG00000031333|Abcb7	arrhy	0	0	0	0	0.580847
220	ENSMUSG00000028973|Abcb8	same	5.27264	1.63665	5.27264	1.63665	0.793739
221	ENSMUSG00000029408|Abcb9	arrhy	0	0	0	0	0.847128
222	ENSMUSG00000032842|Abcc10	arrhy	0	0	0	0	0.754564
223	ENSMUSG00000025194|Abcc2	arrhy	0	0	0	0	0.507102
224	ENSMUSG00000020865|Abcc3	same	22.8453	1.43092	22.8453	1.43092	0.707517
225	ENSMUSG00000022822|Abcc5	same	1.74557	4.82808	1.74557	4.82808	0.876951
226	ENSMUSG00000030834|Abcc6	arrhy	0	0	0	0	0.829377
227	ENSMUSG00000031378|Abcd1	arrhy	0	0	0	0	0.893789
228	ENSMUSG00000055782|Abcd2	gain	0	0	7.37114	1.86915	0.59774
229	ENSMUSG00000028127|Abcd3	arrhy	0	0	0	0	0.617608
230	ENSMUSG00000021240|Abcd4	arrhy	0	0	0	0	0.828483
231	ENSMUSG00000058355|Abce1	arrhy	0	0	0	0	0.416279
232	ENSMUSG00000038762|Abcf1	loss	9.45927	2.49719	0	0	0.470685
233	ENSMUSG00000028953|Abcf2	arrhy	0	0	0	0	0.464695
234	ENSMUSG00000003234|Abcf3	arrhy	0	0	0	0	0.50009
235	ENSMUSG00000024030|Abcg1	same	0.950974	4.52953	0.950974	4.52953	0.609471
236	ENSMUSG00000029802|Abcg2	arrhy	0	0	0	0	0.622001
237	ENSMUSG00000029299|Abcg3	same	0.636634	4.19371	0.636634	4.19371	0.628877
238	ENSMUSG00000040505|Abcg5	same	32.4488	2.43387	32.4488	2.43387	0.817247
239	ENSMUSG00000024254|Abcg8	same	26.3624	2.05147	26.3624	2.05147	0.956043
240	ENSMUSG00000033157|Abhd10	arrhy	0	0	0	0	0.835924
241	ENSMUSG00000040532|Abhd11	gain	0	0	22.7096	2.38017	0.674379
242	ENSMUSG00000032046|Abhd12	gain	0	0	12.2707	2.19793	0.606488
243	ENSMUSG00000040396|Abhd13	loss	2.25085	3.52194	0	0	0.800078
244	ENSMUSG00000042210|Abhd14a	arrhy	0	0	0	0	0.791558
245	ENSMUSG00000042073|Abhd14b	gain	0	0	75.6576	2.18772	0.612922
246	ENSMUSG00000000686|Abhd15	gain	0	0	8.91233	5.51329	0.459896
247	ENSMUSG00000007036|Abhd16a	gain	0	0	8.98816	1.64129	0.546848
248	ENSMUSG00000003346|Abhd17a	gain	0	0	36.9503	2.26378	0.879503
249	ENSMUSG00000047368|Abhd17b	same	5.15418	2.91134	5.15418	2.91134	0.744928
250	ENSMUSG00000038459|Abhd17c	arrhy	0	0	0	0	0.523675
251	ENSMUSG00000037818|Abhd18	arrhy	0	0	0	0	0.873406
252	ENSMUSG00000039202|Abhd2	arrhy	0	0	0	0	0.865275
253	ENSMUSG00000002475|Abhd3	same	12.0626	0.96112	12.0626	0.96112	0.751881
254	ENSMUSG00000040997|Abhd4	same	6.05843	0.934748	6.05843	0.934748	0.88852
255	ENSMUSG00000032540|Abhd5	arrhy	0	0	0	0	0.874061
256	ENSMUSG00000025277|Abhd6	arrhy	0	0	0	0	0.830295
257	ENSMUSG00000007950|Abhd8	gain	0	0	4.46726	5.13673	0.447897
258	ENSMUSG00000058835|Abi1	arrhy	0	0	0	0	0.786298
259	ENSMUSG00000018381|Abi3	arrhy	0	0	0	0	0.64303
260	ENSMUSG00000035258|Abi3bp	gain	0	0	0.572765	5.50625	0.457687
261	ENSMUSG00000026596|Abl2	change	0.959283	4.33889	0.850411	5.86853	0.65619
262	ENSMUSG00000025085|Ablim1	same	5.93816	5.41857	5.93816	5.41857	0.433234
263	ENSMUSG00000029095|Ablim2	arrhy	0	0	0	0	0.759528
264	ENSMUSG00000032735|Ablim3	same	4.18389	4.63698	4.18389	4.63698	0.81901
265	ENSMUSG00000017631|Abr	arrhy	0	0	0	0	0.770808
266	ENSMUSG00000078453|Abracl	arrhy	0	0	0	0	0.703444
267	ENSMUSG00000036376|Abt1	arrhy	0	0	0	0	0.459797
268	ENSMUSG00000030083|Abtb1	change	6.63126	0.903126	9.11614	2.04192	0.572463
269	ENSMUSG00000032724|Abtb2	same	6.40254	5.64039	6.40254	5.64039	0.737025
270	ENSMUSG00000036138|Acaa1a	same	51.1354	2.29967	51.1354	2.29967	0.521697
271	ENSMUSG00000010651|Acaa1b	arrhy	0	0	0	0	0.78952
272	ENSMUSG00000036880|Acaa2	loss	229.056	2.16104	0	0	0.674303
273	ENSMUSG00000020532|Acaca	change	12.1014	3.10392	12.4611	5.63321	0.439553
274	ENSMUSG00000042010|Acacb	gain	0	0	23.9468	5.86457	0.710765
275	ENSMUSG00000029456|Acad10	arrhy	0	0	0	0	0.897852
276	ENSMUSG00000090150|Acad11	arrhy	0	0	0	0	0.468012
277	ENSMUSG00000042647|Acad12	arrhy	0	0	0	0	0.706663
278	ENSMUSG00000031969|Acad8	same	7.23903	1.07745	7.23903	1.07745	0.780979
279	ENSMUSG00000027710|Acad9	arrhy	0	0	0	0	0.608414
280	ENSMUSG00000026003|Acadl	arrhy	0	0	0	0	0.666955
281	ENSMUSG00000062908|Acadm	arrhy	0	0	0	0	0.694614
282	ENSMUSG00000029545|Acads	gain	0	0	51.1839	1.98839	0.447155
283	ENSMUSG00000030861|Acadsb	arrhy	0	0	0	0	0.860338
284	ENSMUSG00000001588|Acap1	arrhy	0	0	0	0	0.576491
285	ENSMUSG00000049076|Acap2	gain	0	0	1.31196	5.2998	0.793296
286	ENSMUSG00000029033|Acap3	arrhy	0	0	0	0	0.840882
287	ENSMUSG00000032047|Acat1	arrhy	0	0	0	0	0.717919
288	ENSMUSG00000062480|Acat3	same	81.6466	0.677217	81.6466	0.677217	0.652077
289	ENSMUSG00000056938|Acbd4	arrhy	0	0	0	0	0.687921
290	ENSMUSG00000026781|Acbd5	same	28.1062	1.43983	28.1062	1.43983	0.766128
291	ENSMUSG00000033701|Acbd6	same	11.7746	1.79816	11.7746	1.79816	0.54591
292	ENSMUSG00000040272|Accs	gain	0	0	1.73176	1.10663	0.53465
293	ENSMUSG00000038000|Acd	arrhy	0	0	0	0	0.624485
294	ENSMUSG00000038007|Acer2	loss	1.52099	3.44602	0	0	0.677911
295	ENSMUSG00000030760|Acer3	arrhy	0	0	0	0	0.794243
296	ENSMUSG00000022185|Acin1	arrhy	0	0	0	0	0.756946
297	ENSMUSG00000020917|Acly	gain	0	0	152.47	5.88901	0.698306
298	ENSMUSG00000026348|Acmsd	arrhy	0	0	0	0	0.541211
299	ENSMUSG00000060317|Acnat2	gain	0	0	60.7259	5.10856	0.652437
300	ENSMUSG00000028405|Aco1	gain	0	0	34.0719	5.46562	0.588263
301	ENSMUSG00000022477|Aco2	arrhy	0	0	0	0	0.771452
302	ENSMUSG00000072949|Acot1	arrhy	0	0	0	0	0.539272
303	ENSMUSG00000034853|Acot11	arrhy	0	0	0	0	0.865718
304	ENSMUSG00000021620|Acot12	same	16.8212	2.43329	16.8212	2.43329	0.507628
305	ENSMUSG00000006717|Acot13	gain	0	0	116.03	2.37609	0.47357
306	ENSMUSG00000021226|Acot2	arrhy	0	0	0	0	0.863249
307	ENSMUSG00000021228|Acot3	arrhy	0	0	0	0	0.744368
308	ENSMUSG00000052392|Acot4	arrhy	0	0	0	0	0.576631
309	ENSMUSG00000028937|Acot7	loss	10.0457	2.91575	0	0	0.807303
310	ENSMUSG00000017307|Acot8	loss	7.12128	0.184639	0	0	0.478898
311	ENSMUSG00000025287|Acot9	arrhy	0	0	0	0	0.619371
312	ENSMUSG00000020777|Acox1	arrhy	0	0	0	0	0.440234
313	ENSMUSG00000021751|Acox2	arrhy	0	0	0	0	0.424186
314	ENSMUSG00000029098|Acox3	arrhy	0	0	0	0	0.818611
315	ENSMUSG00000044573|Acp1	gain	0	0	14.3457	2.31812	0.633054
316	ENSMUSG00000002103|Acp2	arrhy	0	0	0	0	0.485121
317	ENSMUSG00000001348|Acp5	loss	53.4036	1.07865	0	0	0.444635
318	ENSMUSG00000028093|Acp6	arrhy	0	0	0	0	0.637259
319	ENSMUSG00000032561|Acpp	gain	0	0	4.5414	6.18947	0.900711
320	ENSMUSG00000072770|Acrbp	arrhy	0	0	0	0	0.608201
321	ENSMUSG00000076435|Acsf2	arrhy	0	0	0	0	0.651168
322	ENSMUSG00000015016|Acsf3	same	4.05131	1.25465	4.05131	1.25465	0.743815
323	ENSMUSG00000018796|Acsl1	arrhy	0	0	0	0	0.837776
324	ENSMUSG00000032883|Acsl3	arrhy	0	0	0	0	0.719352
325	ENSMUSG00000031278|Acsl4	arrhy	0	0	0	0	0.824082
326	ENSMUSG00000024981|Acsl5	change	57.1109	1.87115	114.379	0.0188533	0.874258
327	ENSMUSG00000033533|Acsm1	loss	76.8796	1.25294	0	0	0.850752
328	ENSMUSG00000030935|Acsm3	arrhy	0	0	0	0	0.767283
329	ENSMUSG00000030972|Acsm5	same	15.0033	2.38257	15.0033	2.38257	0.886125
330	ENSMUSG00000027605|Acss2	gain	0	0	173.485	6.1722	0.952
331	ENSMUSG00000035948|Acss3	gain	0	0	14.1481	5.91983	0.847807
332	ENSMUSG00000035783|Acta2	arrhy	0	0	0	0	0.830856
333	ENSMUSG00000029580|Actb	gain	0	0	212.234	4.68055	0.555875
334	ENSMUSG00000062825|Actg1	gain	0	0	212.344	4.06181	0.679042
335	ENSMUSG00000027671|Actl6a	loss	4.33435	1.6814	0	0	0.853594
336	ENSMUSG00000015143|Actn1	loss	4.88849	2.65792	0	0	0.627671
337	ENSMUSG00000054808|Actn4	gain	0	0	26.0444	5.35533	0.863067
338	ENSMUSG00000021076|Actr10	arrhy	0	0	0	0	0.448179
339	ENSMUSG00000025228|Actr1a	arrhy	0	0	0	0	0.714759
340	ENSMUSG00000037351|Actr1b	arrhy	0	0	0	0	0.915995
341	ENSMUSG00000020152|Actr2	loss	9.50772	1.96848	0	0	0.726301
342	ENSMUSG00000026341|Actr3	arrhy	0	0	0	0	0.631633
343	ENSMUSG00000037761|Actr5	arrhy	0	0	0	0	0.90247
344	ENSMUSG00000019948|Actr6	arrhy	0	0	0	0	0.88158
345	ENSMUSG00000015971|Actr8	arrhy	0	0	0	0	0.437845
346	ENSMUSG00000026836|Acvr1	arrhy	0	0	0	0	0.883856
347	ENSMUSG00000000532|Acvr1b	arrhy	0	0	0	0	0.487767
348	ENSMUSG00000052155|Acvr2a	change	1.43099	2.78665	1.92702	5.44678	0.405193
349	ENSMUSG00000061393|Acvr2b	loss	1.59468	6.08642	0	0	0.784284
350	ENSMUSG00000000530|Acvrl1	arrhy	0	0	0	0	0.892092
351	ENSMUSG00000023262|Acy1	arrhy	0	0	0	0	0.566462
352	ENSMUSG00000024866|Acy3	same	25.0887	1.96186	25.0887	1.96186	0.937589
353	ENSMUSG00000060923|Acyp2	arrhy	0	0	0	0	0.724632
354	ENSMUSG00000017697|Ada	arrhy	0	0	0	0	0.888713
355	ENSMUSG00000027259|Adal	arrhy	0	0	0	0	0.473591
356	ENSMUSG00000054693|Adam10	gain	0	0	3.27884	5.69508	0.90361
357	ENSMUSG00000020926|Adam11	loss	3.99553	6.20125	0	0	0.85179
358	ENSMUSG00000028041|Adam15	arrhy	0	0	0	0	0.771176
359	ENSMUSG00000052593|Adam17	gain	0	0	1.73314	5.58338	0.447196
360	ENSMUSG00000025964|Adam23	same	1.88134	4.92686	1.88134	4.92686	0.419869
361	ENSMUSG00000031555|Adam9	gain	0	0	9.23133	5.69519	0.496152
362	ENSMUSG00000022057|Adamdec1	arrhy	0	0	0	0	0.673999
363	ENSMUSG00000022893|Adamts1	loss	1.41865	4.13517	0	0	0.422419
364	ENSMUSG00000024299|Adamts10	loss	2.66149	5.06244	0	0	0.724502
365	ENSMUSG00000014852|Adamts13	arrhy	0	0	0	0	0.718
366	ENSMUSG00000032363|Adamts7	loss	1.94082	0.266888	0	0	0.63487
367	ENSMUSG00000036040|Adamtsl2	arrhy	0	0	0	0	0.770271
368	ENSMUSG00000015850|Adamtsl4	arrhy	0	0	0	0	0.735798
369	ENSMUSG00000020709|Adap2	same	10.1456	4.63822	10.1456	4.63822	0.914902
370	ENSMUSG00000027951|Adar	same	2.09213	4.91408	2.09213	4.91408	0.455838
371	ENSMUSG00000020262|Adarb1	same	1.13263	3.82945	1.13263	3.82945	0.486551
372	ENSMUSG00000031949|Adat1	arrhy	0	0	0	0	0.576691
373	ENSMUSG00000019808|Adat2	arrhy	0	0	0	0	0.874345
374	ENSMUSG00000021044|Adck1	arrhy	0	0	0	0	0.544852
375	ENSMUSG00000046947|Adck2	arrhy	0	0	0	0	0.860497
376	ENSMUSG00000022550|Adck5	loss	18.6756	0.515568	0	0	0.461124
377	ENSMUSG00000022220|Adcy4	loss	1.12493	4.71548	0	0	0.681228
378	ENSMUSG00000022994|Adcy6	arrhy	0	0	0	0	0.745917
379	ENSMUSG00000005580|Adcy9	arrhy	0	0	0	0	0.415048
380	ENSMUSG00000029106|Add1	arrhy	0	0	0	0	0.642694
381	ENSMUSG00000025026|Add3	arrhy	0	0	0	0	0.817967
382	ENSMUSG00000031486|Adgra2	same	0.748683	4.89735	0.748683	4.89735	0.700502
383	ENSMUSG00000029090|Adgra3	arrhy	0	0	0	0	0.547369
384	ENSMUSG00000004730|Adgre1	same	2.93938	4.6543	2.93938	4.6543	0.795816
385	ENSMUSG00000032915|Adgre4	same	1.21723	4.64581	1.21723	4.64581	0.467016
386	ENSMUSG00000002885|Adgre5	same	4.64626	4.48649	4.64626	4.48649	0.420542
387	ENSMUSG00000041293|Adgrf1	arrhy	0	0	0	0	0.800453
388	ENSMUSG00000056492|Adgrf5	loss	2.32493	4.22813	0	0	0.492862
389	ENSMUSG00000031785|Adgrg1	arrhy	0	0	0	0	0.846822
390	ENSMUSG00000060470|Adgrg3	arrhy	0	0	0	0	0.887386
391	ENSMUSG00000028184|Adgrl2	arrhy	0	0	0	0	0.870334
392	ENSMUSG00000039167|Adgrl4	arrhy	0	0	0	0	0.546034
393	ENSMUSG00000069170|Adgrv1	arrhy	0	0	0	0	0.848609
394	ENSMUSG00000074207|Adh1	arrhy	0	0	0	0	0.710798
395	ENSMUSG00000037797|Adh4	loss	83.7016	0.353578	0	0	0.902584
396	ENSMUSG00000028138|Adh5	arrhy	0	0	0	0	0.722421
397	ENSMUSG00000025911|Adhfe1	arrhy	0	0	0	0	0.662616
398	ENSMUSG00000020629|Adi1	gain	0	0	88.8653	2.13693	0.699158
399	ENSMUSG00000026457|Adipor1	gain	0	0	13.6961	2.17632	0.419753
400	ENSMUSG00000030168|Adipor2	gain	0	0	81.1229	5.96909	0.889307
401	ENSMUSG00000039197|Adk	same	135.519	2.08604	135.519	2.08604	0.465905
402	ENSMUSG00000030790|Adm	arrhy	0	0	0	0	0.809835
403	ENSMUSG00000051149|Adnp	arrhy	0	0	0	0	0.804811
404	ENSMUSG00000053950|Adnp2	arrhy	0	0	0	0	0.7216
405	ENSMUSG00000057134|Ado	arrhy	0	0	0	0	0.687279
406	ENSMUSG00000042429|Adora1	arrhy	0	0	0	0	0.822658
407	ENSMUSG00000025236|Adpgk	arrhy	0	0	0	0	0.726571
408	ENSMUSG00000002844|Adprh	same	2.80955	6.21683	2.80955	6.21683	0.553269
409	ENSMUSG00000042558|Adprhl2	change	4.65795	0.117996	4.59822	2.26256	0.431973
410	ENSMUSG00000020910|Adprm	arrhy	0	0	0	0	0.703313
411	ENSMUSG00000045875|Adra1a	arrhy	0	0	0	0	0.804049
412	ENSMUSG00000050541|Adra1b	same	19.2812	5.64265	19.2812	5.64265	0.705546
413	ENSMUSG00000058620|Adra2b	same	0.565917	5.28447	0.565917	5.28447	0.565605
414	ENSMUSG00000031489|Adrb3	loss	2.14813	6.2087	0	0	0.493273
415	ENSMUSG00000039041|Adrm1	loss	36.8651	1.09118	0	0	0.738593
416	ENSMUSG00000022407|Adsl	same	3.61324	1.87555	3.61324	1.87555	0.648622
417	ENSMUSG00000015961|Adss	arrhy	0	0	0	0	0.433017
418	ENSMUSG00000011148|Adssl1	arrhy	0	0	0	0	0.66185
419	ENSMUSG00000030232|Aebp2	arrhy	0	0	0	0	0.568215
420	ENSMUSG00000030609|Aen	gain	0	0	6.22139	4.05508	0.877688
421	ENSMUSG00000054452|Aes	arrhy	0	0	0	0	0.791959
422	ENSMUSG00000033032|Afap1l1	loss	0.825546	4.83591	0	0	0.536076
423	ENSMUSG00000068036|Afdn	same	5.15455	5.70917	5.15455	5.70917	0.813739
424	ENSMUSG00000029313|Aff1	same	1.48979	5.04199	1.48979	5.04199	0.48266
425	ENSMUSG00000049470|Aff4	gain	0	0	4.5124	5.36433	0.434653
426	ENSMUSG00000031967|Afg3l1	arrhy	0	0	0	0	0.709757
427	ENSMUSG00000024527|Afg3l2	arrhy	0	0	0	0	0.581034
428	ENSMUSG00000029369|Afm	arrhy	0	0	0	0	0.470285
429	ENSMUSG00000017718|Afmid	arrhy	0	0	0	0	0.707766
430	ENSMUSG00000054932|Afp	arrhy	0	0	0	0	0.792004
431	ENSMUSG00000049659|Aftph	arrhy	0	0	0	0	0.689524
432	ENSMUSG00000031521|Aga	same	3.56412	1.56835	3.56412	1.56835	0.523874
433	ENSMUSG00000055013|Agap1	same	1.03524	4.62855	1.03524	4.62855	0.765101
434	ENSMUSG00000023353|Agap3	arrhy	0	0	0	0	0.853346
435	ENSMUSG00000038836|Agbl3	arrhy	0	0	0	0	0.601076
436	ENSMUSG00000029165|Agbl5	arrhy	0	0	0	0	0.647074
437	ENSMUSG00000026159|Agfg1	arrhy	0	0	0	0	0.552954
438	ENSMUSG00000029722|Agfg2	arrhy	0	0	0	0	0.763655
439	ENSMUSG00000021681|Aggf1	arrhy	0	0	0	0	0.588079
440	ENSMUSG00000029916|Agk	loss	1.7706	1.64096	0	0	0.916045
441	ENSMUSG00000033400|Agl	loss	4.35907	2.63396	0	0	0.624008
442	ENSMUSG00000040706|Agmat	gain	0	0	85.9324	2.07651	0.830169
443	ENSMUSG00000050103|Agmo	arrhy	0	0	0	0	0.560211
444	ENSMUSG00000041530|Ago1	gain	0	0	2.43287	6.07491	0.666097
445	ENSMUSG00000028842|Ago3	arrhy	0	0	0	0	0.896797
446	ENSMUSG00000034254|Agpat1	same	5.75839	3.69652	5.75839	3.69652	0.680815
447	ENSMUSG00000026922|Agpat2	same	78.0086	5.67999	78.0086	5.67999	0.580244
448	ENSMUSG00000001211|Agpat3	arrhy	0	0	0	0	0.784925
449	ENSMUSG00000031467|Agpat5	arrhy	0	0	0	0	0.879033
450	ENSMUSG00000029314|Agpat9	arrhy	0	0	0	0	0.869829
451	ENSMUSG00000042410|Agps	arrhy	0	0	0	0	0.734041
452	ENSMUSG00000041936|Agrn	arrhy	0	0	0	0	0.746171
453	ENSMUSG00000031980|Agt	same	203.022	1.44764	203.022	1.44764	0.878306
454	ENSMUSG00000021557|Agtpbp1	change	2.44842	4.15015	2.77353	5.90562	0.966925
455	ENSMUSG00000049115|Agtr1a	same	16.9196	0.7102	16.9196	0.7102	0.449208
456	ENSMUSG00000029007|Agtrap	arrhy	0	0	0	0	0.739656
457	ENSMUSG00000026272|Agxt	gain	0	0	282.941	1.97601	0.456076
458	ENSMUSG00000089678|Agxt2	gain	0	0	37.3736	1.80641	0.450069
459	ENSMUSG00000026491|Ahctf1	same	3.94599	5.05474	3.94599	5.05474	0.495237
460	ENSMUSG00000027597|Ahcy	arrhy	0	0	0	0	0.653313
461	ENSMUSG00000027893|Ahcyl1	arrhy	0	0	0	0	0.450842
462	ENSMUSG00000029772|Ahcyl2	same	2.29403	4.77889	2.29403	4.77889	0.531575
463	ENSMUSG00000037692|Ahdc1	gain	0	0	2.41776	5.79441	0.537497
464	ENSMUSG00000069833|Ahnak	arrhy	0	0	0	0	0.665779
465	ENSMUSG00000019256|Ahr	arrhy	0	0	0	0	0.734558
466	ENSMUSG00000021037|Ahsa1	arrhy	0	0	0	0	0.839574
467	ENSMUSG00000020288|Ahsa2	arrhy	0	0	0	0	0.77332
468	ENSMUSG00000022868|Ahsg	same	2972.63	1.86241	2972.63	1.86241	0.795494
469	ENSMUSG00000042901|Aida	arrhy	0	0	0	0	0.645932
470	ENSMUSG00000024397|Aif1	arrhy	0	0	0	0	0.854951
471	ENSMUSG00000036932|Aifm1	loss	16.4705	1.96632	0	0	0.53911
472	ENSMUSG00000020085|Aifm2	arrhy	0	0	0	0	0.824203
473	ENSMUSG00000022763|Aifm3	same	1.13765	1.40153	1.13765	1.40153	0.656525
474	ENSMUSG00000019806|Aig1	gain	0	0	5.58337	1.54756	0.943217
475	ENSMUSG00000019866|Aim1	arrhy	0	0	0	0	0.44467
476	ENSMUSG00000029610|Aimp2	arrhy	0	0	0	0	0.601763
477	ENSMUSG00000024847|Aip	arrhy	0	0	0	0	0.623369
478	ENSMUSG00000022178|Ajuba	same	1.95544	4.70403	1.95544	4.70403	0.712222
479	ENSMUSG00000028792|Ak2	same	76.4577	2.44471	76.4577	2.44471	0.770115
480	ENSMUSG00000024782|Ak3	arrhy	0	0	0	0	0.808395
481	ENSMUSG00000028527|Ak4	loss	24.1207	3.45579	0	0	0.741767
482	ENSMUSG00000078941|Ak6	gain	0	0	17.3564	2.60923	0.682794
483	ENSMUSG00000018428|Akap1	gain	0	0	9.02388	5.24376	0.55262
484	ENSMUSG00000047804|Akap10	arrhy	0	0	0	0	0.569434
485	ENSMUSG00000022016|Akap11	loss	1.648	3.09127	0	0	0.49457
486	ENSMUSG00000066406|Akap13	loss	5.03824	3.97588	0	0	0.452916
487	ENSMUSG00000059708|Akap17b	arrhy	0	0	0	0	0.580342
488	ENSMUSG00000038729|Akap2	arrhy	0	0	0	0	0.650471
489	ENSMUSG00000039166|Akap7	arrhy	0	0	0	0	0.845949
490	ENSMUSG00000024045|Akap8	arrhy	0	0	0	0	0.58477
491	ENSMUSG00000002625|Akap8l	arrhy	0	0	0	0	0.556518
492	ENSMUSG00000040407|Akap9	arrhy	0	0	0	0	0.855395
493	ENSMUSG00000031023|Akip1	same	8.14452	1.64059	8.14452	1.64059	0.707566
494	ENSMUSG00000023075|Akirin1	arrhy	0	0	0	0	0.503065
495	ENSMUSG00000028291|Akirin2	same	3.43784	2.20876	3.43784	2.20876	0.870423
496	ENSMUSG00000028692|Akr1a1	same	76.3846	1.69801	76.3846	1.69801	0.859671
497	ENSMUSG00000061758|Akr1b10	arrhy	0	0	0	0	0.905641
498	ENSMUSG00000001642|Akr1b3	arrhy	0	0	0	0	0.677201
499	ENSMUSG00000029762|Akr1b8	same	1.32647	5.05817	1.32647	5.05817	0.417205
500	ENSMUSG00000021211|Akr1c12	same	22.9332	2.41523	22.9332	2.41523	0.693829
501	ENSMUSG00000021213|Akr1c13	arrhy	0	0	0	0	0.813132
502	ENSMUSG00000033715|Akr1c14	loss	108.09	3.10384	0	0	0.515478
503	ENSMUSG00000071551|Akr1c19	arrhy	0	0	0	0	0.543219
504	ENSMUSG00000054757|Akr1c20	arrhy	0	0	0	0	0.869674
505	ENSMUSG00000021210|Akr1c6	arrhy	0	0	0	0	0.581372
506	ENSMUSG00000038641|Akr1d1	arrhy	0	0	0	0	0.680253
507	ENSMUSG00000045410|Akr1e1	gain	0	0	12.4142	1.94132	0.492764
508	ENSMUSG00000028743|Akr7a5	same	50.831	1.58442	50.831	1.58442	0.634172
509	ENSMUSG00000001729|Akt1	same	7.80798	3.75143	7.80798	3.75143	0.812185
510	ENSMUSG00000011096|Akt1s1	same	15.2164	1.37225	15.2164	1.37225	0.608758
511	ENSMUSG00000004056|Akt2	arrhy	0	0	0	0	0.779034
512	ENSMUSG00000031667|Aktip	arrhy	0	0	0	0	0.497184
513	ENSMUSG00000028393|Alad	gain	0	0	113.908	2.44692	0.519056
514	ENSMUSG00000032786|Alas1	same	731.763	3.51465	731.763	3.51465	0.682607
515	ENSMUSG00000025270|Alas2	arrhy	0	0	0	0	0.809528
516	ENSMUSG00000029368|Alb	same	18769.3	1.5688	18769.3	1.5688	0.833434
517	ENSMUSG00000022636|Alcam	loss	7.41739	1.70712	0	0	0.912375
518	ENSMUSG00000053279|Aldh1a1	arrhy	0	0	0	0	0.401042
519	ENSMUSG00000024747|Aldh1a7	change	58.478	1.70044	82.2515	6.18843	0.882968
520	ENSMUSG00000035561|Aldh1b1	arrhy	0	0	0	0	0.729772
521	ENSMUSG00000030088|Aldh1l1	gain	0	0	215.657	6.14477	0.584197
522	ENSMUSG00000029455|Aldh2	loss	617.529	1.63879	0	0	0.630953
523	ENSMUSG00000010025|Aldh3a2	arrhy	0	0	0	0	0.736264
524	ENSMUSG00000024885|Aldh3b1	arrhy	0	0	0	0	0.855635
525	ENSMUSG00000037263|Aldh3b3	arrhy	0	0	0	0	0.698613
526	ENSMUSG00000028737|Aldh4a1	arrhy	0	0	0	0	0.729927
527	ENSMUSG00000035936|Aldh5a1	arrhy	0	0	0	0	0.553061
528	ENSMUSG00000021238|Aldh6a1	arrhy	0	0	0	0	0.562491
529	ENSMUSG00000037542|Aldh8a1	loss	50.7193	1.4162	0	0	0.585603
530	ENSMUSG00000026687|Aldh9a1	change	50.113	1.77075	36.7085	0.70994	0.613846
531	ENSMUSG00000030695|Aldoa	arrhy	0	0	0	0	0.770701
532	ENSMUSG00000028307|Aldob	loss	1240.77	2.73783	0	0	0.536697
533	ENSMUSG00000017390|Aldoc	arrhy	0	0	0	0	0.831792
534	ENSMUSG00000075470|Alg10b	gain	0	0	5.67293	5.59758	0.601893
535	ENSMUSG00000063362|Alg11	loss	1.91819	3.96207	0	0	0.571897
536	ENSMUSG00000035845|Alg12	arrhy	0	0	0	0	0.771989
537	ENSMUSG00000039887|Alg14	same	2.94704	1.04336	2.94704	1.04336	0.764917
538	ENSMUSG00000039740|Alg2	arrhy	0	0	0	0	0.676719
539	ENSMUSG00000033809|Alg3	arrhy	0	0	0	0	0.781394
540	ENSMUSG00000036632|Alg5	same	10.5791	1.70528	10.5791	1.70528	0.517629
541	ENSMUSG00000073792|Alg6	arrhy	0	0	0	0	0.591587
542	ENSMUSG00000035704|Alg8	arrhy	0	0	0	0	0.613252
543	ENSMUSG00000032059|Alg9	same	2.92262	1.18867	2.92262	1.18867	0.806912
544	ENSMUSG00000079036|Alkbh1	arrhy	0	0	0	0	0.522867
545	ENSMUSG00000044339|Alkbh2	loss	6.11258	1.04947	0	0	0.403327
546	ENSMUSG00000040174|Alkbh3	change	10.031	0.940405	10.8155	2.36089	0.770757
547	ENSMUSG00000039754|Alkbh4	gain	0	0	1.79434	2.23745	0.61806
548	ENSMUSG00000042650|Alkbh5	arrhy	0	0	0	0	0.735138
549	ENSMUSG00000025899|Alkbh8	change	0.932978	3.98671	1.10104	5.45672	0.714468
550	ENSMUSG00000060063|Alox5ap	arrhy	0	0	0	0	0.888413
551	ENSMUSG00000028766|Alpl	arrhy	0	0	0	0	0.659784
552	ENSMUSG00000026024|Als2	same	6.28386	5.02236	6.28386	5.02236	0.43394
553	ENSMUSG00000044037|Als2cl	same	4.65164	4.91518	4.65164	4.91518	0.460118
554	ENSMUSG00000025134|Alyref	arrhy	0	0	0	0	0.783701
555	ENSMUSG00000060244|Alyref2	arrhy	0	0	0	0	0.612441
556	ENSMUSG00000022244|Amacr	change	34.8496	1.32308	30.4715	2.45059	0.942479
557	ENSMUSG00000028356|Ambp	arrhy	0	0	0	0	0.442842
558	ENSMUSG00000040506|Ambra1	arrhy	0	0	0	0	0.83029
559	ENSMUSG00000075232|Amd1	same	14.8304	3.60319	14.8304	3.60319	0.651931
560	ENSMUSG00000015890|Amdhd1	same	50.8305	1.02709	50.8305	1.02709	0.806874
561	ENSMUSG00000031751|Amfr	arrhy	0	0	0	0	0.800978
562	ENSMUSG00000050947|Amigo1	gain	0	0	1.52783	0.270574	0.445432
563	ENSMUSG00000048218|Amigo2	arrhy	0	0	0	0	0.792025
564	ENSMUSG00000032593|Amigo3	same	0.651623	4.60709	0.651623	4.60709	0.519491
565	ENSMUSG00000041915|Ammecr1l	arrhy	0	0	0	0	0.549747
566	ENSMUSG00000068250|Amn1	gain	0	0	5.47988	2.78841	0.876398
567	ENSMUSG00000041688|Amot	gain	0	0	0.739213	6.01555	0.739369
568	ENSMUSG00000013076|Amotl1	arrhy	0	0	0	0	0.438086
569	ENSMUSG00000027889|Ampd2	arrhy	0	0	0	0	0.872834
570	ENSMUSG00000032607|Amt	same	16.6729	0.476296	16.6729	0.476296	0.740361
571	ENSMUSG00000074264|Amy1	loss	99.4222	1.90168	0	0	0.930702
572	ENSMUSG00000020610|Amz2	arrhy	0	0	0	0	0.66728
573	ENSMUSG00000014355|Anapc1	arrhy	0	0	0	0	0.658208
574	ENSMUSG00000036977|Anapc10	arrhy	0	0	0	0	0.644855
575	ENSMUSG00000025135|Anapc11	gain	0	0	24.4087	2.41307	0.63242
576	ENSMUSG00000035048|Anapc13	arrhy	0	0	0	0	0.578169
577	ENSMUSG00000030649|Anapc15	arrhy	0	0	0	0	0.739331
578	ENSMUSG00000020107|Anapc16	gain	0	0	13.2832	2.16365	0.415736
579	ENSMUSG00000026965|Anapc2	same	3.76046	1.47883	3.76046	1.47883	0.887899
580	ENSMUSG00000029176|Anapc4	arrhy	0	0	0	0	0.502628
581	ENSMUSG00000029472|Anapc5	gain	0	0	10.8138	2.00803	0.653334
582	ENSMUSG00000029466|Anapc7	loss	3.06355	1.58631	0	0	0.636969
583	ENSMUSG00000072115|Ang	gain	0	0	430.721	2.49234	0.749675
584	ENSMUSG00000021257|Angel1	arrhy	0	0	0	0	0.8909
585	ENSMUSG00000026634|Angel2	loss	5.21695	3.87661	0	0	0.71517
586	ENSMUSG00000004105|Angptl2	arrhy	0	0	0	0	0.791133
587	ENSMUSG00000028553|Angptl3	arrhy	0	0	0	0	0.505949
588	ENSMUSG00000002289|Angptl4	arrhy	0	0	0	0	0.430873
589	ENSMUSG00000038742|Angptl6	arrhy	0	0	0	0	0.904036
590	ENSMUSG00000047822|Angptl8	arrhy	0	0	0	0	0.689638
591	ENSMUSG00000022265|Ank	arrhy	0	0	0	0	0.85941
592	ENSMUSG00000069601|Ank3	loss	4.61011	1.76192	0	0	0.914785
593	ENSMUSG00000020790|Ankfy1	gain	0	0	2.1495	5.43036	0.613284
594	ENSMUSG00000024483|Ankhd1	arrhy	0	0	0	0	0.900722
595	ENSMUSG00000040351|Ankib1	arrhy	0	0	0	0	0.568372
596	ENSMUSG00000029501|Ankle2	arrhy	0	0	0	0	0.416023
597	ENSMUSG00000036188|Ankmy2	arrhy	0	0	0	0	0.529172
598	ENSMUSG00000021661|Ankra2	arrhy	0	0	0	0	0.793404
599	ENSMUSG00000031508|Ankrd10	loss	3.65987	4.80483	0	0	0.816694
600	ENSMUSG00000035569|Ankrd11	loss	5.23684	3.65958	0	0	0.86383
601	ENSMUSG00000034647|Ankrd12	loss	1.49386	4.58218	0	0	0.747135
602	ENSMUSG00000041870|Ankrd13a	gain	0	0	5.56472	5.47879	0.745761
603	ENSMUSG00000037907|Ankrd13b	gain	0	0	0.951262	0.83118	0.548648
604	ENSMUSG00000039988|Ankrd13c	arrhy	0	0	0	0	0.907183
605	ENSMUSG00000047909|Ankrd16	arrhy	0	0	0	0	0.793414
606	ENSMUSG00000055204|Ankrd17	arrhy	0	0	0	0	0.427672
607	ENSMUSG00000025172|Ankrd2	arrhy	0	0	0	0	0.693467
608	ENSMUSG00000067653|Ankrd23	arrhy	0	0	0	0	0.689469
609	ENSMUSG00000054708|Ankrd24	arrhy	0	0	0	0	0.799003
610	ENSMUSG00000007827|Ankrd26	arrhy	0	0	0	0	0.902718
611	ENSMUSG00000034867|Ankrd27	arrhy	0	0	0	0	0.744873
612	ENSMUSG00000014496|Ankrd28	gain	0	0	4.09979	5.7946	0.434617
613	ENSMUSG00000050914|Ankrd37	arrhy	0	0	0	0	0.694163
614	ENSMUSG00000079610|Ankrd39	arrhy	0	0	0	0	0.563018
615	ENSMUSG00000020864|Ankrd40	arrhy	0	0	0	0	0.870204
616	ENSMUSG00000052331|Ankrd44	arrhy	0	0	0	0	0.838571
617	ENSMUSG00000048307|Ankrd46	gain	0	0	8.21672	4.74169	0.640647
618	ENSMUSG00000031931|Ankrd49	loss	2.84755	4.54621	0	0	0.673312
619	ENSMUSG00000044864|Ankrd50	arrhy	0	0	0	0	0.788347
620	ENSMUSG00000014498|Ankrd52	arrhy	0	0	0	0	0.546793
621	ENSMUSG00000033055|Ankrd54	gain	0	0	3.38764	3.60607	0.778352
622	ENSMUSG00000037904|Ankrd9	arrhy	0	0	0	0	0.574816
623	ENSMUSG00000024219|Anks1	arrhy	0	0	0	0	0.75222
624	ENSMUSG00000022515|Anks3	arrhy	0	0	0	0	0.725818
625	ENSMUSG00000030909|Anks4b	arrhy	0	0	0	0	0.691701
626	ENSMUSG00000026199|Ankzf1	arrhy	0	0	0	0	0.784862
627	ENSMUSG00000037949|Ano10	arrhy	0	0	0	0	0.400941
628	ENSMUSG00000064210|Ano6	gain	0	0	1.38359	5.72088	0.630909
629	ENSMUSG00000034863|Ano8	arrhy	0	0	0	0	0.829691
630	ENSMUSG00000032249|Anp32a	arrhy	0	0	0	0	0.403714
631	ENSMUSG00000028333|Anp32b	loss	8.4008	2.04289	0	0	0.456609
632	ENSMUSG00000015749|Anp32e	gain	0	0	7.43458	4.93189	0.799403
633	ENSMUSG00000039062|Anpep	arrhy	0	0	0	0	0.729528
634	ENSMUSG00000029338|Antxr2	arrhy	0	0	0	0	0.407214
635	ENSMUSG00000024659|Anxa1	arrhy	0	0	0	0	0.696681
636	ENSMUSG00000021866|Anxa11	loss	7.63841	3.26644	0	0	0.718874
637	ENSMUSG00000032231|Anxa2	arrhy	0	0	0	0	0.781209
638	ENSMUSG00000029484|Anxa3	arrhy	0	0	0	0	0.760458
639	ENSMUSG00000029994|Anxa4	same	8.28226	1.62379	8.28226	1.62379	0.897684
640	ENSMUSG00000018340|Anxa6	arrhy	0	0	0	0	0.54322
641	ENSMUSG00000021814|Anxa7	same	24.2996	1.99011	24.2996	1.99011	0.954536
642	ENSMUSG00000063558|Aox1	arrhy	0	0	0	0	0.512198
643	ENSMUSG00000074238|Ap1ar	gain	0	0	4.01672	5.22687	0.896822
644	ENSMUSG00000009090|Ap1b1	arrhy	0	0	0	0	0.696637
645	ENSMUSG00000031731|Ap1g1	loss	9.12192	1.00446	0	0	0.741613
646	ENSMUSG00000040701|Ap1g2	arrhy	0	0	0	0	0.896036
647	ENSMUSG00000003033|Ap1m1	loss	4.16418	0.699552	0	0	0.833592
648	ENSMUSG00000031367|Ap1s2	arrhy	0	0	0	0	0.784197
649	ENSMUSG00000060279|Ap2a1	arrhy	0	0	0	0	0.848143
650	ENSMUSG00000002957|Ap2a2	gain	0	0	14.2811	5.56984	0.479312
651	ENSMUSG00000022841|Ap2m1	same	49.3867	1.73954	49.3867	1.73954	0.754366
652	ENSMUSG00000008036|Ap2s1	arrhy	0	0	0	0	0.525024
653	ENSMUSG00000021686|Ap3b1	loss	3.252	1.60497	0	0	0.486589
654	ENSMUSG00000020198|Ap3d1	gain	0	0	5.43611	4.73199	0.545119
655	ENSMUSG00000021824|Ap3m1	loss	33.5891	2.72155	0	0	0.827055
656	ENSMUSG00000024480|Ap3s1	arrhy	0	0	0	0	0.76828
657	ENSMUSG00000063801|Ap3s2	arrhy	0	0	0	0	0.684975
658	ENSMUSG00000032952|Ap4b1	arrhy	0	0	0	0	0.899822
659	ENSMUSG00000001998|Ap4e1	arrhy	0	0	0	0	0.827136
660	ENSMUSG00000019518|Ap4m1	arrhy	0	0	0	0	0.773217
661	ENSMUSG00000020955|Ap4s1	arrhy	0	0	0	0	0.723996
662	ENSMUSG00000036291|Ap5m1	arrhy	0	0	0	0	0.83653
663	ENSMUSG00000068264|Ap5s1	arrhy	0	0	0	0	0.709526
664	ENSMUSG00000039623|Ap5z1	arrhy	0	0	0	0	0.683601
665	ENSMUSG00000004931|Apba3	arrhy	0	0	0	0	0.7967
666	ENSMUSG00000026786|Apbb1ip	same	0.631166	5.37796	0.631166	5.37796	0.663511
667	ENSMUSG00000029207|Apbb2	arrhy	0	0	0	0	0.825125
668	ENSMUSG00000026542|Apcs	arrhy	0	0	0	0	0.696517
669	ENSMUSG00000032590|Apeh	arrhy	0	0	0	0	0.843973
670	ENSMUSG00000025269|Apex2	loss	2.2409	2.30482	0	0	0.742446
671	ENSMUSG00000015750|Aph1a	gain	0	0	13.2084	1.79378	0.763781
672	ENSMUSG00000032375|Aph1b	arrhy	0	0	0	0	0.802314
673	ENSMUSG00000027193|Api5	arrhy	0	0	0	0	0.721649
674	ENSMUSG00000010911|Apip	arrhy	0	0	0	0	0.480375
675	ENSMUSG00000030051|Aplf	arrhy	0	0	0	0	0.828397
676	ENSMUSG00000031996|Aplp2	arrhy	0	0	0	0	0.830974
677	ENSMUSG00000033096|Apmap	change	7.098	1.67818	5.84379	0.27034	0.652751
678	ENSMUSG00000032083|Apoa1	arrhy	0	0	0	0	0.417548
679	ENSMUSG00000028070|Apoa1bp	arrhy	0	0	0	0	0.414074
680	ENSMUSG00000005681|Apoa2	arrhy	0	0	0	0	0.514254
681	ENSMUSG00000032080|Apoa4	arrhy	0	0	0	0	0.698001
682	ENSMUSG00000032079|Apoa5	same	230.309	2.0022	230.309	2.0022	0.453161
683	ENSMUSG00000020609|Apob	arrhy	0	0	0	0	0.496427
684	ENSMUSG00000040613|Apobec1	arrhy	0	0	0	0	0.499268
685	ENSMUSG00000009585|Apobec3	arrhy	0	0	0	0	0.908677
686	ENSMUSG00000040564|Apoc1	arrhy	0	0	0	0	0.596017
687	ENSMUSG00000002992|Apoc2	gain	0	0	286.905	2.08119	0.693273
688	ENSMUSG00000032081|Apoc3	arrhy	0	0	0	0	0.500727
689	ENSMUSG00000074336|Apoc4	arrhy	0	0	0	0	0.445181
690	ENSMUSG00000002985|Apoe	same	10663.8	1.27656	10663.8	1.27656	0.60153
691	ENSMUSG00000047631|Apof	same	183.038	1.32817	183.038	1.32817	0.499888
692	ENSMUSG00000000049|Apoh	same	640.459	1.71278	640.459	1.71278	0.818849
693	ENSMUSG00000010601|Apol7a	arrhy	0	0	0	0	0.841933
694	ENSMUSG00000057346|Apol9a	arrhy	0	0	0	0	0.658095
695	ENSMUSG00000068246|Apol9b	arrhy	0	0	0	0	0.705379
696	ENSMUSG00000024391|Apom	gain	0	0	208.351	1.95832	0.720538
697	ENSMUSG00000051716|Apon	arrhy	0	0	0	0	0.412552
698	ENSMUSG00000079508|Apoo	arrhy	0	0	0	0	0.856178
699	ENSMUSG00000025525|Apool	gain	0	0	14.9659	2.14109	0.899991
700	ENSMUSG00000037787|Apopt1	gain	0	0	22.0521	2.36485	0.814935
701	ENSMUSG00000022892|App	arrhy	0	0	0	0	0.642329
702	ENSMUSG00000018481|Appbp2	arrhy	0	0	0	0	0.78074
703	ENSMUSG00000040760|Appl1	same	0.811095	5.97592	0.811095	5.97592	0.817182
704	ENSMUSG00000020263|Appl2	arrhy	0	0	0	0	0.832661
705	ENSMUSG00000006589|Aprt	gain	0	0	32.6928	2.33872	0.726418
706	ENSMUSG00000028411|Aptx	gain	0	0	3.57168	2.31106	0.446342
707	ENSMUSG00000004655|Aqp1	arrhy	0	0	0	0	0.86496
708	ENSMUSG00000042797|Aqp11	arrhy	0	0	0	0	0.68223
709	ENSMUSG00000030762|Aqp8	gain	0	0	280.836	6.14792	0.627838
710	ENSMUSG00000032204|Aqp9	same	113.832	1.65112	113.832	1.65112	0.697405
711	ENSMUSG00000040383|Aqr	gain	0	0	2.40078	5.05562	0.517398
712	ENSMUSG00000046532|Ar	arrhy	0	0	0	0	0.43481
713	ENSMUSG00000001127|Araf	gain	0	0	7.04907	1.67474	0.725934
714	ENSMUSG00000032812|Arap1	arrhy	0	0	0	0	0.70223
715	ENSMUSG00000037999|Arap2	arrhy	0	0	0	0	0.646937
716	ENSMUSG00000024451|Arap3	loss	2.04579	4.55792	0	0	0.509385
717	ENSMUSG00000032096|Arcn1	loss	25.8312	1.77025	0	0	0.773277
718	ENSMUSG00000042350|Arel1	arrhy	0	0	0	0	0.624981
719	ENSMUSG00000048076|Arf1	same	31.3678	1.55324	31.3678	1.55324	0.482258
720	ENSMUSG00000062421|Arf2	arrhy	0	0	0	0	0.788286
721	ENSMUSG00000021877|Arf4	same	25.6147	1.97181	25.6147	1.97181	0.423904
722	ENSMUSG00000020440|Arf5	arrhy	0	0	0	0	0.462143
723	ENSMUSG00000044147|Arf6	arrhy	0	0	0	0	0.831239
724	ENSMUSG00000027575|Arfgap1	loss	4.95559	1.16886	0	0	0.905799
725	ENSMUSG00000027255|Arfgap2	arrhy	0	0	0	0	0.612415
726	ENSMUSG00000054277|Arfgap3	loss	7.92138	1.42921	0	0	0.811575
727	ENSMUSG00000067851|Arfgef1	arrhy	0	0	0	0	0.468168
728	ENSMUSG00000074582|Arfgef2	arrhy	0	0	0	0	0.437963
729	ENSMUSG00000074513|Arfip1	arrhy	0	0	0	0	0.743142
730	ENSMUSG00000030881|Arfip2	gain	0	0	4.97286	3.07707	0.574336
731	ENSMUSG00000038671|Arfrp1	arrhy	0	0	0	0	0.613169
732	ENSMUSG00000019987|Arg1	arrhy	0	0	0	0	0.547769
733	ENSMUSG00000040459|Arglu1	same	3.17447	4.74757	3.17447	4.74757	0.465993
734	ENSMUSG00000027247|Arhgap1	arrhy	0	0	0	0	0.74123
735	ENSMUSG00000037148|Arhgap10	same	0.630849	6.11162	0.630849	6.11162	0.536101
736	ENSMUSG00000041225|Arhgap12	arrhy	0	0	0	0	0.71906
737	ENSMUSG00000030766|Arhgap17	arrhy	0	0	0	0	0.477529
738	ENSMUSG00000039031|Arhgap18	same	1.93334	1.43764	1.93334	1.43764	0.656385
739	ENSMUSG00000025154|Arhgap19	loss	0.770205	5.04969	0	0	0.638383
740	ENSMUSG00000036591|Arhgap21	loss	4.29576	3.88448	0	0	0.708208
741	ENSMUSG00000049807|Arhgap23	arrhy	0	0	0	0	0.783162
742	ENSMUSG00000057315|Arhgap24	same	1.70707	6.25203	1.70707	6.25203	0.531232
743	ENSMUSG00000030047|Arhgap25	arrhy	0	0	0	0	0.676384
744	ENSMUSG00000036452|Arhgap26	arrhy	0	0	0	0	0.596448
745	ENSMUSG00000039831|Arhgap29	gain	0	0	12.3266	5.73309	0.503933
746	ENSMUSG00000048865|Arhgap30	loss	0.595027	5.20413	0	0	0.617977
747	ENSMUSG00000041444|Arhgap32	loss	1.35768	4.30927	0	0	0.490264
748	ENSMUSG00000058230|Arhgap35	same	6.64415	4.8015	6.64415	4.8015	0.595466
749	ENSMUSG00000033697|Arhgap39	arrhy	0	0	0	0	0.500386
750	ENSMUSG00000031389|Arhgap4	arrhy	0	0	0	0	0.591187
751	ENSMUSG00000050730|Arhgap42	arrhy	0	0	0	0	0.738968
752	ENSMUSG00000035133|Arhgap5	arrhy	0	0	0	0	0.470014
753	ENSMUSG00000031355|Arhgap6	arrhy	0	0	0	0	0.743926
754	ENSMUSG00000040345|Arhgap9	arrhy	0	0	0	0	0.826579
755	ENSMUSG00000025132|Arhgdia	arrhy	0	0	0	0	0.832565
756	ENSMUSG00000030220|Arhgdib	arrhy	0	0	0	0	0.544379
757	ENSMUSG00000040940|Arhgef1	arrhy	0	0	0	0	0.770565
758	ENSMUSG00000040964|Arhgef10l	same	4.74697	0.671696	4.74697	0.671696	0.448037
759	ENSMUSG00000041977|Arhgef11	gain	0	0	3.2875	5.83054	0.724626
760	ENSMUSG00000052921|Arhgef15	loss	1.34042	4.29392	0	0	0.540401
761	ENSMUSG00000029032|Arhgef16	arrhy	0	0	0	0	0.845915
762	ENSMUSG00000004568|Arhgef18	gain	0	0	3.35527	5.3714	0.793729
763	ENSMUSG00000028919|Arhgef19	same	18.21	5.23304	18.21	5.23304	0.525108
764	ENSMUSG00000028059|Arhgef2	arrhy	0	0	0	0	0.806377
765	ENSMUSG00000036885|Arhgef26	loss	9.67501	3.1503	0	0	0.689766
766	ENSMUSG00000021895|Arhgef3	loss	5.58008	1.60372	0	0	0.936868
767	ENSMUSG00000045094|Arhgef37	change	1.91293	3.85078	3.07283	5.75739	0.545118
768	ENSMUSG00000004562|Arhgef40	arrhy	0	0	0	0	0.859481
769	ENSMUSG00000031133|Arhgef6	same	0.786766	5.11138	0.786766	5.11138	0.804238
770	ENSMUSG00000031511|Arhgef7	gain	0	0	5.92873	5.60814	0.453074
771	ENSMUSG00000025656|Arhgef9	arrhy	0	0	0	0	0.752767
772	ENSMUSG00000007880|Arid1a	same	2.15939	4.78492	2.15939	4.78492	0.696407
773	ENSMUSG00000069729|Arid1b	gain	0	0	2.11116	5.52309	0.526209
774	ENSMUSG00000033237|Arid2	arrhy	0	0	0	0	0.614422
775	ENSMUSG00000004661|Arid3b	loss	0.879605	4.57556	0	0	0.801001
776	ENSMUSG00000048118|Arid4a	same	1.13477	4.48428	1.13477	4.48428	0.455504
777	ENSMUSG00000039219|Arid4b	arrhy	0	0	0	0	0.415978
778	ENSMUSG00000037447|Arid5a	same	0.774445	0.592404	0.774445	0.592404	0.451588
779	ENSMUSG00000019947|Arid5b	change	6.8332	3.52341	5.30377	5.07508	0.981312
780	ENSMUSG00000025234|Arih1	arrhy	0	0	0	0	0.766615
781	ENSMUSG00000064145|Arih2	arrhy	0	0	0	0	0.856681
782	ENSMUSG00000060904|Arl1	arrhy	0	0	0	0	0.65323
783	ENSMUSG00000025870|Arl10	arrhy	0	0	0	0	0.784509
784	ENSMUSG00000022911|Arl13b	arrhy	0	0	0	0	0.863572
785	ENSMUSG00000027122|Arl14ep	arrhy	0	0	0	0	0.767237
786	ENSMUSG00000042348|Arl15	arrhy	0	0	0	0	0.786924
787	ENSMUSG00000057594|Arl16	gain	0	0	4.11645	2.70486	0.568391
788	ENSMUSG00000024944|Arl2	arrhy	0	0	0	0	0.532909
789	ENSMUSG00000031776|Arl2bp	arrhy	0	0	0	0	0.715551
790	ENSMUSG00000025035|Arl3	arrhy	0	0	0	0	0.553612
791	ENSMUSG00000047446|Arl4a	arrhy	0	0	0	0	0.445003
792	ENSMUSG00000049866|Arl4c	arrhy	0	0	0	0	0.467617
793	ENSMUSG00000034936|Arl4d	arrhy	0	0	0	0	0.580014
794	ENSMUSG00000036093|Arl5a	same	8.8228	4.46035	8.8228	4.46035	0.793117
795	ENSMUSG00000017418|Arl5b	arrhy	0	0	0	0	0.577861
796	ENSMUSG00000022722|Arl6	gain	0	0	1.42188	2.01384	0.419606
797	ENSMUSG00000030654|Arl6ip1	same	28.7881	1.49504	28.7881	1.49504	0.600662
798	ENSMUSG00000029404|Arl6ip4	gain	0	0	22.4354	2.40061	0.648201
799	ENSMUSG00000035199|Arl6ip5	arrhy	0	0	0	0	0.667861
800	ENSMUSG00000026960|Arl6ip6	arrhy	0	0	0	0	0.556778
801	ENSMUSG00000026426|Arl8a	arrhy	0	0	0	0	0.705516
802	ENSMUSG00000030105|Arl8b	arrhy	0	0	0	0	0.874188
803	ENSMUSG00000027599|Armc1	arrhy	0	0	0	0	0.743412
804	ENSMUSG00000038525|Armc10	arrhy	0	0	0	0	0.642541
805	ENSMUSG00000042178|Armc5	arrhy	0	0	0	0	0.800573
806	ENSMUSG00000002343|Armc6	arrhy	0	0	0	0	0.858273
807	ENSMUSG00000057219|Armc7	arrhy	0	0	0	0	0.705056
808	ENSMUSG00000032468|Armc8	arrhy	0	0	0	0	0.672989
809	ENSMUSG00000062590|Armc9	same	1.34334	0.364025	1.34334	0.364025	0.958904
810	ENSMUSG00000033460|Armcx1	arrhy	0	0	0	0	0.760034
811	ENSMUSG00000049047|Armcx3	loss	3.13794	1.64553	0	0	0.465165
812	ENSMUSG00000072969|Armcx5	arrhy	0	0	0	0	0.844312
813	ENSMUSG00000061759|Armt1	arrhy	0	0	0	0	0.706326
814	ENSMUSG00000015522|Arnt	change	5.60154	4.03654	4.94112	5.20191	0.971708
815	ENSMUSG00000055116|Arntl	same	12.3801	5.77959	12.3801	5.77959	0.891737
816	ENSMUSG00000029621|Arpc1a	gain	0	0	27.8114	2.57624	0.64488
817	ENSMUSG00000029622|Arpc1b	same	10.724	2.90825	10.724	2.90825	0.447714
818	ENSMUSG00000029465|Arpc3	arrhy	0	0	0	0	0.484096
819	ENSMUSG00000079426|Arpc4	gain	0	0	35.6497	2.33327	0.557539
820	ENSMUSG00000008475|Arpc5	arrhy	0	0	0	0	0.626899
821	ENSMUSG00000026755|Arpc5l	arrhy	0	0	0	0	0.520441
822	ENSMUSG00000039043|Arpin	arrhy	0	0	0	0	0.815524
823	ENSMUSG00000007656|Arpp19	arrhy	0	0	0	0	0.752965
824	ENSMUSG00000018909|Arrb1	arrhy	0	0	0	0	0.453067
825	ENSMUSG00000060216|Arrb2	arrhy	0	0	0	0	0.659685
826	ENSMUSG00000026972|Arrdc1	arrhy	0	0	0	0	0.873352
827	ENSMUSG00000002910|Arrdc2	arrhy	0	0	0	0	0.803972
828	ENSMUSG00000074794|Arrdc3	arrhy	0	0	0	0	0.616289
829	ENSMUSG00000042659|Arrdc4	arrhy	0	0	0	0	0.601863
830	ENSMUSG00000022620|Arsa	loss	14.9615	1.68968	0	0	0.941194
831	ENSMUSG00000042082|Arsb	arrhy	0	0	0	0	0.560466
832	ENSMUSG00000020604|Arsg	loss	7.04029	0.0678683	0	0	0.897936
833	ENSMUSG00000021592|Arsk	gain	0	0	1.14742	0.478324	0.680033
834	ENSMUSG00000034842|Art3	arrhy	0	0	0	0	0.847245
835	ENSMUSG00000030217|Art4	arrhy	0	0	0	0	0.904262
836	ENSMUSG00000031982|Arv1	arrhy	0	0	0	0	0.552407
837	ENSMUSG00000000325|Arvcf	arrhy	0	0	0	0	0.496627
838	ENSMUSG00000003559|As3mt	arrhy	0	0	0	0	0.907598
839	ENSMUSG00000031591|Asah1	gain	0	0	9.43312	1.86718	0.444997
840	ENSMUSG00000024887|Asah2	arrhy	0	0	0	0	0.751951
841	ENSMUSG00000022377|Asap1	gain	0	0	2.83766	5.85295	0.926009
842	ENSMUSG00000052632|Asap2	same	4.18985	5.92351	4.18985	5.92351	0.941023
843	ENSMUSG00000036995|Asap3	arrhy	0	0	0	0	0.687123
844	ENSMUSG00000026311|Asb1	arrhy	0	0	0	0	0.53278
845	ENSMUSG00000033781|Asb13	same	7.9633	5.35462	7.9633	5.35462	0.776982
846	ENSMUSG00000021200|Asb2	arrhy	0	0	0	0	0.751863
847	ENSMUSG00000020305|Asb3	loss	2.0801	1.20663	0	0	0.813614
848	ENSMUSG00000039483|Asb6	loss	1.81887	5.54544	0	0	0.482678
849	ENSMUSG00000030509|Asb7	arrhy	0	0	0	0	0.646324
850	ENSMUSG00000048175|Asb8	arrhy	0	0	0	0	0.843356
851	ENSMUSG00000044475|Ascc1	gain	0	0	7.95478	2.31909	0.853258
852	ENSMUSG00000020412|Ascc2	arrhy	0	0	0	0	0.640132
853	ENSMUSG00000038774|Ascc3	arrhy	0	0	0	0	0.61913
854	ENSMUSG00000019857|Asf1a	gain	0	0	3.25116	2.81119	0.796426
855	ENSMUSG00000020884|Asgr1	arrhy	0	0	0	0	0.4168
856	ENSMUSG00000040963|Asgr2	same	64.1667	1.80418	64.1667	1.80418	0.642631
857	ENSMUSG00000028053|Ash1l	change	1.47338	3.9956	1.86515	5.46109	0.604921
858	ENSMUSG00000031575|Ash2l	arrhy	0	0	0	0	0.85484
859	ENSMUSG00000028008|Asic5	gain	0	0	2.70418	2.41694	0.458961
860	ENSMUSG00000025533|Asl	arrhy	0	0	0	0	0.826432
861	ENSMUSG00000052456|Asna1	arrhy	0	0	0	0	0.4489
862	ENSMUSG00000026095|Asnsd1	arrhy	0	0	0	0	0.761307
863	ENSMUSG00000020774|Aspa	arrhy	0	0	0	0	0.875494
864	ENSMUSG00000038704|Aspdh	gain	0	0	101.212	2.54701	0.864735
865	ENSMUSG00000037686|Aspg	gain	0	0	31.9366	1.98533	0.476698
866	ENSMUSG00000025142|Aspscr1	arrhy	0	0	0	0	0.469353
867	ENSMUSG00000024654|Asrgl1	arrhy	0	0	0	0	0.709937
868	ENSMUSG00000076441|Ass1	arrhy	0	0	0	0	0.845057
869	ENSMUSG00000032567|Aste1	arrhy	0	0	0	0	0.793981
870	ENSMUSG00000040250|Asun	arrhy	0	0	0	0	0.888948
871	ENSMUSG00000042548|Asxl1	gain	0	0	1.65579	5.87192	0.477335
872	ENSMUSG00000013662|Atad1	loss	6.09155	1.92436	0	0	0.552483
873	ENSMUSG00000052812|Atad2b	gain	0	0	1.43556	5.27357	0.762136
874	ENSMUSG00000029036|Atad3a	arrhy	0	0	0	0	0.614488
875	ENSMUSG00000024426|Atat1	loss	5.61713	5.13033	0	0	0.705957
876	ENSMUSG00000030850|Ate1	arrhy	0	0	0	0	0.542674
877	ENSMUSG00000023027|Atf1	same	4.80004	5.06892	4.80004	5.06892	0.583166
878	ENSMUSG00000027104|Atf2	arrhy	0	0	0	0	0.745079
879	ENSMUSG00000026628|Atf3	arrhy	0	0	0	0	0.688129
880	ENSMUSG00000042406|Atf4	loss	34.5378	5.81751	0	0	0.497411
881	ENSMUSG00000038539|Atf5	same	140.421	0.635674	140.421	0.635674	0.696874
882	ENSMUSG00000026663|Atf6	loss	5.73679	2.11801	0	0	0.579078
883	ENSMUSG00000015461|Atf6b	gain	0	0	5.87797	4.80701	0.704114
884	ENSMUSG00000099083|Atf7	arrhy	0	0	0	0	0.888076
885	ENSMUSG00000030213|Atf7ip	same	1.92869	5.21285	1.92869	5.21285	0.79809
886	ENSMUSG00000021619|Atg10	gain	0	0	2.77698	2.21519	0.628792
887	ENSMUSG00000037204|Atg101	same	13.1701	0.807672	13.1701	0.807672	0.70228
888	ENSMUSG00000032905|Atg12	loss	5.22523	5.85951	0	0	0.465519
889	ENSMUSG00000027244|Atg13	arrhy	0	0	0	0	0.568616
890	ENSMUSG00000037526|Atg14	arrhy	0	0	0	0	0.690058
891	ENSMUSG00000026289|Atg16l1	same	3.50013	3.93396	3.50013	3.93396	0.525814
892	ENSMUSG00000047767|Atg16l2	arrhy	0	0	0	0	0.640411
893	ENSMUSG00000024773|Atg2a	arrhy	0	0	0	0	0.430504
894	ENSMUSG00000022663|Atg3	arrhy	0	0	0	0	0.793656
895	ENSMUSG00000079418|Atg4a	arrhy	0	0	0	0	0.859629
896	ENSMUSG00000026280|Atg4b	arrhy	0	0	0	0	0.851184
897	ENSMUSG00000028550|Atg4c	loss	2.26021	2.44718	0	0	0.75079
898	ENSMUSG00000002820|Atg4d	gain	0	0	14.1239	2.70175	0.945849
899	ENSMUSG00000038160|Atg5	arrhy	0	0	0	0	0.522057
900	ENSMUSG00000030314|Atg7	loss	9.65864	1.20978	0	0	0.925059
901	ENSMUSG00000033124|Atg9a	arrhy	0	0	0	0	0.594548
902	ENSMUSG00000059811|Atl2	loss	20.663	3.23317	0	0	0.791034
903	ENSMUSG00000024759|Atl3	arrhy	0	0	0	0	0.497988
904	ENSMUSG00000047388|Atmin	arrhy	0	0	0	0	0.663347
905	ENSMUSG00000004263|Atn1	arrhy	0	0	0	0	0.904443
906	ENSMUSG00000037621|Atoh8	loss	8.33191	0.358675	0	0	0.689354
907	ENSMUSG00000018585|Atox1	arrhy	0	0	0	0	0.512919
908	ENSMUSG00000031441|Atp11a	loss	6.71196	6.10072	0	0	0.728999
909	ENSMUSG00000037400|Atp11b	arrhy	0	0	0	0	0.892706
910	ENSMUSG00000062949|Atp11c	loss	16.0206	1.60526	0	0	0.784307
911	ENSMUSG00000031862|Atp13a1	arrhy	0	0	0	0	0.859147
912	ENSMUSG00000036622|Atp13a2	arrhy	0	0	0	0	0.592902
913	ENSMUSG00000022533|Atp13a3	arrhy	0	0	0	0	0.529993
914	ENSMUSG00000033161|Atp1a1	loss	62.8225	2.40914	0	0	0.718562
915	ENSMUSG00000026576|Atp1b1	arrhy	0	0	0	0	0.436444
916	ENSMUSG00000032412|Atp1b3	arrhy	0	0	0	0	0.802733
917	ENSMUSG00000029467|Atp2a2	arrhy	0	0	0	0	0.649437
918	ENSMUSG00000019943|Atp2b1	arrhy	0	0	0	0	0.635957
919	ENSMUSG00000032570|Atp2c1	gain	0	0	5.65804	5.6883	0.634562
920	ENSMUSG00000025428|Atp5a1	arrhy	0	0	0	0	0.438024
921	ENSMUSG00000025393|Atp5b	arrhy	0	0	0	0	0.5777
922	ENSMUSG00000025781|Atp5c1	arrhy	0	0	0	0	0.51156
923	ENSMUSG00000003072|Atp5d	arrhy	0	0	0	0	0.411762
924	ENSMUSG00000016252|Atp5e	gain	0	0	851.517	2.43114	0.600445
925	ENSMUSG00000000563|Atp5f1	arrhy	0	0	0	0	0.82531
926	ENSMUSG00000006057|Atp5g1	arrhy	0	0	0	0	0.684858
927	ENSMUSG00000062683|Atp5g2	gain	0	0	140.177	2.14576	0.529918
928	ENSMUSG00000018770|Atp5g3	arrhy	0	0	0	0	0.828101
929	ENSMUSG00000034566|Atp5h	arrhy	0	0	0	0	0.463553
930	ENSMUSG00000022890|Atp5j	arrhy	0	0	0	0	0.478796
931	ENSMUSG00000038690|Atp5j2	arrhy	0	0	0	0	0.558148
932	ENSMUSG00000050856|Atp5k	arrhy	0	0	0	0	0.753906
933	ENSMUSG00000038717|Atp5l	gain	0	0	395.749	2.40731	0.531571
934	ENSMUSG00000022956|Atp5o	arrhy	0	0	0	0	0.549047
935	ENSMUSG00000054894|Atp5s	gain	0	0	4.43555	2.12255	0.532699
936	ENSMUSG00000057229|Atp5sl	gain	0	0	33.2507	2.24018	0.960881
937	ENSMUSG00000019087|Atp6ap1	loss	11.2313	1.9183	0	0	0.664263
938	ENSMUSG00000031007|Atp6ap2	same	6.82923	1.84546	6.82923	1.84546	0.802384
939	ENSMUSG00000019302|Atp6v0a1	arrhy	0	0	0	0	0.767466
940	ENSMUSG00000038023|Atp6v0a2	arrhy	0	0	0	0	0.552629
941	ENSMUSG00000033379|Atp6v0b	gain	0	0	81.991	2.53176	0.658799
942	ENSMUSG00000024121|Atp6v0c	same	47.9826	1.78206	47.9826	1.78206	0.669555
943	ENSMUSG00000013160|Atp6v0d1	same	18.7378	1.81726	18.7378	1.81726	0.851835
944	ENSMUSG00000028238|Atp6v0d2	gain	0	0	16.1775	1.84088	0.970172
945	ENSMUSG00000015575|Atp6v0e	gain	0	0	32.6182	2.40776	0.67218
946	ENSMUSG00000052459|Atp6v1a	arrhy	0	0	0	0	0.67405
947	ENSMUSG00000006273|Atp6v1b2	same	3.24825	0.977156	3.24825	0.977156	0.495005
948	ENSMUSG00000022295|Atp6v1c1	same	7.21278	2.39482	7.21278	2.39482	0.910778
949	ENSMUSG00000021114|Atp6v1d	same	12.0056	3.23308	12.0056	3.23308	0.730906
950	ENSMUSG00000019210|Atp6v1e1	same	32.9377	2.35029	32.9377	2.35029	0.661495
951	ENSMUSG00000004285|Atp6v1f	arrhy	0	0	0	0	0.474847
952	ENSMUSG00000039105|Atp6v1g1	arrhy	0	0	0	0	0.868775
953	ENSMUSG00000024403|Atp6v1g2	arrhy	0	0	0	0	0.608974
954	ENSMUSG00000033793|Atp6v1h	same	21.385	2.01475	21.385	2.01475	0.963929
955	ENSMUSG00000006567|Atp7b	gain	0	0	2.61243	5.27692	0.651055
956	ENSMUSG00000039529|Atp8b1	gain	0	0	3.50035	5.24342	0.547292
957	ENSMUSG00000027546|Atp9a	loss	7.00195	2.11412	0	0	0.609022
958	ENSMUSG00000024566|Atp9b	arrhy	0	0	0	0	0.898732
959	ENSMUSG00000028710|Atpaf1	gain	0	0	5.9605	2.18119	0.630505
960	ENSMUSG00000042709|Atpaf2	arrhy	0	0	0	0	0.674884
961	ENSMUSG00000054428|Atpif1	gain	0	0	51.8159	2.29837	0.700634
962	ENSMUSG00000032409|Atr	loss	0.71282	3.64747	0	0	0.569301
963	ENSMUSG00000013622|Atraid	gain	0	0	81.8055	2.35699	0.766924
964	ENSMUSG00000025646|Atrip	loss	2.02161	0.574235	0	0	0.865004
965	ENSMUSG00000027312|Atrn	arrhy	0	0	0	0	0.800008
966	ENSMUSG00000054843|Atrnl1	arrhy	0	0	0	0	0.548323
967	ENSMUSG00000031229|Atrx	gain	0	0	4.32748	5.44375	0.482851
968	ENSMUSG00000046876|Atxn1	arrhy	0	0	0	0	0.7975
969	ENSMUSG00000016541|Atxn10	same	6.72134	2.21905	6.72134	2.21905	0.605537
970	ENSMUSG00000069895|Atxn1l	same	1.54075	5.36666	1.54075	5.36666	0.653297
971	ENSMUSG00000042605|Atxn2	loss	7.79944	1.01592	0	0	0.43472
972	ENSMUSG00000032637|Atxn2l	arrhy	0	0	0	0	0.842047
973	ENSMUSG00000021738|Atxn7	same	1.52421	4.37482	1.52421	4.37482	0.475717
974	ENSMUSG00000020564|Atxn7l1	arrhy	0	0	0	0	0.49993
975	ENSMUSG00000059995|Atxn7l3	arrhy	0	0	0	0	0.654949
976	ENSMUSG00000074748|Atxn7l3b	gain	0	0	8.26376	5.70225	0.439942
977	ENSMUSG00000021460|Auh	gain	0	0	27.6037	2.31058	0.866438
978	ENSMUSG00000068328|Aup1	arrhy	0	0	0	0	0.685745
979	ENSMUSG00000027496|Aurka	arrhy	0	0	0	0	0.912472
980	ENSMUSG00000065990|Aurkaip1	gain	0	0	56.0458	2.37347	0.807157
981	ENSMUSG00000003604|Aven	same	3.92264	2.52416	3.92264	2.52416	0.479134
982	ENSMUSG00000029787|Avl9	gain	0	0	3.22884	0.0168637	0.705679
983	ENSMUSG00000018821|Avpi1	arrhy	0	0	0	0	0.491098
984	ENSMUSG00000020123|Avpr1a	same	13.1102	5.8311	13.1102	5.8311	0.448159
985	ENSMUSG00000024182|Axin1	arrhy	0	0	0	0	0.490808
986	ENSMUSG00000002602|Axl	same	2.77287	5.16149	2.77287	5.16149	0.591844
987	ENSMUSG00000039285|Azi2	arrhy	0	0	0	0	0.510421
988	ENSMUSG00000037458|Azin1	loss	19.4238	2.51875	0	0	0.73568
989	ENSMUSG00000027165|B230118H07Rik	gain	0	0	11.6896	2.32264	0.614939
990	ENSMUSG00000045767|B230219D22Rik	same	2.98028	5.12899	2.98028	5.12899	0.512677
991	ENSMUSG00000060802|B2m	arrhy	0	0	0	0	0.666514
992	ENSMUSG00000039242|B3galnt2	same	1.96661	4.63825	1.96661	4.63825	0.631635
993	ENSMUSG00000034780|B3galt1	loss	10.3875	4.3646	0	0	0.960032
994	ENSMUSG00000050796|B3galt6	gain	0	0	1.10805	2.86407	0.50608
995	ENSMUSG00000071649|B3gat3	loss	18.6329	0.0718008	0	0	0.541947
996	ENSMUSG00000051650|B3gnt2	arrhy	0	0	0	0	0.864726
997	ENSMUSG00000031803|B3gnt3	arrhy	0	0	0	0	0.821478
998	ENSMUSG00000046605|B3gntl1	arrhy	0	0	0	0	0.886606
999	ENSMUSG00000006731|B4galnt1	arrhy	0	0	0	0	0.615678
1000	ENSMUSG00000028413|B4galt1	arrhy	0	0	0	0	0.403595
1001	ENSMUSG00000052423|B4galt3	arrhy	0	0	0	0	0.569983
1002	ENSMUSG00000022793|B4galt4	arrhy	0	0	0	0	0.882895
1003	ENSMUSG00000017929|B4galt5	arrhy	0	0	0	0	0.421424
1004	ENSMUSG00000021504|B4galt7	arrhy	0	0	0	0	0.855228
1005	ENSMUSG00000047379|B4gat1	same	2.75636	0.92585	2.75636	0.92585	0.443681
1006	ENSMUSG00000063439|B9d2	arrhy	0	0	0	0	0.604657
1007	ENSMUSG00000006010|BC003331	arrhy	0	0	0	0	0.654777
1008	ENSMUSG00000067722|BC003965	gain	0	0	5.05681	2.58321	0.786922
1009	ENSMUSG00000052712|BC004004	same	45.1956	0.960071	45.1956	0.960071	0.673491
1010	ENSMUSG00000019132|BC005537	change	26.8235	3.88298	20.1817	5.23879	0.769425
1011	ENSMUSG00000079065|BC005561	loss	1.95503	4.55241	0	0	0.837952
1012	ENSMUSG00000026851|BC005624	same	2.61821	2.72819	2.61821	2.72819	0.496558
1013	ENSMUSG00000030780|BC017158	arrhy	0	0	0	0	0.80559
1014	ENSMUSG00000039294|BC017643	arrhy	0	0	0	0	0.76481
1015	ENSMUSG00000031853|BC021891	gain	0	0	0.696693	6.007	0.56169
1016	ENSMUSG00000044361|BC024139	change	2.61544	0.794304	3.32136	2.32012	0.659215
1017	ENSMUSG00000047728|BC025446	arrhy	0	0	0	0	0.776833
1018	ENSMUSG00000033488|BC026585	same	4.15669	1.59713	4.15669	1.59713	0.598879
1019	ENSMUSG00000038543|BC028528	arrhy	0	0	0	0	0.639016
1020	ENSMUSG00000047617|BC029214	loss	43.3673	6.21988	0	0	0.415321
1021	ENSMUSG00000074649|BC029722	arrhy	0	0	0	0	0.661384
1022	ENSMUSG00000046096|BC030336	arrhy	0	0	0	0	0.863211
1023	ENSMUSG00000036299|BC031181	gain	0	0	38.9924	2.39905	0.649705
1024	ENSMUSG00000036948|BC037034	arrhy	0	0	0	0	0.777903
1025	ENSMUSG00000053684|BC048403	arrhy	0	0	0	0	0.660397
1026	ENSMUSG00000047228|BC048546	arrhy	0	0	0	0	0.593401
1027	ENSMUSG00000040282|BC052040	same	0.964772	1.02132	0.964772	1.02132	0.811192
1028	ENSMUSG00000051721|BC068281	arrhy	0	0	0	0	0.767862
1029	ENSMUSG00000074639|BC089597	gain	0	0	191.836	1.96567	0.886133
1030	ENSMUSG00000039653|Baat	arrhy	0	0	0	0	0.69183
1031	ENSMUSG00000031820|Babam1	arrhy	0	0	0	0	0.42631
1032	ENSMUSG00000032086|Bace1	gain	0	0	4.43271	5.3017	0.452159
1033	ENSMUSG00000040605|Bace2	arrhy	0	0	0	0	0.836114
1034	ENSMUSG00000025612|Bach1	loss	3.44787	2.8913	0	0	0.824341
1035	ENSMUSG00000040270|Bach2	arrhy	0	0	0	0	0.408367
1036	ENSMUSG00000024959|Bad	gain	0	0	10.5098	2.38892	0.746403
1037	ENSMUSG00000028416|Bag1	gain	0	0	41.3808	2.34739	0.567901
1038	ENSMUSG00000042215|Bag2	arrhy	0	0	0	0	0.795166
1039	ENSMUSG00000030847|Bag3	arrhy	0	0	0	0	0.617953
1040	ENSMUSG00000037316|Bag4	arrhy	0	0	0	0	0.641464
1041	ENSMUSG00000049792|Bag5	arrhy	0	0	0	0	0.521303
1042	ENSMUSG00000024392|Bag6	arrhy	0	0	0	0	0.864212
1043	ENSMUSG00000039741|Bahcc1	arrhy	0	0	0	0	0.787039
1044	ENSMUSG00000040007|Bahd1	arrhy	0	0	0	0	0.476908
1045	ENSMUSG00000025372|Baiap2	same	6.91219	5.43279	6.91219	5.43279	0.408687
1046	ENSMUSG00000057789|Bak1	arrhy	0	0	0	0	0.856254
1047	ENSMUSG00000024844|Banf1	arrhy	0	0	0	0	0.553519
1048	ENSMUSG00000037922|Bank1	arrhy	0	0	0	0	0.703378
1049	ENSMUSG00000025316|Banp	arrhy	0	0	0	0	0.599933
1050	ENSMUSG00000021901|Bap1	arrhy	0	0	0	0	0.715998
1051	ENSMUSG00000045763|Basp1	arrhy	0	0	0	0	0.619646
1052	ENSMUSG00000026630|Batf3	arrhy	0	0	0	0	0.653972
1053	ENSMUSG00000003873|Bax	arrhy	0	0	0	0	0.713424
1054	ENSMUSG00000035021|Baz1a	same	1.39498	4.03547	1.39498	4.03547	0.852893
1055	ENSMUSG00000002748|Baz1b	same	4.23502	4.05459	4.23502	4.05459	0.711957
1056	ENSMUSG00000040054|Baz2a	same	1.81979	4.68132	1.81979	4.68132	0.74107
1057	ENSMUSG00000026987|Baz2b	arrhy	0	0	0	0	0.563806
1058	ENSMUSG00000002083|Bbc3	arrhy	0	0	0	0	0.623746
1059	ENSMUSG00000084957|Bbip1	arrhy	0	0	0	0	0.422162
1060	ENSMUSG00000041660|Bbox1	arrhy	0	0	0	0	0.71445
1061	ENSMUSG00000035759|Bbs10	arrhy	0	0	0	0	0.647424
1062	ENSMUSG00000031755|Bbs2	arrhy	0	0	0	0	0.601824
1063	ENSMUSG00000025235|Bbs4	arrhy	0	0	0	0	0.84483
1064	ENSMUSG00000063145|Bbs5	gain	0	0	1.56169	4.14764	0.516107
1065	ENSMUSG00000037325|Bbs7	arrhy	0	0	0	0	0.82789
1066	ENSMUSG00000035919|Bbs9	arrhy	0	0	0	0	0.672408
1067	ENSMUSG00000022641|Bbx	gain	0	0	0.794419	5.06795	0.485155
1068	ENSMUSG00000002980|Bcam	arrhy	0	0	0	0	0.834516
1069	ENSMUSG00000020650|Bcap29	arrhy	0	0	0	0	0.513193
1070	ENSMUSG00000002015|Bcap31	same	49.5103	1.38149	49.5103	1.38149	0.722164
1071	ENSMUSG00000031955|Bcar1	loss	5.76143	1.37928	0	0	0.531919
1072	ENSMUSG00000028121|Bcar3	change	11.6444	1.04132	12.9218	5.52575	0.471742
1073	ENSMUSG00000005687|Bcas2	gain	0	0	13.6086	2.73562	0.448493
1074	ENSMUSG00000059439|Bcas3	same	3.58806	2.35168	3.58806	2.35168	0.459442
1075	ENSMUSG00000030826|Bcat2	arrhy	0	0	0	0	0.706171
1076	ENSMUSG00000030983|Bccip	gain	0	0	42.031	2.43546	0.57676
1077	ENSMUSG00000037525|Bcdin3d	same	1.38957	1.55444	1.38957	1.55444	0.886299
1078	ENSMUSG00000060376|Bckdha	same	66.1229	1.66207	66.1229	1.66207	0.716731
1079	ENSMUSG00000032263|Bckdhb	gain	0	0	27.2262	1.82362	0.855057
1080	ENSMUSG00000030802|Bckdk	arrhy	0	0	0	0	0.745786
1081	ENSMUSG00000028191|Bcl10	arrhy	0	0	0	0	0.75737
1082	ENSMUSG00000089929|Bcl2a1b	arrhy	0	0	0	0	0.876931
1083	ENSMUSG00000007659|Bcl2l1	loss	8.57322	1.67403	0	0	0.880717
1084	ENSMUSG00000027381|Bcl2l11	same	0.986542	2.66351	0.986542	2.66351	0.573132
1085	ENSMUSG00000003190|Bcl2l12	arrhy	0	0	0	0	0.744255
1086	ENSMUSG00000009112|Bcl2l13	arrhy	0	0	0	0	0.843161
1087	ENSMUSG00000089682|Bcl2l2	arrhy	0	0	0	0	0.491872
1088	ENSMUSG00000053175|Bcl3	arrhy	0	0	0	0	0.81548
1089	ENSMUSG00000022508|Bcl6	loss	16.9811	0.348495	0	0	0.715675
1090	ENSMUSG00000029438|Bcl7a	loss	1.51532	5.74969	0	0	0.6376
1091	ENSMUSG00000029681|Bcl7b	arrhy	0	0	0	0	0.674282
1092	ENSMUSG00000030814|Bcl7c	arrhy	0	0	0	0	0.70525
1093	ENSMUSG00000063382|Bcl9l	same	4.09626	4.51176	4.09626	4.51176	0.858564
1094	ENSMUSG00000037608|Bclaf1	arrhy	0	0	0	0	0.450889
1095	ENSMUSG00000031845|Bco1	arrhy	0	0	0	0	0.788385
1096	ENSMUSG00000032066|Bco2	same	5.12474	0.700304	5.12474	0.700304	0.619469
1097	ENSMUSG00000040363|Bcor	gain	0	0	1.78009	5.08426	0.632673
1098	ENSMUSG00000036959|Bcorl1	arrhy	0	0	0	0	0.562816
1099	ENSMUSG00000009681|Bcr	gain	0	0	2.92525	5.11993	0.535939
1100	ENSMUSG00000046598|Bdh1	same	82.0975	2.06389	82.0975	2.06389	0.936822
1101	ENSMUSG00000028167|Bdh2	arrhy	0	0	0	0	0.780722
1102	ENSMUSG00000049658|Bdp1	same	0.931625	4.33988	0.931625	4.33988	0.54621
1103	ENSMUSG00000035086|Becn1	same	4.45767	3.08465	4.45767	3.08465	0.426275
1104	ENSMUSG00000038214|Bend3	arrhy	0	0	0	0	0.599466
1105	ENSMUSG00000048186|Bend7	loss	2.33974	3.74183	0	0	0.623691
1106	ENSMUSG00000032757|Bet1	arrhy	0	0	0	0	0.50392
1107	ENSMUSG00000025484|Bet1l	arrhy	0	0	0	0	0.534245
1108	ENSMUSG00000046432|Bex3	arrhy	0	0	0	0	0.875406
1109	ENSMUSG00000022684|Bfar	change	17.7158	1.158	15.7209	2.2495	0.673401
1110	ENSMUSG00000031375|Bgn	arrhy	0	0	0	0	0.469095
1111	ENSMUSG00000072964|Bhlhb9	arrhy	0	0	0	0	0.79193
1112	ENSMUSG00000030103|Bhlhe40	loss	56.8375	3.55736	0	0	0.702318
1113	ENSMUSG00000074768|Bhmt	same	1454.81	0.389305	1454.81	0.389305	0.715115
1114	ENSMUSG00000042118|Bhmt2	arrhy	0	0	0	0	0.868911
1115	ENSMUSG00000037933|Bicd2	same	1.27683	4.62307	1.27683	4.62307	0.416139
1116	ENSMUSG00000004446|Bid	gain	0	0	2.87882	2.20266	0.61661
1117	ENSMUSG00000016758|Bik	gain	0	0	6.42425	2.35715	0.728597
1118	ENSMUSG00000024381|Bin1	arrhy	0	0	0	0	0.822219
1119	ENSMUSG00000098112|Bin2	same	1.27403	4.76743	1.27403	4.76743	0.59025
1120	ENSMUSG00000022089|Bin3	gain	0	0	3.53441	1.64302	0.860041
1121	ENSMUSG00000032000|Birc3	arrhy	0	0	0	0	0.835312
1122	ENSMUSG00000017716|Birc5	arrhy	0	0	0	0	0.727513
1123	ENSMUSG00000024073|Birc6	arrhy	0	0	0	0	0.78641
1124	ENSMUSG00000041684|Bivm	arrhy	0	0	0	0	0.816024
1125	ENSMUSG00000067787|Blcap	same	8.04185	5.74699	8.04185	5.74699	0.959881
1126	ENSMUSG00000030528|Blm	arrhy	0	0	0	0	0.705849
1127	ENSMUSG00000020840|Blmh	loss	9.1019	1.70871	0	0	0.598248
1128	ENSMUSG00000061132|Blnk	arrhy	0	0	0	0	0.778496
1129	ENSMUSG00000090247|Bloc1s1	arrhy	0	0	0	0	0.568547
1130	ENSMUSG00000057506|Bloc1s2	gain	0	0	17.8696	2.36181	0.77328
1131	ENSMUSG00000057667|Bloc1s3	same	0.899536	0.740356	0.899536	0.740356	0.519427
1132	ENSMUSG00000060708|Bloc1s4	arrhy	0	0	0	0	0.747256
1133	ENSMUSG00000005804|Bloc1s6	gain	0	0	5.41858	5.99315	0.774921
1134	ENSMUSG00000001999|Blvra	arrhy	0	0	0	0	0.627673
1135	ENSMUSG00000040466|Blvrb	arrhy	0	0	0	0	0.520942
1136	ENSMUSG00000026577|Blzf1	arrhy	0	0	0	0	0.851714
1137	ENSMUSG00000040093|Bmf	arrhy	0	0	0	0	0.544149
1138	ENSMUSG00000026739|Bmi1	arrhy	0	0	0	0	0.853874
1139	ENSMUSG00000022098|Bmp1	same	14.2679	5.30166	14.2679	5.30166	0.709016
1140	ENSMUSG00000030046|Bmp10	arrhy	0	0	0	0	0.68333
1141	ENSMUSG00000027358|Bmp2	arrhy	0	0	0	0	0.827518
1142	ENSMUSG00000034663|Bmp2k	arrhy	0	0	0	0	0.601957
1143	ENSMUSG00000021835|Bmp4	arrhy	0	0	0	0	0.84995
1144	ENSMUSG00000032179|Bmp5	arrhy	0	0	0	0	0.471689
1145	ENSMUSG00000039004|Bmp6	same	1.09565	5.32624	1.09565	5.32624	0.511295
1146	ENSMUSG00000021796|Bmpr1a	same	2.12933	4.92628	2.12933	4.92628	0.430192
1147	ENSMUSG00000067336|Bmpr2	arrhy	0	0	0	0	0.46131
1148	ENSMUSG00000030138|Bms1	arrhy	0	0	0	0	0.548336
1149	ENSMUSG00000042742|Bmt2	arrhy	0	0	0	0	0.618754
1150	ENSMUSG00000049086|Bmyc	arrhy	0	0	0	0	0.840928
1151	ENSMUSG00000011958|Bnip2	loss	10.5956	4.79609	0	0	0.587065
1152	ENSMUSG00000078566|Bnip3	gain	0	0	277.173	2.59272	0.812727
1153	ENSMUSG00000022051|Bnip3l	arrhy	0	0	0	0	0.864936
1154	ENSMUSG00000044502|Bod1	gain	0	0	8.43232	2.01818	0.574755
1155	ENSMUSG00000026278|Bok	loss	8.1269	0.0389776	0	0	0.934344
1156	ENSMUSG00000015943|Bola1	gain	0	0	33.6797	2.46602	0.56908
1157	ENSMUSG00000047721|Bola2	arrhy	0	0	0	0	0.695151
1158	ENSMUSG00000045160|Bola3	arrhy	0	0	0	0	0.679163
1159	ENSMUSG00000022557|Bop1	arrhy	0	0	0	0	0.599079
1160	ENSMUSG00000042992|Borcs5	arrhy	0	0	0	0	0.683665
1161	ENSMUSG00000045176|Borcs6	loss	2.65305	0.779055	0	0	0.592055
1162	ENSMUSG00000062376|Borcs7	gain	0	0	3.35383	2.24823	0.879888
1163	ENSMUSG00000002345|Borcs8	loss	8.72522	0.271902	0	0	0.495254
1164	ENSMUSG00000038871|Bpgm	arrhy	0	0	0	0	0.840324
1165	ENSMUSG00000038286|Bphl	gain	0	0	76.7552	1.91532	0.56756
1166	ENSMUSG00000026617|Bpnt1	arrhy	0	0	0	0	0.716688
1167	ENSMUSG00000040481|Bptf	arrhy	0	0	0	0	0.891125
1168	ENSMUSG00000002413|Braf	arrhy	0	0	0	0	0.864
1169	ENSMUSG00000029458|Brap	same	14.7978	2.10664	14.7978	2.10664	0.448414
1170	ENSMUSG00000000148|Brat1	arrhy	0	0	0	0	0.771525
1171	ENSMUSG00000041147|Brca2	arrhy	0	0	0	0	0.669962
1172	ENSMUSG00000031201|Brcc3	arrhy	0	0	0	0	0.8901
1173	ENSMUSG00000022387|Brd1	arrhy	0	0	0	0	0.446982
1174	ENSMUSG00000024335|Brd2	arrhy	0	0	0	0	0.468993
1175	ENSMUSG00000026918|Brd3	arrhy	0	0	0	0	0.627836
1176	ENSMUSG00000024002|Brd4	arrhy	0	0	0	0	0.580026
1177	ENSMUSG00000031660|Brd7	loss	4.52443	0.956171	0	0	0.906067
1178	ENSMUSG00000003778|Brd8	arrhy	0	0	0	0	0.703548
1179	ENSMUSG00000057649|Brd9	arrhy	0	0	0	0	0.553213
1180	ENSMUSG00000029279|Brdt	arrhy	0	0	0	0	0.753491
1181	ENSMUSG00000011158|Brf1	arrhy	0	0	0	0	0.640794
1182	ENSMUSG00000031487|Brf2	arrhy	0	0	0	0	0.839078
1183	ENSMUSG00000047843|Bri3	gain	0	0	165.872	2.43449	0.92755
1184	ENSMUSG00000037905|Bri3bp	same	2.0744	1.00517	2.0744	1.00517	0.858869
1185	ENSMUSG00000022247|Brix1	arrhy	0	0	0	0	0.55911
1186	ENSMUSG00000033940|Brk1	gain	0	0	54.6414	2.42785	0.687328
1187	ENSMUSG00000080268|Brms1	gain	0	0	10.4352	2.65948	0.471321
1188	ENSMUSG00000012076|Brms1l	arrhy	0	0	0	0	0.805715
1189	ENSMUSG00000046836|Brox	arrhy	0	0	0	0	0.882681
1190	ENSMUSG00000001632|Brpf1	same	1.52755	4.67412	1.52755	4.67412	0.734189
1191	ENSMUSG00000063952|Brpf3	arrhy	0	0	0	0	0.720446
1192	ENSMUSG00000022914|Brwd1	same	2.70066	4.64864	2.70066	4.64864	0.951468
1193	ENSMUSG00000071657|Bscl2	arrhy	0	0	0	0	0.517225
1194	ENSMUSG00000040859|Bsdc1	loss	7.61187	0.860919	0	0	0.593737
1195	ENSMUSG00000023175|Bsg	same	133.004	1.34343	133.004	1.34343	0.534828
1196	ENSMUSG00000046718|Bst2	arrhy	0	0	0	0	0.743004
1197	ENSMUSG00000040565|Btaf1	gain	0	0	1.46124	4.67597	0.500614
1198	ENSMUSG00000025103|Btbd1	same	4.83535	5.22987	4.83535	5.22987	0.455615
1199	ENSMUSG00000038187|Btbd10	arrhy	0	0	0	0	0.548302
1200	ENSMUSG00000003344|Btbd2	arrhy	0	0	0	0	0.515032
1201	ENSMUSG00000062098|Btbd3	gain	0	0	0.727569	6.17916	0.413459
1202	ENSMUSG00000002803|Btbd6	arrhy	0	0	0	0	0.676366
1203	ENSMUSG00000041702|Btbd7	arrhy	0	0	0	0	0.413281
1204	ENSMUSG00000062202|Btbd9	arrhy	0	0	0	0	0.463472
1205	ENSMUSG00000021900|Btd	arrhy	0	0	0	0	0.470144
1206	ENSMUSG00000021660|Btf3	gain	0	0	206.081	2.4156	0.727356
1207	ENSMUSG00000028568|Btf3l4	arrhy	0	0	0	0	0.553098
1208	ENSMUSG00000036478|Btg1	same	8.5732	6.21515	8.5732	6.21515	0.783969
1209	ENSMUSG00000020423|Btg2	arrhy	0	0	0	0	0.859594
1210	ENSMUSG00000022863|Btg3	arrhy	0	0	0	0	0.897636
1211	ENSMUSG00000040283|Btnl9	same	0.957378	4.6442	0.957378	4.6442	0.568101
1212	ENSMUSG00000025217|Btrc	same	0.573965	1.55692	0.573965	1.55692	0.421814
1213	ENSMUSG00000066979|Bub3	loss	4.77029	1.63406	0	0	0.72023
1214	ENSMUSG00000032077|Bud13	arrhy	0	0	0	0	0.772555
1215	ENSMUSG00000038722|Bud31	gain	0	0	80.2645	2.52086	0.762586
1216	ENSMUSG00000023988|Bysl	arrhy	0	0	0	0	0.756083
1217	ENSMUSG00000051223|Bzw1	arrhy	0	0	0	0	0.88924
1218	ENSMUSG00000020547|Bzw2	arrhy	0	0	0	0	0.647303
1219	ENSMUSG00000039349|C130074G19Rik	same	23.6322	0.535118	23.6322	0.535118	0.485373
1220	ENSMUSG00000000581|C1d	arrhy	0	0	0	0	0.56185
1221	ENSMUSG00000042460|C1galt1	arrhy	0	0	0	0	0.675524
1222	ENSMUSG00000048970|C1galt1c1	same	4.09955	1.49428	4.09955	1.49428	0.516834
1223	ENSMUSG00000036887|C1qa	arrhy	0	0	0	0	0.883503
1224	ENSMUSG00000036905|C1qb	arrhy	0	0	0	0	0.835704
1225	ENSMUSG00000018446|C1qbp	arrhy	0	0	0	0	0.909122
1226	ENSMUSG00000036896|C1qc	arrhy	0	0	0	0	0.799409
1227	ENSMUSG00000017446|C1qtnf1	arrhy	0	0	0	0	0.721016
1228	ENSMUSG00000079592|C1qtnf5	arrhy	0	0	0	0	0.800216
1229	ENSMUSG00000055172|C1ra	arrhy	0	0	0	0	0.471899
1230	ENSMUSG00000038527|C1rl	loss	38.218	1.40397	0	0	0.445272
1231	ENSMUSG00000038521|C1s1	arrhy	0	0	0	0	0.559292
1232	ENSMUSG00000024371|C2	arrhy	0	0	0	0	0.902858
1233	ENSMUSG00000045975|C2cd2	gain	0	0	10.9069	6.19095	0.648812
1234	ENSMUSG00000032120|C2cd2l	arrhy	0	0	0	0	0.868624
1235	ENSMUSG00000047248|C2cd3	arrhy	0	0	0	0	0.627779
1236	ENSMUSG00000091648|C2cd4d	loss	1.45893	5.63918	0	0	0.488187
1237	ENSMUSG00000030279|C2cd5	same	0.691163	6.21415	0.691163	6.21415	0.514864
1238	ENSMUSG00000024164|C3	arrhy	0	0	0	0	0.533126
1239	ENSMUSG00000006423|C330007P06Rik	arrhy	0	0	0	0	0.889911
1240	ENSMUSG00000024592|C330018D20Rik	arrhy	0	0	0	0	0.70059
1241	ENSMUSG00000065952|C330021F23Rik	arrhy	0	0	0	0	0.756209
1242	ENSMUSG00000073418|C4b	arrhy	0	0	0	0	0.848246
1243	ENSMUSG00000026405|C4bp	arrhy	0	0	0	0	0.701502
1244	ENSMUSG00000022181|C6	arrhy	0	0	0	0	0.863171
1245	ENSMUSG00000050390|C77080	arrhy	0	0	0	0	0.500744
1246	ENSMUSG00000046679|C87436	loss	1.69293	1.90035	0	0	0.43933
1247	ENSMUSG00000035031|C8a	arrhy	0	0	0	0	0.695657
1248	ENSMUSG00000029656|C8b	arrhy	0	0	0	0	0.622091
1249	ENSMUSG00000015083|C8g	arrhy	0	0	0	0	0.591042
1250	ENSMUSG00000022149|C9	arrhy	0	0	0	0	0.514477
1251	ENSMUSG00000110277|CH25-588N10.2	arrhy	0	0	0	0	0.837888
1252	ENSMUSG00000028578|Caap1	gain	0	0	1.74286	2.80549	0.85336
1253	ENSMUSG00000036707|Cab39	loss	5.85726	2.45145	0	0	0.489988
1254	ENSMUSG00000021981|Cab39l	arrhy	0	0	0	0	0.73397
1255	ENSMUSG00000020196|Cabin1	arrhy	0	0	0	0	0.763793
1256	ENSMUSG00000038990|Cables2	arrhy	0	0	0	0	0.442112
1257	ENSMUSG00000024430|Cabyr	arrhy	0	0	0	0	0.875231
1258	ENSMUSG00000015488|Cacfd1	arrhy	0	0	0	0	0.659488
1259	ENSMUSG00000034889|Cactin	arrhy	0	0	0	0	0.892455
1260	ENSMUSG00000033417|Cacul1	same	4.87096	4.77888	4.87096	4.77888	0.855154
1261	ENSMUSG00000014226|Cacybp	arrhy	0	0	0	0	0.886691
1262	ENSMUSG00000013629|Cad	arrhy	0	0	0	0	0.765763
1263	ENSMUSG00000032076|Cadm1	gain	0	0	7.31105	6.05815	0.596714
1264	ENSMUSG00000005338|Cadm3	same	1.53838	4.51972	1.53838	4.51972	0.844596
1265	ENSMUSG00000054793|Cadm4	arrhy	0	0	0	0	0.846405
1266	ENSMUSG00000017978|Cadps2	arrhy	0	0	0	0	0.888219
1267	ENSMUSG00000023055|Calcoco1	same	6.75427	1.34984	6.75427	1.34984	0.706662
1268	ENSMUSG00000029761|Cald1	arrhy	0	0	0	0	0.487333
1269	ENSMUSG00000001175|Calm1	arrhy	0	0	0	0	0.613792
1270	ENSMUSG00000036438|Calm2	arrhy	0	0	0	0	0.645726
1271	ENSMUSG00000019370|Calm3	arrhy	0	0	0	0	0.743417
1272	ENSMUSG00000032246|Calml4	arrhy	0	0	0	0	0.624502
1273	ENSMUSG00000060371|Caln1	same	3.30741	4.64359	3.30741	4.64359	0.94731
1274	ENSMUSG00000003814|Calr	loss	472.58	1.11411	0	0	0.87691
1275	ENSMUSG00000019732|Calr3	arrhy	0	0	0	0	0.75358
1276	ENSMUSG00000029767|Calu	arrhy	0	0	0	0	0.527213
1277	ENSMUSG00000030272|Camk1	arrhy	0	0	0	0	0.680814
1278	ENSMUSG00000039145|Camk1d	gain	0	0	27.5001	6.19973	0.849092
1279	ENSMUSG00000057897|Camk2b	loss	2.0867	3.19923	0	0	0.510056
1280	ENSMUSG00000053819|Camk2d	arrhy	0	0	0	0	0.735097
1281	ENSMUSG00000021820|Camk2g	arrhy	0	0	0	0	0.521207
1282	ENSMUSG00000046447|Camk2n1	gain	0	0	24.4041	2.38565	0.910306
1283	ENSMUSG00000051146|Camk2n2	arrhy	0	0	0	0	0.79566
1284	ENSMUSG00000029471|Camkk2	same	3.09855	5.11557	3.09855	5.11557	0.951595
1285	ENSMUSG00000021501|Caml	loss	7.27062	0.557017	0	0	0.404893
1286	ENSMUSG00000026933|Camsap1	loss	1.11802	3.95572	0	0	0.566069
1287	ENSMUSG00000041570|Camsap2	loss	1.46581	3.63672	0	0	0.500977
1288	ENSMUSG00000044433|Camsap3	arrhy	0	0	0	0	0.872076
1289	ENSMUSG00000014592|Camta1	arrhy	0	0	0	0	0.72926
1290	ENSMUSG00000040712|Camta2	loss	3.37203	5.12011	0	0	0.667846
1291	ENSMUSG00000020114|Cand1	arrhy	0	0	0	0	0.629723
1292	ENSMUSG00000025575|Cant1	arrhy	0	0	0	0	0.765763
1293	ENSMUSG00000020368|Canx	loss	48.7055	1.83677	0	0	0.797841
1294	ENSMUSG00000028656|Cap1	loss	11.0942	1.68448	0	0	0.738058
1295	ENSMUSG00000056737|Capg	arrhy	0	0	0	0	0.879209
1296	ENSMUSG00000024942|Capn1	same	2.68337	1.23919	2.68337	1.23919	0.55394
1297	ENSMUSG00000026270|Capn10	arrhy	0	0	0	0	0.741956
1298	ENSMUSG00000037326|Capn15	same	2.78536	4.93977	2.78536	4.93977	0.884821
1299	ENSMUSG00000026509|Capn2	same	4.05319	0.480561	4.05319	0.480561	0.516171
1300	ENSMUSG00000021893|Capn7	arrhy	0	0	0	0	0.58919
1301	ENSMUSG00000038599|Capn8	loss	4.19972	6.1535	0	0	0.866525
1302	ENSMUSG00000001794|Capns1	same	34.5291	1.58142	34.5291	1.58142	0.410817
1303	ENSMUSG00000027184|Caprin1	same	40.4363	5.34164	40.4363	5.34164	0.705483
1304	ENSMUSG00000035694|Caps2	loss	0.94156	5.09273	0	0	0.574553
1305	ENSMUSG00000070372|Capza1	gain	0	0	7.53237	4.80059	0.521009
1306	ENSMUSG00000015733|Capza2	arrhy	0	0	0	0	0.775214
1307	ENSMUSG00000028745|Capzb	arrhy	0	0	0	0	0.485923
1308	ENSMUSG00000027556|Car1	gain	0	0	6.32145	2.29788	0.815264
1309	ENSMUSG00000038526|Car14	gain	0	0	18.5986	0.0732232	0.442865
1310	ENSMUSG00000027562|Car2	arrhy	0	0	0	0	0.918763
1311	ENSMUSG00000027559|Car3	loss	1329.09	1.45454	0	0	0.654064
1312	ENSMUSG00000025317|Car5a	arrhy	0	0	0	0	0.815206
1313	ENSMUSG00000031373|Car5b	same	1.04189	1.30942	1.04189	1.30942	0.750729
1314	ENSMUSG00000031883|Car7	arrhy	0	0	0	0	0.642201
1315	ENSMUSG00000041261|Car8	arrhy	0	0	0	0	0.516847
1316	ENSMUSG00000033170|Card10	arrhy	0	0	0	0	0.807041
1317	ENSMUSG00000037960|Card19	arrhy	0	0	0	0	0.864751
1318	ENSMUSG00000041849|Card6	arrhy	0	0	0	0	0.726578
1319	ENSMUSG00000026017|Carf	loss	1.35619	4.99327	0	0	0.951035
1320	ENSMUSG00000008393|Carhsp1	same	8.27246	1.51476	8.27246	1.51476	0.594424
1321	ENSMUSG00000032185|Carm1	arrhy	0	0	0	0	0.902008
1322	ENSMUSG00000021338|Carmil1	arrhy	0	0	0	0	0.652845
1323	ENSMUSG00000024726|Carnmt1	arrhy	0	0	0	0	0.448723
1324	ENSMUSG00000010755|Cars	loss	11.4525	0.947875	0	0	0.420655
1325	ENSMUSG00000056228|Cars2	arrhy	0	0	0	0	0.631792
1326	ENSMUSG00000078676|Casc3	arrhy	0	0	0	0	0.567493
1327	ENSMUSG00000060227|Casc4	arrhy	0	0	0	0	0.493974
1328	ENSMUSG00000015189|Casd1	gain	0	0	2.3059	0.180577	0.642039
1329	ENSMUSG00000031012|Cask	loss	3.31087	3.13093	0	0	0.586035
1330	ENSMUSG00000034471|Caskin2	same	1.84656	4.46618	1.84656	4.46618	0.602402
1331	ENSMUSG00000025888|Casp1	loss	1.83006	5.1562	0	0	0.665984
1332	ENSMUSG00000025887|Casp12	arrhy	0	0	0	0	0.667122
1333	ENSMUSG00000029863|Casp2	gain	0	0	1.03778	5.4322	0.640364
1334	ENSMUSG00000031628|Casp3	arrhy	0	0	0	0	0.592512
1335	ENSMUSG00000033538|Casp4	arrhy	0	0	0	0	0.873683
1336	ENSMUSG00000027997|Casp6	same	13.037	1.67964	13.037	1.67964	0.437834
1337	ENSMUSG00000025076|Casp7	arrhy	0	0	0	0	0.620354
1338	ENSMUSG00000026029|Casp8	loss	7.61597	1.65929	0	0	0.896729
1339	ENSMUSG00000028914|Casp9	arrhy	0	0	0	0	0.46252
1340	ENSMUSG00000021585|Cast	arrhy	0	0	0	0	0.497739
1341	ENSMUSG00000027187|Cat	loss	518.602	1.46098	0	0	0.671868
1342	ENSMUSG00000033486|Catsper2	loss	0.871853	5.41799	0	0	0.777845
1343	ENSMUSG00000007655|Cav1	same	2.72269	0.244826	2.72269	0.244826	0.573681
1344	ENSMUSG00000000058|Cav2	arrhy	0	0	0	0	0.794251
1345	ENSMUSG00000038533|Cbfa2t2	gain	0	0	1.31396	5.79384	0.547302
1346	ENSMUSG00000031885|Cbfb	loss	4.75108	3.87933	0	0	0.53384
1347	ENSMUSG00000034342|Cbl	arrhy	0	0	0	0	0.829186
1348	ENSMUSG00000022637|Cblb	arrhy	0	0	0	0	0.717089
1349	ENSMUSG00000040525|Cblc	same	6.38886	1.46131	6.38886	1.46131	0.748591
1350	ENSMUSG00000020659|Cbll1	arrhy	0	0	0	0	0.77201
1351	ENSMUSG00000051483|Cbr1	arrhy	0	0	0	0	0.907105
1352	ENSMUSG00000024039|Cbs	same	113.259	1.06557	113.259	1.06557	0.522699
1353	ENSMUSG00000024878|Cbwd1	arrhy	0	0	0	0	0.688226
1354	ENSMUSG00000018666|Cbx1	arrhy	0	0	0	0	0.417462
1355	ENSMUSG00000029836|Cbx3	loss	9.03466	1.44775	0	0	0.598169
1356	ENSMUSG00000039989|Cbx4	arrhy	0	0	0	0	0.89956
1357	ENSMUSG00000009575|Cbx5	gain	0	0	3.20261	5.08778	0.791265
1358	ENSMUSG00000089715|Cbx6	arrhy	0	0	0	0	0.670687
1359	ENSMUSG00000053411|Cbx7	arrhy	0	0	0	0	0.841228
1360	ENSMUSG00000025578|Cbx8	arrhy	0	0	0	0	0.827946
1361	ENSMUSG00000022428|Cby1	loss	5.06574	0.444595	0	0	0.693509
1362	ENSMUSG00000036686|Cc2d1a	same	1.62661	0.196979	1.62661	0.196979	0.497533
1363	ENSMUSG00000028582|Cc2d1b	arrhy	0	0	0	0	0.673714
1364	ENSMUSG00000039765|Cc2d2a	arrhy	0	0	0	0	0.783265
1365	ENSMUSG00000020074|Ccar1	arrhy	0	0	0	0	0.764329
1366	ENSMUSG00000033712|Ccar2	arrhy	0	0	0	0	0.80122
1367	ENSMUSG00000046318|Ccbe1	gain	0	0	0.848505	5.40783	0.538147
1368	ENSMUSG00000028461|Ccdc107	arrhy	0	0	0	0	0.588804
1369	ENSMUSG00000042111|Ccdc115	arrhy	0	0	0	0	0.449613
1370	ENSMUSG00000020482|Ccdc117	loss	6.03817	4.1393	0	0	0.651624
1371	ENSMUSG00000019659|Ccdc12	arrhy	0	0	0	0	0.562362
1372	ENSMUSG00000034795|Ccdc122	arrhy	0	0	0	0	0.82574
1373	ENSMUSG00000007721|Ccdc124	loss	21.5534	1.05139	0	0	0.667768
1374	ENSMUSG00000048924|Ccdc125	arrhy	0	0	0	0	0.761426
1375	ENSMUSG00000050786|Ccdc126	arrhy	0	0	0	0	0.619996
1376	ENSMUSG00000021578|Ccdc127	arrhy	0	0	0	0	0.813969
1377	ENSMUSG00000004994|Ccdc130	arrhy	0	0	0	0	0.733654
1378	ENSMUSG00000068114|Ccdc134	arrhy	0	0	0	0	0.870337
1379	ENSMUSG00000049957|Ccdc137	same	2.35495	4.29599	2.35495	4.29599	0.758841
1380	ENSMUSG00000038010|Ccdc138	arrhy	0	0	0	0	0.654143
1381	ENSMUSG00000044033|Ccdc141	arrhy	0	0	0	0	0.625185
1382	ENSMUSG00000039632|Ccdc151	arrhy	0	0	0	0	0.810308
1383	ENSMUSG00000051427|Ccdc157	same	0.959068	4.18068	0.959068	4.18068	0.461783
1384	ENSMUSG00000006241|Ccdc159	arrhy	0	0	0	0	0.593134
1385	ENSMUSG00000075225|Ccdc162	same	4.79753	0.514797	4.79753	0.514797	0.875798
1386	ENSMUSG00000028689|Ccdc163	arrhy	0	0	0	0	0.585078
1387	ENSMUSG00000098176|Ccdc166	arrhy	0	0	0	0	0.875741
1388	ENSMUSG00000024018|Ccdc167	arrhy	0	0	0	0	0.601227
1389	ENSMUSG00000034035|Ccdc17	arrhy	0	0	0	0	0.468241
1390	ENSMUSG00000052407|Ccdc171	arrhy	0	0	0	0	0.55297
1391	ENSMUSG00000034083|Ccdc174	arrhy	0	0	0	0	0.741866
1392	ENSMUSG00000026578|Ccdc181	loss	1.65428	1.30236	0	0	0.445877
1393	ENSMUSG00000035173|Ccdc186	arrhy	0	0	0	0	0.647171
1394	ENSMUSG00000057176|Ccdc189	same	0.703922	2.83381	0.703922	2.83381	0.628733
1395	ENSMUSG00000022701|Ccdc191	arrhy	0	0	0	0	0.803332
1396	ENSMUSG00000031143|Ccdc22	arrhy	0	0	0	0	0.786397
1397	ENSMUSG00000022035|Ccdc25	gain	0	0	8.56678	4.67692	0.459622
1398	ENSMUSG00000059554|Ccdc28a	arrhy	0	0	0	0	0.652863
1399	ENSMUSG00000028795|Ccdc28b	arrhy	0	0	0	0	0.738223
1400	ENSMUSG00000028637|Ccdc30	arrhy	0	0	0	0	0.850277
1401	ENSMUSG00000039983|Ccdc32	arrhy	0	0	0	0	0.883015
1402	ENSMUSG00000027160|Ccdc34	arrhy	0	0	0	0	0.670708
1403	ENSMUSG00000020925|Ccdc43	arrhy	0	0	0	0	0.671881
1404	ENSMUSG00000078622|Ccdc47	arrhy	0	0	0	0	0.618666
1405	ENSMUSG00000038127|Ccdc50	arrhy	0	0	0	0	0.423218
1406	ENSMUSG00000025645|Ccdc51	loss	3.233	0.984928	0	0	0.482748
1407	ENSMUSG00000020056|Ccdc53	gain	0	0	22.9837	2.49148	0.786284
1408	ENSMUSG00000048445|Ccdc57	gain	0	0	0.930062	3.47892	0.533695
1409	ENSMUSG00000075229|Ccdc58	arrhy	0	0	0	0	0.535939
1410	ENSMUSG00000019897|Ccdc59	gain	0	0	3.03579	2.70282	0.496483
1411	ENSMUSG00000048701|Ccdc6	arrhy	0	0	0	0	0.587463
1412	ENSMUSG00000061882|Ccdc62	change	1.98019	5.61855	2.55537	2.35993	0.865147
1413	ENSMUSG00000041609|Ccdc64	arrhy	0	0	0	0	0.670967
1414	ENSMUSG00000046753|Ccdc66	arrhy	0	0	0	0	0.545592
1415	ENSMUSG00000038903|Ccdc68	arrhy	0	0	0	0	0.82669
1416	ENSMUSG00000049305|Ccdc71	loss	2.61012	0.524031	0	0	0.767047
1417	ENSMUSG00000090946|Ccdc71l	loss	0.916571	4.02549	0	0	0.452573
1418	ENSMUSG00000030177|Ccdc77	arrhy	0	0	0	0	0.893043
1419	ENSMUSG00000022665|Ccdc80	arrhy	0	0	0	0	0.698479
1420	ENSMUSG00000079084|Ccdc82	same	1.03618	4.29724	1.03618	4.29724	0.462155
1421	ENSMUSG00000095098|Ccdc85b	gain	0	0	13.6786	2.71016	0.93072
1422	ENSMUSG00000084883|Ccdc85c	arrhy	0	0	0	0	0.82645
1423	ENSMUSG00000041375|Ccdc9	arrhy	0	0	0	0	0.865677
1424	ENSMUSG00000030613|Ccdc90b	gain	0	0	5.99514	2.18098	0.519998
1425	ENSMUSG00000030301|Ccdc91	arrhy	0	0	0	0	0.673271
1426	ENSMUSG00000026339|Ccdc93	loss	1.7559	4.02453	0	0	0.777196
1427	ENSMUSG00000003208|Ccdc94	arrhy	0	0	0	0	0.663773
1428	ENSMUSG00000002608|Ccdc97	arrhy	0	0	0	0	0.911431
1429	ENSMUSG00000040312|Cchcr1	arrhy	0	0	0	0	0.862297
1430	ENSMUSG00000071005|Ccl19	arrhy	0	0	0	0	0.721191
1431	ENSMUSG00000035385|Ccl2	arrhy	0	0	0	0	0.67673
1432	ENSMUSG00000004814|Ccl24	arrhy	0	0	0	0	0.901282
1433	ENSMUSG00000023235|Ccl25	arrhy	0	0	0	0	0.723977
1434	ENSMUSG00000073888|Ccl27a	gain	0	0	26.2903	2.29113	0.670882
1435	ENSMUSG00000035042|Ccl5	arrhy	0	0	0	0	0.881706
1436	ENSMUSG00000018927|Ccl6	loss	8.23594	5.01433	0	0	0.468769
1437	ENSMUSG00000019122|Ccl9	gain	0	0	28.6431	2.07032	0.581202
1438	ENSMUSG00000000378|Ccm2	arrhy	0	0	0	0	0.724185
1439	ENSMUSG00000027474|Ccm2l	arrhy	0	0	0	0	0.905852
1440	ENSMUSG00000028252|Ccnc	arrhy	0	0	0	0	0.865647
1441	ENSMUSG00000070348|Ccnd1	arrhy	0	0	0	0	0.755306
1442	ENSMUSG00000000184|Ccnd2	same	0.773729	4.70812	0.773729	4.70812	0.785589
1443	ENSMUSG00000034165|Ccnd3	arrhy	0	0	0	0	0.912567
1444	ENSMUSG00000023572|Ccndbp1	gain	0	0	6.67123	2.29106	0.594979
1445	ENSMUSG00000028212|Ccne2	arrhy	0	0	0	0	0.562701
1446	ENSMUSG00000072082|Ccnf	arrhy	0	0	0	0	0.767575
1447	ENSMUSG00000020326|Ccng1	arrhy	0	0	0	0	0.816254
1448	ENSMUSG00000029385|Ccng2	gain	0	0	8.92883	6.22579	0.468634
1449	ENSMUSG00000021548|Ccnh	arrhy	0	0	0	0	0.879651
1450	ENSMUSG00000063015|Ccni	arrhy	0	0	0	0	0.569637
1451	ENSMUSG00000025010|Ccnj	loss	0.832111	4.47493	0	0	0.839144
1452	ENSMUSG00000021258|Ccnk	arrhy	0	0	0	0	0.697319
1453	ENSMUSG00000027829|Ccnl1	loss	11.6002	4.38107	0	0	0.810892
1454	ENSMUSG00000029068|Ccnl2	arrhy	0	0	0	0	0.454979
1455	ENSMUSG00000011960|Ccnt1	loss	2.22176	4.15565	0	0	0.809468
1456	ENSMUSG00000026349|Ccnt2	loss	4.33993	4.35824	0	0	0.836133
1457	ENSMUSG00000070871|Ccnyl1	loss	2.52169	4.11325	0	0	0.836922
1458	ENSMUSG00000033904|Ccp110	loss	1.74237	4.24312	0	0	0.883844
1459	ENSMUSG00000034563|Ccpg1	arrhy	0	0	0	0	0.486544
1460	ENSMUSG00000086158|Ccpg1os	gain	0	0	4.47818	2.12902	0.537812
1461	ENSMUSG00000079227|Ccr5	arrhy	0	0	0	0	0.867445
1462	ENSMUSG00000043953|Ccrl2	arrhy	0	0	0	0	0.681152
1463	ENSMUSG00000034108|Ccs	arrhy	0	0	0	0	0.481132
1464	ENSMUSG00000058690|Ccser2	arrhy	0	0	0	0	0.409161
1465	ENSMUSG00000034024|Cct2	loss	24.9844	1.88929	0	0	0.929649
1466	ENSMUSG00000001416|Cct3	loss	34.1844	1.02726	0	0	0.777208
1467	ENSMUSG00000007739|Cct4	arrhy	0	0	0	0	0.805033
1468	ENSMUSG00000022234|Cct5	arrhy	0	0	0	0	0.87361
1469	ENSMUSG00000030007|Cct7	loss	23.3793	1.51109	0	0	0.79324
1470	ENSMUSG00000025613|Cct8	loss	33.9853	1.94875	0	0	0.936088
1471	ENSMUSG00000029617|Ccz1	same	4.41441	2.10823	4.41441	2.10823	0.661297
1472	ENSMUSG00000051439|Cd14	arrhy	0	0	0	0	0.824337
1473	ENSMUSG00000025510|Cd151	same	8.27183	1.10148	8.27183	1.10148	0.592927
1474	ENSMUSG00000008845|Cd163	same	3.07825	4.62526	3.07825	4.62526	0.411974
1475	ENSMUSG00000019818|Cd164	same	41.7578	0.516207	41.7578	0.516207	0.550952
1476	ENSMUSG00000021624|Cd180	same	0.793824	4.99406	0.793824	4.99406	0.770491
1477	ENSMUSG00000028076|Cd1d1	arrhy	0	0	0	0	0.486929
1478	ENSMUSG00000034783|Cd207	loss	7.47695	5.28631	0	0	0.945667
1479	ENSMUSG00000047139|Cd24a	arrhy	0	0	0	0	0.788051
1480	ENSMUSG00000016496|Cd274	arrhy	0	0	0	0	0.833177
1481	ENSMUSG00000061665|Cd2ap	arrhy	0	0	0	0	0.820108
1482	ENSMUSG00000042502|Cd2bp2	arrhy	0	0	0	0	0.777131
1483	ENSMUSG00000034652|Cd300a	arrhy	0	0	0	0	0.859838
1484	ENSMUSG00000044811|Cd300c2	arrhy	0	0	0	0	0.695825
1485	ENSMUSG00000048498|Cd300e	same	0.929799	4.66635	0.929799	4.66635	0.655027
1486	ENSMUSG00000034641|Cd300ld	same	1.77585	5.17749	1.77585	5.17749	0.518798
1487	ENSMUSG00000069607|Cd300ld3	arrhy	0	0	0	0	0.729279
1488	ENSMUSG00000017309|Cd300lg	arrhy	0	0	0	0	0.819384
1489	ENSMUSG00000060703|Cd302	arrhy	0	0	0	0	0.651033
1490	ENSMUSG00000002308|Cd320	arrhy	0	0	0	0	0.842126
1491	ENSMUSG00000002944|Cd36	gain	0	0	53.3495	0.813237	0.448258
1492	ENSMUSG00000030798|Cd37	arrhy	0	0	0	0	0.910811
1493	ENSMUSG00000029084|Cd38	same	2.26449	4.6934	2.26449	4.6934	0.432481
1494	ENSMUSG00000047649|Cd3eap	arrhy	0	0	0	0	0.792906
1495	ENSMUSG00000002033|Cd3g	arrhy	0	0	0	0	0.72393
1496	ENSMUSG00000005087|Cd44	arrhy	0	0	0	0	0.648976
1497	ENSMUSG00000055447|Cd47	gain	0	0	18.0886	2.2123	0.580641
1498	ENSMUSG00000015355|Cd48	arrhy	0	0	0	0	0.626331
1499	ENSMUSG00000000682|Cd52	arrhy	0	0	0	0	0.774613
1500	ENSMUSG00000040747|Cd53	arrhy	0	0	0	0	0.838594
1501	ENSMUSG00000026399|Cd55	same	3.44759	4.52231	3.44759	4.52231	0.75282
1502	ENSMUSG00000032679|Cd59a	arrhy	0	0	0	0	0.468625
1503	ENSMUSG00000068686|Cd59b	arrhy	0	0	0	0	0.66968
1504	ENSMUSG00000015854|Cd5l	arrhy	0	0	0	0	0.75917
1505	ENSMUSG00000025351|Cd63	arrhy	0	0	0	0	0.83973
1506	ENSMUSG00000018774|Cd68	arrhy	0	0	0	0	0.815568
1507	ENSMUSG00000028459|Cd72	arrhy	0	0	0	0	0.686572
1508	ENSMUSG00000024610|Cd74	arrhy	0	0	0	0	0.825992
1509	ENSMUSG00000003379|Cd79a	arrhy	0	0	0	0	0.74349
1510	ENSMUSG00000040592|Cd79b	gain	0	0	2.57126	2.36886	0.746729
1511	ENSMUSG00000037706|Cd81	same	77.0774	1.24916	77.0774	1.24916	0.931679
1512	ENSMUSG00000027215|Cd82	same	21.085	1.27205	21.085	1.27205	0.914114
1513	ENSMUSG00000038147|Cd84	arrhy	0	0	0	0	0.536034
1514	ENSMUSG00000022901|Cd86	arrhy	0	0	0	0	0.642123
1515	ENSMUSG00000030342|Cd9	same	10.1182	1.03547	10.1182	1.03547	0.705353
1516	ENSMUSG00000035776|Cd99l2	change	2.88508	1.60129	2.39379	0.223146	0.636455
1517	ENSMUSG00000028755|Cda	arrhy	0	0	0	0	0.741178
1518	ENSMUSG00000021982|Cdadc1	arrhy	0	0	0	0	0.60052
1519	ENSMUSG00000027284|Cdan1	arrhy	0	0	0	0	0.685539
1520	ENSMUSG00000039128|Cdc123	loss	21.9322	0.996086	0	0	0.47293
1521	ENSMUSG00000033102|Cdc14b	gain	0	0	5.59066	0.0623251	0.721724
1522	ENSMUSG00000038416|Cdc16	arrhy	0	0	0	0	0.689461
1523	ENSMUSG00000024370|Cdc23	arrhy	0	0	0	0	0.887795
1524	ENSMUSG00000032477|Cdc25a	arrhy	0	0	0	0	0.850386
1525	ENSMUSG00000066149|Cdc26	arrhy	0	0	0	0	0.620688
1526	ENSMUSG00000020687|Cdc27	arrhy	0	0	0	0	0.675669
1527	ENSMUSG00000020307|Cdc34	arrhy	0	0	0	0	0.457924
1528	ENSMUSG00000019471|Cdc37	arrhy	0	0	0	0	0.491471
1529	ENSMUSG00000024780|Cdc37l1	same	5.16591	4.51425	5.16591	4.51425	0.492487
1530	ENSMUSG00000038446|Cdc40	arrhy	0	0	0	0	0.852548
1531	ENSMUSG00000006699|Cdc42	arrhy	0	0	0	0	0.514397
1532	ENSMUSG00000026490|Cdc42bpa	arrhy	0	0	0	0	0.638098
1533	ENSMUSG00000021279|Cdc42bpb	same	6.2268	4.6978	6.2268	4.6978	0.502132
1534	ENSMUSG00000024769|Cdc42bpg	loss	1.81084	3.87267	0	0	0.616119
1535	ENSMUSG00000049521|Cdc42ep1	gain	0	0	6.99368	3.10843	0.467558
1536	ENSMUSG00000045664|Cdc42ep2	arrhy	0	0	0	0	0.870725
1537	ENSMUSG00000036533|Cdc42ep3	arrhy	0	0	0	0	0.577752
1538	ENSMUSG00000041598|Cdc42ep4	arrhy	0	0	0	0	0.700007
1539	ENSMUSG00000046722|Cdc42se1	gain	0	0	3.69346	4.18427	0.401394
1540	ENSMUSG00000052298|Cdc42se2	gain	0	0	2.91297	5.25165	0.787692
1541	ENSMUSG00000023932|Cdc5l	arrhy	0	0	0	0	0.737797
1542	ENSMUSG00000026361|Cdc73	arrhy	0	0	0	0	0.689204
1543	ENSMUSG00000023505|Cdca3	gain	0	0	1.29926	1.86358	0.582825
1544	ENSMUSG00000047832|Cdca4	arrhy	0	0	0	0	0.834327
1545	ENSMUSG00000035498|Cdcp1	gain	0	0	1.83304	5.52433	0.553465
1546	ENSMUSG00000000303|Cdh1	arrhy	0	0	0	0	0.657472
1547	ENSMUSG00000031673|Cdh11	same	0.682489	4.88713	0.682489	4.88713	0.732344
1548	ENSMUSG00000024304|Cdh2	loss	13.1712	1.53698	0	0	0.782672
1549	ENSMUSG00000031871|Cdh5	arrhy	0	0	0	0	0.427139
1550	ENSMUSG00000025497|Cdhr5	arrhy	0	0	0	0	0.86987
1551	ENSMUSG00000030682|Cdipt	loss	13.329	1.69689	0	0	0.509865
1552	ENSMUSG00000019942|Cdk1	arrhy	0	0	0	0	0.674032
1553	ENSMUSG00000033862|Cdk10	gain	0	0	9.47864	2.25347	0.919138
1554	ENSMUSG00000029062|Cdk11b	gain	0	0	5.41242	4.12596	0.472664
1555	ENSMUSG00000003119|Cdk12	gain	0	0	2.61854	5.06644	0.460548
1556	ENSMUSG00000041297|Cdk13	arrhy	0	0	0	0	0.684612
1557	ENSMUSG00000031065|Cdk16	loss	4.61114	5.34938	0	0	0.424139
1558	ENSMUSG00000020015|Cdk17	arrhy	0	0	0	0	0.859222
1559	ENSMUSG00000026437|Cdk18	loss	9.04472	3.39819	0	0	0.682382
1560	ENSMUSG00000038481|Cdk19	arrhy	0	0	0	0	0.484288
1561	ENSMUSG00000025358|Cdk2	same	1.82321	2.64701	1.82321	2.64701	0.646944
1562	ENSMUSG00000021483|Cdk20	gain	0	0	2.13074	5.80085	0.505579
1563	ENSMUSG00000029394|Cdk2ap1	gain	0	0	10.3905	2.69061	0.828126
1564	ENSMUSG00000024856|Cdk2ap2	loss	61.0972	0.631614	0	0	0.464543
1565	ENSMUSG00000006728|Cdk4	gain	0	0	16.4822	2.47501	0.40342
1566	ENSMUSG00000028969|Cdk5	gain	0	0	4.72621	2.57181	0.838576
1567	ENSMUSG00000027487|Cdk5rap1	arrhy	0	0	0	0	0.460927
1568	ENSMUSG00000018669|Cdk5rap3	loss	22.5427	1.49697	0	0	0.865289
1569	ENSMUSG00000040274|Cdk6	arrhy	0	0	0	0	0.906517
1570	ENSMUSG00000069089|Cdk7	arrhy	0	0	0	0	0.556191
1571	ENSMUSG00000029635|Cdk8	arrhy	0	0	0	0	0.662222
1572	ENSMUSG00000009555|Cdk9	arrhy	0	0	0	0	0.48706
1573	ENSMUSG00000006191|Cdkal1	arrhy	0	0	0	0	0.567042
1574	ENSMUSG00000029403|Cdkl2	loss	1.4048	4.62923	0	0	0.59623
1575	ENSMUSG00000023067|Cdkn1a	gain	0	0	8.77733	5.49012	0.747083
1576	ENSMUSG00000003031|Cdkn1b	same	1.89809	0.876229	1.89809	0.876229	0.576688
1577	ENSMUSG00000037664|Cdkn1c	arrhy	0	0	0	0	0.59327
1578	ENSMUSG00000038069|Cdkn2aip	arrhy	0	0	0	0	0.504289
1579	ENSMUSG00000020392|Cdkn2aipnl	gain	0	0	4.48349	2.25148	0.637021
1580	ENSMUSG00000028551|Cdkn2c	gain	0	0	7.75106	2.15535	0.944932
1581	ENSMUSG00000096472|Cdkn2d	arrhy	0	0	0	0	0.718286
1582	ENSMUSG00000033022|Cdo1	same	471.643	1.38887	471.643	1.38887	0.414032
1583	ENSMUSG00000064284|Cdpf1	loss	6.43528	0.22532	0	0	0.736055
1584	ENSMUSG00000058793|Cds2	gain	0	0	8.16108	6.17762	0.919958
1585	ENSMUSG00000006585|Cdt1	arrhy	0	0	0	0	0.676012
1586	ENSMUSG00000032803|Cdv3	loss	12.6388	2.55049	0	0	0.479345
1587	ENSMUSG00000059288|Cdyl	arrhy	0	0	0	0	0.785065
1588	ENSMUSG00000074272|Ceacam1	arrhy	0	0	0	0	0.453134
1589	ENSMUSG00000034957|Cebpa	arrhy	0	0	0	0	0.682663
1590	ENSMUSG00000056501|Cebpb	gain	0	0	133.632	2.90626	0.506992
1591	ENSMUSG00000071637|Cebpd	arrhy	0	0	0	0	0.498109
1592	ENSMUSG00000052435|Cebpe	loss	4.74622	0.553475	0	0	0.542025
1593	ENSMUSG00000056216|Cebpg	same	3.90758	4.29714	3.90758	4.29714	0.47804
1594	ENSMUSG00000062691|Cebpzos	gain	0	0	31.8843	2.36754	0.831324
1595	ENSMUSG00000071226|Cecr2	arrhy	0	0	0	0	0.718472
1596	ENSMUSG00000058979|Cecr5	loss	3.60216	5.6869	0	0	0.770701
1597	ENSMUSG00000005506|Celf1	arrhy	0	0	0	0	0.449074
1598	ENSMUSG00000002107|Celf2	arrhy	0	0	0	0	0.844275
1599	ENSMUSG00000016028|Celsr1	same	2.05359	5.02803	2.05359	5.02803	0.545886
1600	ENSMUSG00000029177|Cenpa	arrhy	0	0	0	0	0.69161
1601	ENSMUSG00000068267|Cenpb	arrhy	0	0	0	0	0.45221
1602	ENSMUSG00000029253|Cenpc1	arrhy	0	0	0	0	0.846849
1603	ENSMUSG00000026708|Cenpl	arrhy	0	0	0	0	0.67082
1604	ENSMUSG00000068101|Cenpm	gain	0	0	7.43278	2.20684	0.916814
1605	ENSMUSG00000020652|Cenpo	arrhy	0	0	0	0	0.874411
1606	ENSMUSG00000023919|Cenpq	gain	0	0	1.19881	1.37509	0.587909
1607	ENSMUSG00000036672|Cenpt	arrhy	0	0	0	0	0.827401
1608	ENSMUSG00000039523|Cep104	loss	1.23264	4.28206	0	0	0.689631
1609	ENSMUSG00000048799|Cep120	arrhy	0	0	0	0	0.865775
1610	ENSMUSG00000039781|Cep131	arrhy	0	0	0	0	0.806225
1611	ENSMUSG00000036403|Cep135	arrhy	0	0	0	0	0.820027
1612	ENSMUSG00000043987|Cep164	loss	2.10015	4.20544	0	0	0.703072
1613	ENSMUSG00000057335|Cep170	arrhy	0	0	0	0	0.783756
1614	ENSMUSG00000072825|Cep170b	arrhy	0	0	0	0	0.848124
1615	ENSMUSG00000035790|Cep19	arrhy	0	0	0	0	0.785514
1616	ENSMUSG00000038241|Cep250	loss	0.988509	4.72434	0	0	0.594558
1617	ENSMUSG00000046111|Cep295	arrhy	0	0	0	0	0.86652
1618	ENSMUSG00000033671|Cep350	arrhy	0	0	0	0	0.669011
1619	ENSMUSG00000029790|Cep41	arrhy	0	0	0	0	0.861551
1620	ENSMUSG00000038215|Cep44	same	2.74411	5.67544	2.74411	5.67544	0.408963
1621	ENSMUSG00000031922|Cep57	arrhy	0	0	0	0	0.515158
1622	ENSMUSG00000019813|Cep57l1	arrhy	0	0	0	0	0.734349
1623	ENSMUSG00000032534|Cep63	loss	2.42005	2.58901	0	0	0.724606
1624	ENSMUSG00000044066|Cep68	arrhy	0	0	0	0	0.484478
1625	ENSMUSG00000056267|Cep70	arrhy	0	0	0	0	0.70965
1626	ENSMUSG00000073542|Cep76	arrhy	0	0	0	0	0.518731
1627	ENSMUSG00000041491|Cep78	gain	0	0	0.651703	3.99453	0.419175
1628	ENSMUSG00000020024|Cep83	arrhy	0	0	0	0	0.850221
1629	ENSMUSG00000037443|Cep85	arrhy	0	0	0	0	0.896679
1630	ENSMUSG00000038594|Cep85l	arrhy	0	0	0	0	0.543819
1631	ENSMUSG00000023072|Cep89	arrhy	0	0	0	0	0.791033
1632	ENSMUSG00000018372|Cep95	arrhy	0	0	0	0	0.869141
1633	ENSMUSG00000022604|Cep97	arrhy	0	0	0	0	0.889765
1634	ENSMUSG00000040774|Cept1	same	12.7689	1.24295	12.7689	1.24295	0.739224
1635	ENSMUSG00000035891|Cerk	arrhy	0	0	0	0	0.717793
1636	ENSMUSG00000075256|Cerkl	arrhy	0	0	0	0	0.482647
1637	ENSMUSG00000015714|Cers2	gain	0	0	66.4229	6.26171	0.59205
1638	ENSMUSG00000008206|Cers4	arrhy	0	0	0	0	0.574127
1639	ENSMUSG00000023021|Cers5	arrhy	0	0	0	0	0.878238
1640	ENSMUSG00000027035|Cers6	loss	2.19325	2.1225	0	0	0.469192
1641	ENSMUSG00000078964|Ces1b	arrhy	0	0	0	0	0.717401
1642	ENSMUSG00000057400|Ces1c	arrhy	0	0	0	0	0.401893
1643	ENSMUSG00000056973|Ces1d	arrhy	0	0	0	0	0.436052
1644	ENSMUSG00000061959|Ces1e	loss	49.2569	1.77631	0	0	0.608455
1645	ENSMUSG00000031725|Ces1f	loss	99.726	1.96559	0	0	0.617191
1646	ENSMUSG00000057074|Ces1g	gain	0	0	72.1578	0.0078356	0.422893
1647	ENSMUSG00000055730|Ces2a	loss	115.95	1.70768	0	0	0.794407
1648	ENSMUSG00000061825|Ces2c	arrhy	0	0	0	0	0.466921
1649	ENSMUSG00000031886|Ces2e	change	83.908	2.13352	69.7813	0.538301	0.874216
1650	ENSMUSG00000031877|Ces2g	change	10.4482	2.14877	10.0714	0.0375799	0.639079
1651	ENSMUSG00000069922|Ces3a	loss	539.034	1.0047	0	0	0.87637
1652	ENSMUSG00000062181|Ces3b	arrhy	0	0	0	0	0.885387
1653	ENSMUSG00000060560|Ces4a	arrhy	0	0	0	0	0.890277
1654	ENSMUSG00000031347|Cetn2	arrhy	0	0	0	0	0.64179
1655	ENSMUSG00000021537|Cetn3	gain	0	0	24.3888	2.45791	0.654813
1656	ENSMUSG00000026649|Cfap126	change	2.17902	0.905892	2.66958	2.29047	0.556347
1657	ENSMUSG00000031796|Cfap20	gain	0	0	14.1457	2.27359	0.866972
1658	ENSMUSG00000020462|Cfap36	gain	0	0	8.85716	2.58963	0.897329
1659	ENSMUSG00000031631|Cfap97	loss	1.48277	3.69768	0	0	0.447675
1660	ENSMUSG00000090231|Cfb	arrhy	0	0	0	0	0.676715
1661	ENSMUSG00000026365|Cfh	arrhy	0	0	0	0	0.756158
1662	ENSMUSG00000057037|Cfhr1	arrhy	0	0	0	0	0.78926
1663	ENSMUSG00000033898|Cfhr2	arrhy	0	0	0	0	0.78342
1664	ENSMUSG00000058952|Cfi	arrhy	0	0	0	0	0.710027
1665	ENSMUSG00000056201|Cfl1	arrhy	0	0	0	0	0.587293
1666	ENSMUSG00000062929|Cfl2	arrhy	0	0	0	0	0.414967
1667	ENSMUSG00000026031|Cflar	arrhy	0	0	0	0	0.689875
1668	ENSMUSG00000001128|Cfp	arrhy	0	0	0	0	0.787695
1669	ENSMUSG00000054604|Cggbp1	loss	8.63789	4.43673	0	0	0.715544
1670	ENSMUSG00000068876|Cgn	same	6.76928	5.22927	6.76928	5.22927	0.631971
1671	ENSMUSG00000032232|Cgnl1	loss	10.2499	3.72989	0	0	0.479032
1672	ENSMUSG00000055128|Cgrrf1	arrhy	0	0	0	0	0.800028
1673	ENSMUSG00000027313|Chac1	same	1.95591	2.15774	1.95591	2.15774	0.855573
1674	ENSMUSG00000020309|Chac2	gain	0	0	20.1285	2.11386	0.705102
1675	ENSMUSG00000022945|Chaf1b	same	0.780876	2.71609	0.780876	2.71609	0.866075
1676	ENSMUSG00000047710|Champ1	arrhy	0	0	0	0	0.441963
1677	ENSMUSG00000063787|Chchd1	arrhy	0	0	0	0	0.447497
1678	ENSMUSG00000049422|Chchd10	arrhy	0	0	0	0	0.565429
1679	ENSMUSG00000070493|Chchd2	arrhy	0	0	0	0	0.558902
1680	ENSMUSG00000034203|Chchd4	arrhy	0	0	0	0	0.627241
1681	ENSMUSG00000037938|Chchd5	gain	0	0	10.8888	2.40476	0.795708
1682	ENSMUSG00000030086|Chchd6	arrhy	0	0	0	0	0.474351
1683	ENSMUSG00000042198|Chchd7	gain	0	0	34.8096	2.57147	0.863648
1684	ENSMUSG00000028089|Chd1l	arrhy	0	0	0	0	0.719956
1685	ENSMUSG00000078671|Chd2	loss	2.65894	4.1727	0	0	0.455318
1686	ENSMUSG00000018474|Chd3	loss	23.8261	4.72508	0	0	0.537948
1687	ENSMUSG00000063870|Chd4	arrhy	0	0	0	0	0.848875
1688	ENSMUSG00000057133|Chd6	arrhy	0	0	0	0	0.887915
1689	ENSMUSG00000041235|Chd7	same	0.999476	4.08722	0.999476	4.08722	0.79909
1690	ENSMUSG00000053754|Chd8	same	1.41089	4.96081	1.41089	4.96081	0.586052
1691	ENSMUSG00000056608|Chd9	arrhy	0	0	0	0	0.859213
1692	ENSMUSG00000015970|Chdh	gain	0	0	24.3577	5.61923	0.807026
1693	ENSMUSG00000029521|Chek2	arrhy	0	0	0	0	0.747762
1694	ENSMUSG00000052488|Cherp	arrhy	0	0	0	0	0.541015
1695	ENSMUSG00000014668|Chfr	arrhy	0	0	0	0	0.454466
1696	ENSMUSG00000031327|Chic1	arrhy	0	0	0	0	0.426694
1697	ENSMUSG00000029229|Chic2	arrhy	0	0	0	0	0.644712
1698	ENSMUSG00000025512|Chid1	arrhy	0	0	0	0	0.717616
1699	ENSMUSG00000024843|Chka	same	40.6752	5.57952	40.6752	5.57952	0.956658
1700	ENSMUSG00000022617|Chkb	arrhy	0	0	0	0	0.528796
1701	ENSMUSG00000025531|Chm	arrhy	0	0	0	0	0.801021
1702	ENSMUSG00000000743|Chmp1a	same	8.39717	2.08725	8.39717	2.08725	0.474322
1703	ENSMUSG00000109901|Chmp1b	arrhy	0	0	0	0	0.70412
1704	ENSMUSG00000033916|Chmp2a	gain	0	0	94.6376	2.39574	0.756894
1705	ENSMUSG00000004843|Chmp2b	arrhy	0	0	0	0	0.729353
1706	ENSMUSG00000053119|Chmp3	arrhy	0	0	0	0	0.838832
1707	ENSMUSG00000038467|Chmp4b	loss	22.7805	1.03434	0	0	0.657027
1708	ENSMUSG00000028419|Chmp5	arrhy	0	0	0	0	0.54663
1709	ENSMUSG00000025371|Chmp6	loss	3.7475	1.22361	0	0	0.436577
1710	ENSMUSG00000034190|Chmp7	loss	7.89402	1.7082	0	0	0.866232
1711	ENSMUSG00000004633|Chn2	same	6.31961	2.82411	6.31961	2.82411	0.798673
1712	ENSMUSG00000001774|Chordc1	arrhy	0	0	0	0	0.576108
1713	ENSMUSG00000014077|Chp1	same	43.5164	3.6878	43.5164	3.6878	0.738386
1714	ENSMUSG00000030865|Chp2	arrhy	0	0	0	0	0.42241
1715	ENSMUSG00000032997|Chpf	arrhy	0	0	0	0	0.84421
1716	ENSMUSG00000038181|Chpf2	arrhy	0	0	0	0	0.589939
1717	ENSMUSG00000060002|Chpt1	arrhy	0	0	0	0	0.557978
1718	ENSMUSG00000068391|Chrac1	gain	0	0	29.9614	2.21816	0.932678
1719	ENSMUSG00000006958|Chrd	arrhy	0	0	0	0	0.838583
1720	ENSMUSG00000022041|Chrna2	arrhy	0	0	0	0	0.88431
1721	ENSMUSG00000027577|Chrna4	gain	0	0	14.8549	5.85516	0.812702
1722	ENSMUSG00000056643|Chst13	arrhy	0	0	0	0	0.847837
1723	ENSMUSG00000074916|Chst14	arrhy	0	0	0	0	0.625181
1724	ENSMUSG00000032640|Chsy1	arrhy	0	0	0	0	0.751116
1725	ENSMUSG00000058152|Chsy3	arrhy	0	0	0	0	0.901908
1726	ENSMUSG00000046691|Chtf8	arrhy	0	0	0	0	0.871287
1727	ENSMUSG00000001017|Chtop	loss	8.10798	0.926488	0	0	0.883907
1728	ENSMUSG00000025199|Chuk	arrhy	0	0	0	0	0.749299
1729	ENSMUSG00000090258|Churc1	gain	0	0	58.6674	2.39676	0.469607
1730	ENSMUSG00000003662|Ciao1	arrhy	0	0	0	0	0.487021
1731	ENSMUSG00000031781|Ciapin1	arrhy	0	0	0	0	0.602101
1732	ENSMUSG00000038550|Ciart	same	11.9863	2.68207	11.9863	2.68207	0.949121
1733	ENSMUSG00000030538|Cib1	arrhy	0	0	0	0	0.662015
1734	ENSMUSG00000037493|Cib2	gain	0	0	5.79001	2.02345	0.736099
1735	ENSMUSG00000074240|Cib3	arrhy	0	0	0	0	0.918171
1736	ENSMUSG00000005442|Cic	arrhy	0	0	0	0	0.795951
1737	ENSMUSG00000022219|Cideb	same	118.936	1.38874	118.936	1.38874	0.440972
1738	ENSMUSG00000030278|Cidec	loss	11.8558	1.77935	0	0	0.503694
1739	ENSMUSG00000021276|Cinp	gain	0	0	3.22146	2.183	0.551631
1740	ENSMUSG00000034157|Cipc	same	6.75334	4.23823	6.75334	4.23823	0.719839
1741	ENSMUSG00000041777|Cir1	same	4.51303	1.21973	4.51303	1.21973	0.723534
1742	ENSMUSG00000045193|Cirbp	arrhy	0	0	0	0	0.470951
1743	ENSMUSG00000041438|Cirh1a	arrhy	0	0	0	0	0.76172
1744	ENSMUSG00000037710|Cisd1	gain	0	0	116.928	2.07042	0.798171
1745	ENSMUSG00000028165|Cisd2	arrhy	0	0	0	0	0.579101
1746	ENSMUSG00000078695|Cisd3	arrhy	0	0	0	0	0.736983
1747	ENSMUSG00000032578|Cish	arrhy	0	0	0	0	0.783096
1748	ENSMUSG00000039910|Cited2	same	8.81815	0.403759	8.81815	0.403759	0.755764
1749	ENSMUSG00000039205|Ciz1	arrhy	0	0	0	0	0.865509
1750	ENSMUSG00000046841|Ckap4	arrhy	0	0	0	0	0.584824
1751	ENSMUSG00000040549|Ckap5	gain	0	0	0.890452	5.62741	0.932341
1752	ENSMUSG00000001270|Ckb	arrhy	0	0	0	0	0.888939
1753	ENSMUSG00000054400|Cklf	arrhy	0	0	0	0	0.839517
1754	ENSMUSG00000028044|Cks1b	arrhy	0	0	0	0	0.420903
1755	ENSMUSG00000062248|Cks2	loss	21.0866	5.53782	0	0	0.598106
1756	ENSMUSG00000064302|Clasp1	arrhy	0	0	0	0	0.831674
1757	ENSMUSG00000033392|Clasp2	arrhy	0	0	0	0	0.801365
1758	ENSMUSG00000061028|Clasrp	arrhy	0	0	0	0	0.781003
1759	ENSMUSG00000056025|Clca3a1	arrhy	0	0	0	0	0.45793
1760	ENSMUSG00000027884|Clcc1	same	6.35385	1.61065	6.35385	1.61065	0.54412
1761	ENSMUSG00000022843|Clcn2	arrhy	0	0	0	0	0.607292
1762	ENSMUSG00000004319|Clcn3	arrhy	0	0	0	0	0.419951
1763	ENSMUSG00000000605|Clcn4	loss	3.83599	2.23298	0	0	0.506825
1764	ENSMUSG00000029016|Clcn6	gain	0	0	1.48308	6.03692	0.695701
1765	ENSMUSG00000036636|Clcn7	same	3.51259	1.801	3.51259	1.801	0.807162
1766	ENSMUSG00000022512|Cldn1	same	27.1104	6.12738	27.1104	6.12738	0.906067
1767	ENSMUSG00000046798|Cldn12	arrhy	0	0	0	0	0.824799
1768	ENSMUSG00000047109|Cldn14	arrhy	0	0	0	0	0.724167
1769	ENSMUSG00000047230|Cldn2	arrhy	0	0	0	0	0.601556
1770	ENSMUSG00000041378|Cldn5	arrhy	0	0	0	0	0.818399
1771	ENSMUSG00000022744|Cldnd1	arrhy	0	0	0	0	0.900364
1772	ENSMUSG00000053063|Clec12a	arrhy	0	0	0	0	0.746036
1773	ENSMUSG00000045930|Clec14a	gain	0	0	2.06236	5.86174	0.564596
1774	ENSMUSG00000068663|Clec16a	arrhy	0	0	0	0	0.801781
1775	ENSMUSG00000030159|Clec1b	arrhy	0	0	0	0	0.641299
1776	ENSMUSG00000030157|Clec2d	arrhy	0	0	0	0	0.591765
1777	ENSMUSG00000030364|Clec2h	arrhy	0	0	0	0	0.742553
1778	ENSMUSG00000049037|Clec4a1	same	1.23386	4.3108	1.23386	4.3108	0.846076
1779	ENSMUSG00000014542|Clec4f	arrhy	0	0	0	0	0.854386
1780	ENSMUSG00000074491|Clec4g	same	20.4795	5.12438	20.4795	5.12438	0.440664
1781	ENSMUSG00000023349|Clec4n	arrhy	0	0	0	0	0.832437
1782	ENSMUSG00000007041|Clic1	arrhy	0	0	0	0	0.641165
1783	ENSMUSG00000015093|Clic3	same	4.12018	5.23649	4.12018	5.23649	0.93668
1784	ENSMUSG00000037242|Clic4	gain	0	0	12.2792	5.23886	0.48288
1785	ENSMUSG00000006169|Clint1	gain	0	0	7.86192	5.43362	0.56747
1786	ENSMUSG00000049550|Clip1	arrhy	0	0	0	0	0.698185
1787	ENSMUSG00000026034|Clk1	arrhy	0	0	0	0	0.762607
1788	ENSMUSG00000068917|Clk2	arrhy	0	0	0	0	0.59024
1789	ENSMUSG00000032316|Clk3	arrhy	0	0	0	0	0.570775
1790	ENSMUSG00000020385|Clk4	arrhy	0	0	0	0	0.753992
1791	ENSMUSG00000021097|Clmn	loss	5.34384	3.55794	0	0	0.659674
1792	ENSMUSG00000030720|Cln3	same	5.98131	1.41421	5.98131	1.41421	0.55668
1793	ENSMUSG00000022125|Cln5	arrhy	0	0	0	0	0.860526
1794	ENSMUSG00000032245|Cln6	arrhy	0	0	0	0	0.556587
1795	ENSMUSG00000026317|Cln8	arrhy	0	0	0	0	0.613585
1796	ENSMUSG00000025439|Clns1a	arrhy	0	0	0	0	0.732464
1797	ENSMUSG00000029238|Clock	same	5.16229	5.32625	5.16229	5.32625	0.961267
1798	ENSMUSG00000027079|Clp1	arrhy	0	0	0	0	0.770224
1799	ENSMUSG00000001829|Clpb	loss	12.72	1.79045	0	0	0.859159
1800	ENSMUSG00000002660|Clpp	arrhy	0	0	0	0	0.470974
1801	ENSMUSG00000002981|Clptm1	loss	11.7908	2.05261	0	0	0.608517
1802	ENSMUSG00000021610|Clptm1l	arrhy	0	0	0	0	0.486763
1803	ENSMUSG00000015357|Clpx	same	105.991	5.98975	105.991	5.98975	0.92912
1804	ENSMUSG00000039953|Clstn1	arrhy	0	0	0	0	0.802585
1805	ENSMUSG00000008153|Clstn3	arrhy	0	0	0	0	0.777966
1806	ENSMUSG00000028478|Clta	gain	0	0	75.4036	2.42809	0.593983
1807	ENSMUSG00000047547|Cltb	arrhy	0	0	0	0	0.59903
1808	ENSMUSG00000047126|Cltc	loss	9.2036	2.13034	0	0	0.473462
1809	ENSMUSG00000022037|Clu	arrhy	0	0	0	0	0.429766
1810	ENSMUSG00000014232|Cluap1	arrhy	0	0	0	0	0.784249
1811	ENSMUSG00000020741|Cluh	gain	0	0	33.7759	5.91651	0.735752
1812	ENSMUSG00000025545|Clybl	arrhy	0	0	0	0	0.695238
1813	ENSMUSG00000016756|Cmah	arrhy	0	0	0	0	0.533254
1814	ENSMUSG00000030282|Cmas	loss	12.5864	1.77866	0	0	0.889603
1815	ENSMUSG00000022235|Cmbl	gain	0	0	123.77	1.95625	0.503915
1816	ENSMUSG00000039163|Cmc1	gain	0	0	25.1068	2.35369	0.78036
1817	ENSMUSG00000014633|Cmc2	arrhy	0	0	0	0	0.808046
1818	ENSMUSG00000090110|Cmc4	arrhy	0	0	0	0	0.838918
1819	ENSMUSG00000034390|Cmip	arrhy	0	0	0	0	0.74577
1820	ENSMUSG00000042190|Cmklr1	same	0.636169	5.0569	0.636169	5.0569	0.433601
1821	ENSMUSG00000028719|Cmpk1	arrhy	0	0	0	0	0.772174
1822	ENSMUSG00000020638|Cmpk2	gain	0	0	2.61977	5.70472	0.87701
1823	ENSMUSG00000022748|Cmss1	arrhy	0	0	0	0	0.903802
1824	ENSMUSG00000031875|Cmtm3	arrhy	0	0	0	0	0.703541
1825	ENSMUSG00000032434|Cmtm6	same	10.7201	0.608414	10.7201	0.608414	0.417651
1826	ENSMUSG00000032436|Cmtm7	arrhy	0	0	0	0	0.892233
1827	ENSMUSG00000041012|Cmtm8	gain	0	0	59.8593	1.96873	0.815817
1828	ENSMUSG00000024019|Cmtr1	arrhy	0	0	0	0	0.482089
1829	ENSMUSG00000046441|Cmtr2	arrhy	0	0	0	0	0.752768
1830	ENSMUSG00000038085|Cnbd2	arrhy	0	0	0	0	0.853192
1831	ENSMUSG00000030057|Cnbp	arrhy	0	0	0	0	0.780042
1832	ENSMUSG00000024644|Cndp2	arrhy	0	0	0	0	0.547219
1833	ENSMUSG00000015759|Cnih1	arrhy	0	0	0	0	0.57388
1834	ENSMUSG00000062169|Cnih4	arrhy	0	0	0	0	0.563834
1835	ENSMUSG00000004665|Cnn2	arrhy	0	0	0	0	0.915976
1836	ENSMUSG00000053931|Cnn3	loss	25.4595	2.4626	0	0	0.677926
1837	ENSMUSG00000064105|Cnnm2	arrhy	0	0	0	0	0.492064
1838	ENSMUSG00000001138|Cnnm3	same	1.78731	6.09329	1.78731	6.09329	0.793199
1839	ENSMUSG00000037408|Cnnm4	gain	0	0	0.982272	5.65928	0.63081
1840	ENSMUSG00000036550|Cnot1	gain	0	0	6.29732	5.53381	0.650377
1841	ENSMUSG00000056167|Cnot10	arrhy	0	0	0	0	0.469684
1842	ENSMUSG00000003135|Cnot11	loss	2.99891	0.925055	0	0	0.90698
1843	ENSMUSG00000020166|Cnot2	arrhy	0	0	0	0	0.706042
1844	ENSMUSG00000035632|Cnot3	arrhy	0	0	0	0	0.886619
1845	ENSMUSG00000038784|Cnot4	arrhy	0	0	0	0	0.885208
1846	ENSMUSG00000034724|Cnot6l	gain	0	0	3.20673	5.70438	0.929403
1847	ENSMUSG00000031601|Cnot7	arrhy	0	0	0	0	0.781435
1848	ENSMUSG00000020515|Cnot8	gain	0	0	8.15178	2.12569	0.514888
1849	ENSMUSG00000026174|Cnot9	arrhy	0	0	0	0	0.867178
1850	ENSMUSG00000006782|Cnp	same	2.81392	0.742959	2.81392	0.742959	0.525139
1851	ENSMUSG00000033159|Cnppd1	same	9.43273	1.89343	9.43273	1.89343	0.841997
1852	ENSMUSG00000025381|Cnpy2	gain	0	0	98.0669	2.34617	0.827243
1853	ENSMUSG00000023973|Cnpy3	arrhy	0	0	0	0	0.492787
1854	ENSMUSG00000036968|Cnpy4	gain	0	0	2.02912	5.46601	0.739431
1855	ENSMUSG00000038949|Cnst	gain	0	0	2.4925	0.0467075	0.627389
1856	ENSMUSG00000028444|Cntfr	arrhy	0	0	0	0	0.820631
1857	ENSMUSG00000057110|Cntrl	arrhy	0	0	0	0	0.810958
1858	ENSMUSG00000032782|Cntrob	arrhy	0	0	0	0	0.844167
1859	ENSMUSG00000017188|Coa3	gain	0	0	60.0695	2.32514	0.543419
1860	ENSMUSG00000044881|Coa4	gain	0	0	9.35796	2.5796	0.541561
1861	ENSMUSG00000026112|Coa5	change	8.79569	4.00573	7.38661	5.94911	0.69164
1862	ENSMUSG00000051671|Coa6	gain	0	0	62.6233	2.61486	0.603527
1863	ENSMUSG00000001755|Coasy	loss	24.7545	2.17756	0	0	0.632293
1864	ENSMUSG00000020173|Cobl	arrhy	0	0	0	0	0.614582
1865	ENSMUSG00000034903|Cobll1	loss	8.92224	2.36195	0	0	0.963451
1866	ENSMUSG00000018661|Cog1	arrhy	0	0	0	0	0.881068
1867	ENSMUSG00000031979|Cog2	loss	2.85857	0.581181	0	0	0.837535
1868	ENSMUSG00000034893|Cog3	arrhy	0	0	0	0	0.819196
1869	ENSMUSG00000031753|Cog4	same	5.39345	1.88825	5.39345	1.88825	0.609988
1870	ENSMUSG00000035933|Cog5	gain	0	0	1.97637	5.43065	0.651241
1871	ENSMUSG00000027742|Cog6	loss	4.20002	1.41607	0	0	0.453894
1872	ENSMUSG00000034951|Cog7	arrhy	0	0	0	0	0.561298
1873	ENSMUSG00000031916|Cog8	gain	0	0	6.30493	3.42662	0.490693
1874	ENSMUSG00000033983|Coil	arrhy	0	0	0	0	0.799845
1875	ENSMUSG00000058806|Col13a1	arrhy	0	0	0	0	0.562482
1876	ENSMUSG00000022371|Col14a1	arrhy	0	0	0	0	0.468216
1877	ENSMUSG00000028339|Col15a1	arrhy	0	0	0	0	0.699554
1878	ENSMUSG00000040690|Col16a1	arrhy	0	0	0	0	0.810807
1879	ENSMUSG00000001435|Col18a1	same	65.2419	0.4919	65.2419	0.4919	0.492865
1880	ENSMUSG00000029661|Col1a2	arrhy	0	0	0	0	0.50732
1881	ENSMUSG00000045672|Col27a1	loss	28.8083	4.40305	0	0	0.905951
1882	ENSMUSG00000026043|Col3a1	arrhy	0	0	0	0	0.422892
1883	ENSMUSG00000031502|Col4a1	gain	0	0	2.36386	6.19048	0.53988
1884	ENSMUSG00000031503|Col4a2	arrhy	0	0	0	0	0.665624
1885	ENSMUSG00000021669|Col4a3bp	arrhy	0	0	0	0	0.704247
1886	ENSMUSG00000004098|Col5a3	arrhy	0	0	0	0	0.852244
1887	ENSMUSG00000001119|Col6a1	arrhy	0	0	0	0	0.818079
1888	ENSMUSG00000020241|Col6a2	arrhy	0	0	0	0	0.684614
1889	ENSMUSG00000038591|Colec10	same	4.49041	4.79827	4.49041	4.79827	0.851556
1890	ENSMUSG00000036655|Colec11	arrhy	0	0	0	0	0.868497
1891	ENSMUSG00000036103|Colec12	arrhy	0	0	0	0	0.845554
1892	ENSMUSG00000034807|Colgalt1	arrhy	0	0	0	0	0.744971
1893	ENSMUSG00000051355|Commd1	gain	0	0	33.8156	2.39862	0.548814
1894	ENSMUSG00000042705|Commd10	same	3.05888	1.58903	3.05888	1.58903	0.769458
1895	ENSMUSG00000036513|Commd2	arrhy	0	0	0	0	0.710882
1896	ENSMUSG00000051154|Commd3	arrhy	0	0	0	0	0.698228
1897	ENSMUSG00000032299|Commd4	gain	0	0	21.4637	2.39547	0.946537
1898	ENSMUSG00000055041|Commd5	gain	0	0	17.2799	2.5921	0.588276
1899	ENSMUSG00000075486|Commd6	arrhy	0	0	0	0	0.423375
1900	ENSMUSG00000056941|Commd7	loss	10.6939	0.239932	0	0	0.776115
1901	ENSMUSG00000029213|Commd8	arrhy	0	0	0	0	0.710231
1902	ENSMUSG00000027163|Commd9	loss	14.8408	0.518388	0	0	0.737489
1903	ENSMUSG00000000326|Comt	loss	436.57	0.693632	0	0	0.910389
1904	ENSMUSG00000021773|Comtd1	arrhy	0	0	0	0	0.643824
1905	ENSMUSG00000026553|Copa	loss	20.8954	1.77048	0	0	0.938769
1906	ENSMUSG00000030754|Copb1	loss	25.4446	1.3734	0	0	0.905062
1907	ENSMUSG00000032458|Copb2	loss	23.8253	1.88352	0	0	0.939369
1908	ENSMUSG00000055681|Cope	loss	56.8179	0.974079	0	0	0.618533
1909	ENSMUSG00000030058|Copg1	arrhy	0	0	0	0	0.626809
1910	ENSMUSG00000025607|Copg2	loss	2.42599	1.78359	0	0	0.680786
1911	ENSMUSG00000031458|Coprs	arrhy	0	0	0	0	0.902598
1912	ENSMUSG00000027206|Cops2	arrhy	0	0	0	0	0.830168
1913	ENSMUSG00000019373|Cops3	arrhy	0	0	0	0	0.696455
1914	ENSMUSG00000035297|Cops4	arrhy	0	0	0	0	0.668202
1915	ENSMUSG00000025917|Cops5	arrhy	0	0	0	0	0.683606
1916	ENSMUSG00000019494|Cops6	same	35.6289	1.53225	35.6289	1.53225	0.55912
1917	ENSMUSG00000030127|Cops7a	same	12.2256	2.34773	12.2256	2.34773	0.939575
1918	ENSMUSG00000026240|Cops7b	arrhy	0	0	0	0	0.818085
1919	ENSMUSG00000034432|Cops8	loss	2.42026	2.72742	0	0	0.564876
1920	ENSMUSG00000060992|Copz1	same	34.4426	1.84209	34.4426	1.84209	0.762372
1921	ENSMUSG00000018672|Copz2	arrhy	0	0	0	0	0.48791
1922	ENSMUSG00000039914|Coq10a	gain	0	0	6.48534	1.71801	0.488903
1923	ENSMUSG00000025981|Coq10b	same	31.6487	2.60975	31.6487	2.60975	0.91074
1924	ENSMUSG00000029319|Coq2	arrhy	0	0	0	0	0.69191
1925	ENSMUSG00000028247|Coq3	loss	3.4371	0.346039	0	0	0.443006
1926	ENSMUSG00000026798|Coq4	arrhy	0	0	0	0	0.76635
1927	ENSMUSG00000041733|Coq5	loss	4.58702	1.94796	0	0	0.614245
1928	ENSMUSG00000021235|Coq6	arrhy	0	0	0	0	0.624565
1929	ENSMUSG00000030652|Coq7	arrhy	0	0	0	0	0.475392
1930	ENSMUSG00000026489|Coq8a	gain	0	0	236.104	6.20687	0.654563
1931	ENSMUSG00000031782|Coq9	arrhy	0	0	0	0	0.46431
1932	ENSMUSG00000030707|Coro1a	arrhy	0	0	0	0	0.763436
1933	ENSMUSG00000024835|Coro1b	change	21.1833	0.862231	25.5506	2.271	0.786001
1934	ENSMUSG00000004530|Coro1c	arrhy	0	0	0	0	0.833518
1935	ENSMUSG00000039637|Coro7	arrhy	0	0	0	0	0.843512
1936	ENSMUSG00000031827|Cotl1	arrhy	0	0	0	0	0.71673
1937	ENSMUSG00000042148|Cox10	arrhy	0	0	0	0	0.893953
1938	ENSMUSG00000020544|Cox11	arrhy	0	0	0	0	0.675839
1939	ENSMUSG00000040018|Cox15	arrhy	0	0	0	0	0.689391
1940	ENSMUSG00000091803|Cox16	gain	0	0	85.3422	2.40902	0.667015
1941	ENSMUSG00000046516|Cox17	arrhy	0	0	0	0	0.535697
1942	ENSMUSG00000035505|Cox18	arrhy	0	0	0	0	0.568964
1943	ENSMUSG00000045438|Cox19	arrhy	0	0	0	0	0.709434
1944	ENSMUSG00000026500|Cox20	arrhy	0	0	0	0	0.766425
1945	ENSMUSG00000031818|Cox4i1	arrhy	0	0	0	0	0.486099
1946	ENSMUSG00000000088|Cox5a	arrhy	0	0	0	0	0.662138
1947	ENSMUSG00000061518|Cox5b	arrhy	0	0	0	0	0.684848
1948	ENSMUSG00000041697|Cox6a1	arrhy	0	0	0	0	0.404383
1949	ENSMUSG00000036751|Cox6b1	arrhy	0	0	0	0	0.514654
1950	ENSMUSG00000014313|Cox6c	arrhy	0	0	0	0	0.49832
1951	ENSMUSG00000074218|Cox7a1	arrhy	0	0	0	0	0.685922
1952	ENSMUSG00000032330|Cox7a2	arrhy	0	0	0	0	0.445831
1953	ENSMUSG00000024248|Cox7a2l	gain	0	0	93.3558	2.56424	0.670381
1954	ENSMUSG00000031231|Cox7b	arrhy	0	0	0	0	0.443621
1955	ENSMUSG00000017778|Cox7c	arrhy	0	0	0	0	0.621847
1956	ENSMUSG00000035885|Cox8a	gain	0	0	304.895	2.1806	0.776239
1957	ENSMUSG00000003617|Cp	loss	199.458	0.891407	0	0	0.416837
1958	ENSMUSG00000021999|Cpb2	arrhy	0	0	0	0	0.813172
1959	ENSMUSG00000020841|Cpd	arrhy	0	0	0	0	0.828236
1960	ENSMUSG00000025586|Cpeb1	arrhy	0	0	0	0	0.553758
1961	ENSMUSG00000039782|Cpeb2	arrhy	0	0	0	0	0.630652
1962	ENSMUSG00000039652|Cpeb3	arrhy	0	0	0	0	0.836226
1963	ENSMUSG00000020300|Cpeb4	same	7.7407	6.27112	7.7407	6.27112	0.474358
1964	ENSMUSG00000062980|Cped1	arrhy	0	0	0	0	0.421344
1965	ENSMUSG00000095975|Cphx1	arrhy	0	0	0	0	0.701199
1966	ENSMUSG00000020183|Cpm	arrhy	0	0	0	0	0.738243
1967	ENSMUSG00000023176|Cpn2	arrhy	0	0	0	0	0.820321
1968	ENSMUSG00000074643|Cpne1	arrhy	0	0	0	0	0.557972
1969	ENSMUSG00000028228|Cpne3	gain	0	0	5.55297	5.68577	0.873341
1970	ENSMUSG00000052560|Cpne8	arrhy	0	0	0	0	0.683963
1971	ENSMUSG00000022742|Cpox	arrhy	0	0	0	0	0.801075
1972	ENSMUSG00000065979|Cpped1	loss	9.82778	2.89884	0	0	0.786166
1973	ENSMUSG00000039007|Cpq	same	15.1534	1.61833	15.1534	1.61833	0.858174
1974	ENSMUSG00000034022|Cpsf1	gain	0	0	3.85874	5.58431	0.648579
1975	ENSMUSG00000041781|Cpsf2	arrhy	0	0	0	0	0.599787
1976	ENSMUSG00000054309|Cpsf3	loss	6.29694	1.59328	0	0	0.864158
1977	ENSMUSG00000029034|Cpsf3l	arrhy	0	0	0	0	0.690966
1978	ENSMUSG00000029625|Cpsf4	arrhy	0	0	0	0	0.680491
1979	ENSMUSG00000018727|Cpsf4l	gain	0	0	5.802	2.53687	0.596462
1980	ENSMUSG00000055531|Cpsf6	same	2.59178	4.69355	2.59178	4.69355	0.581328
1981	ENSMUSG00000034820|Cpsf7	loss	2.64182	4.34446	0	0	0.649485
1982	ENSMUSG00000024900|Cpt1a	same	46.2325	2.60027	46.2325	2.60027	0.806538
1983	ENSMUSG00000028607|Cpt2	arrhy	0	0	0	0	0.673829
1984	ENSMUSG00000029073|Cptp	arrhy	0	0	0	0	0.874442
1985	ENSMUSG00000016481|Cr1l	arrhy	0	0	0	0	0.448708
1986	ENSMUSG00000048200|Cracr2b	arrhy	0	0	0	0	0.874738
1987	ENSMUSG00000045867|Cradd	gain	0	0	4.66926	2.21129	0.456552
1988	ENSMUSG00000038002|Cramp1l	same	0.895237	4.59709	0.895237	4.59709	0.816759
1989	ENSMUSG00000026853|Crat	gain	0	0	30.4529	5.70174	0.550646
1990	ENSMUSG00000044279|Crb3	change	8.50257	0.354506	7.19663	2.1674	0.440037
1991	ENSMUSG00000005362|Crbn	arrhy	0	0	0	0	0.898264
1992	ENSMUSG00000025532|Crcp	arrhy	0	0	0	0	0.763789
1993	ENSMUSG00000025958|Creb1	same	1.38205	5.1228	1.38205	5.1228	0.661392
1994	ENSMUSG00000028466|Creb3	same	7.46603	2.12483	7.46603	2.12483	0.558342
1995	ENSMUSG00000038648|Creb3l2	arrhy	0	0	0	0	0.728524
1996	ENSMUSG00000035041|Creb3l3	arrhy	0	0	0	0	0.547437
1997	ENSMUSG00000032652|Crebl2	loss	6.43944	3.77675	0	0	0.67731
1998	ENSMUSG00000051451|Crebzf	arrhy	0	0	0	0	0.581153
1999	ENSMUSG00000040713|Creg1	same	99.6889	1.12935	99.6889	1.12935	0.879604
[truncated: 8,348 more rows]

## Sheet: CRM vs CRF
	id	category	FCR_amp	FCR_phase	MCR_amp	MCR_phase	weights
1	ENSMUSG00000021252|0610007P14Rik	change	68.1677	2.17422	39.5037	1.41648	0.58933
2	ENSMUSG00000007777|0610009B22Rik	arrhy	0	0	0	0	0.727219
3	ENSMUSG00000043644|0610009L18Rik	arrhy	0	0	0	0	0.848569
4	ENSMUSG00000024442|0610009O20Rik	arrhy	0	0	0	0	0.798612
5	ENSMUSG00000042208|0610010F05Rik	gain	0	0	2.38968	3.80179	0.558979
6	ENSMUSG00000020831|0610010K14Rik	arrhy	0	0	0	0	0.670195
7	ENSMUSG00000107002|0610012G03Rik	same	8.90841	4.56414	8.90841	4.56414	0.526222
8	ENSMUSG00000058706|0610030E20Rik	gain	0	0	6.09807	5.74552	0.671518
9	ENSMUSG00000028608|0610037L13Rik	arrhy	0	0	0	0	0.9005
10	ENSMUSG00000060512|0610040J01Rik	arrhy	0	0	0	0	0.485961
11	ENSMUSG00000022972|1110004E09Rik	same	6.55629	4.57825	6.55629	4.57825	0.946935
12	ENSMUSG00000030663|1110004F10Rik	arrhy	0	0	0	0	0.747031
13	ENSMUSG00000027637|1110008F13Rik	same	44.7282	4.55496	44.7282	4.55496	0.785117
14	ENSMUSG00000021023|1110008L16Rik	arrhy	0	0	0	0	0.689342
15	ENSMUSG00000039195|1110008P14Rik	arrhy	0	0	0	0	0.754656
16	ENSMUSG00000045237|1110012L19Rik	loss	5.63559	2.43747	0	0	0.415452
17	ENSMUSG00000037971|1110032A03Rik	arrhy	0	0	0	0	0.756564
18	ENSMUSG00000044991|1110034G24Rik	same	5.54294	3.09521	5.54294	3.09521	0.957352
19	ENSMUSG00000040720|1110037F02Rik	same	0.622585	5.84108	0.622585	5.84108	0.465278
20	ENSMUSG00000063236|1110038F14Rik	arrhy	0	0	0	0	0.845112
21	ENSMUSG00000040591|1110051M20Rik	arrhy	0	0	0	0	0.834221
22	ENSMUSG00000035171|1110059E24Rik	arrhy	0	0	0	0	0.672864
23	ENSMUSG00000032551|1110059G10Rik	arrhy	0	0	0	0	0.860011
24	ENSMUSG00000078570|1110065P20Rik	arrhy	0	0	0	0	0.883505
25	ENSMUSG00000045414|1190002N15Rik	same	7.9988	3.91867	7.9988	3.91867	0.933089
26	ENSMUSG00000043687|1190005I06Rik	loss	10.1113	2.49515	0	0	0.750867
27	ENSMUSG00000063320|1190007I07Rik	arrhy	0	0	0	0	0.890267
28	ENSMUSG00000033688|1300017J02Rik	arrhy	0	0	0	0	0.760092
29	ENSMUSG00000072694|1500011B03Rik	arrhy	0	0	0	0	0.743376
30	ENSMUSG00000051319|1500011K16Rik	arrhy	0	0	0	0	0.799261
31	ENSMUSG00000024118|1600002H07Rik	same	26.1063	4.27742	26.1063	4.27742	0.670006
32	ENSMUSG00000035595|1600002K03Rik	arrhy	0	0	0	0	0.882964
33	ENSMUSG00000050088|1600012H06Rik	arrhy	0	0	0	0	0.829611
34	ENSMUSG00000054676|1600014C10Rik	same	31.0007	2.71296	31.0007	2.71296	0.944619
35	ENSMUSG00000047150|1700001C19Rik	change	9.63259	1.97613	6.76702	0.937928	0.654436
36	ENSMUSG00000030030|1700003E16Rik	arrhy	0	0	0	0	0.622379
37	ENSMUSG00000032300|1700017B05Rik	loss	2.30631	4.68271	0	0	0.449249
38	ENSMUSG00000019797|1700021F05Rik	gain	0	0	15.3058	4.88919	0.481975
39	ENSMUSG00000078612|1700024P16Rik	same	2.78259	5.2585	2.78259	5.2585	0.950009
40	ENSMUSG00000044916|1700029I15Rik	arrhy	0	0	0	0	0.739274
41	ENSMUSG00000052794|1700030K09Rik	arrhy	0	0	0	0	0.652564
42	ENSMUSG00000027327|1700037H04Rik	arrhy	0	0	0	0	0.530685
43	ENSMUSG00000019945|1700040L02Rik	same	3.44358	2.48315	3.44358	2.48315	0.728243
44	ENSMUSG00000094103|1700047I17Rik2	arrhy	0	0	0	0	0.775505
45	ENSMUSG00000044854|1700056E22Rik	loss	1.90553	2.11444	0	0	0.779482
46	ENSMUSG00000038323|1700066M21Rik	arrhy	0	0	0	0	0.472165
47	ENSMUSG00000040822|1700123O20Rik	same	4.64683	4.18654	4.64683	4.18654	0.85106
48	ENSMUSG00000071653|1810009A15Rik	same	17.3935	5.14026	17.3935	5.14026	0.806032
49	ENSMUSG00000078607|1810010H24Rik	same	2.71348	1.87989	2.71348	1.87989	0.63171
50	ENSMUSG00000056313|1810011O10Rik	same	11.8545	4.92493	11.8545	4.92493	0.616808
51	ENSMUSG00000022507|1810013L24Rik	same	4.16018	2.51254	4.16018	2.51254	0.794521
52	ENSMUSG00000078784|1810022K09Rik	arrhy	0	0	0	0	0.647611
53	ENSMUSG00000048429|1810026J23Rik	same	6.91294	5.06356	6.91294	5.06356	0.731749
54	ENSMUSG00000044148|1810030O07Rik	arrhy	0	0	0	0	0.601692
55	ENSMUSG00000020812|1810032O08Rik	same	2.14491	2.63616	2.14491	2.63616	0.430014
56	ENSMUSG00000054091|1810037I17Rik	arrhy	0	0	0	0	0.861021
57	ENSMUSG00000020284|1810043G02Rik	change	3.8165	2.58325	1.60347	2.07974	0.433883
58	ENSMUSG00000036027|1810046K07Rik	same	5.76655	0.903042	5.76655	0.903042	0.878877
59	ENSMUSG00000097221|1810049J17Rik	arrhy	0	0	0	0	0.897985
60	ENSMUSG00000035372|1810055G02Rik	same	26.2677	3.03375	26.2677	3.03375	0.931524
61	ENSMUSG00000042041|2010003K11Rik	arrhy	0	0	0	0	0.853366
62	ENSMUSG00000021290|2010107E04Rik	arrhy	0	0	0	0	0.909717
63	ENSMUSG00000020083|2010107G23Rik	loss	1.45204	1.48517	0	0	0.454313
64	ENSMUSG00000021458|2010111I01Rik	same	1.00259	4.70275	1.00259	4.70275	0.770997
65	ENSMUSG00000074829|2010315B03Rik	arrhy	0	0	0	0	0.817939
66	ENSMUSG00000030587|2200002D01Rik	arrhy	0	0	0	0	0.824522
67	ENSMUSG00000086316|2210013O21Rik	arrhy	0	0	0	0	0.878925
68	ENSMUSG00000021550|2210016F16Rik	same	3.39881	5.86694	3.39881	5.86694	0.409621
69	ENSMUSG00000029559|2210016L21Rik	arrhy	0	0	0	0	0.719453
70	ENSMUSG00000078894|2210418O10Rik	same	1.99842	5.1902	1.99842	5.1902	0.510585
71	ENSMUSG00000032403|2300009A05Rik	same	8.51404	3.9853	8.51404	3.9853	0.869945
72	ENSMUSG00000079283|2310009B15Rik	arrhy	0	0	0	0	0.827672
73	ENSMUSG00000020133|2310011J03Rik	arrhy	0	0	0	0	0.900532
74	ENSMUSG00000049643|2310022A10Rik	arrhy	0	0	0	0	0.673287
75	ENSMUSG00000031983|2310022B05Rik	same	1.7425	0.649176	1.7425	0.649176	0.490458
76	ENSMUSG00000032062|2310030G06Rik	same	4.20299	1.31048	4.20299	1.31048	0.857007
77	ENSMUSG00000020441|2310033P09Rik	arrhy	0	0	0	0	0.449109
78	ENSMUSG00000026319|2310035C23Rik	same	2.83983	0.871921	2.83983	0.871921	0.962032
79	ENSMUSG00000041203|2310036O22Rik	arrhy	0	0	0	0	0.90488
80	ENSMUSG00000062619|2310039H08Rik	arrhy	0	0	0	0	0.763552
81	ENSMUSG00000050705|2310061I04Rik	same	11.4675	4.14626	11.4675	4.14626	0.526977
82	ENSMUSG00000045411|2410002F23Rik	same	4.46834	2.21118	4.46834	2.21118	0.957591
83	ENSMUSG00000036873|2410004B18Rik	same	2.90998	4.37487	2.90998	4.37487	0.817374
84	ENSMUSG00000049760|2410015M20Rik	arrhy	0	0	0	0	0.913838
85	ENSMUSG00000046791|2410016O06Rik	same	1.26748	4.00188	1.26748	4.00188	0.696902
86	ENSMUSG00000032840|2410131K14Rik	gain	0	0	1.53779	4.14072	0.529095
87	ENSMUSG00000071632|2510002D24Rik	same	5.22372	1.4634	5.22372	1.4634	0.402034
88	ENSMUSG00000043391|2510009E07Rik	loss	1.29777	5.64	0	0	0.520984
89	ENSMUSG00000044496|2510039O18Rik	same	5.43455	2.91268	5.43455	2.91268	0.816499
90	ENSMUSG00000052419|2610001J05Rik	arrhy	0	0	0	0	0.619254
91	ENSMUSG00000031242|2610002M06Rik	same	1.48849	0.538486	1.48849	0.538486	0.958122
92	ENSMUSG00000060301|2610008E11Rik	gain	0	0	1.88907	0.394369	0.499501
93	ENSMUSG00000030924|2610020H08Rik	arrhy	0	0	0	0	0.71032
94	ENSMUSG00000091474|2610021A01Rik	same	1.557	3.83476	1.557	3.83476	0.862681
95	ENSMUSG00000071302|2610044O15Rik8	gain	0	0	3.8229	1.50274	0.928193
96	ENSMUSG00000059482|2610301B20Rik	arrhy	0	0	0	0	0.704857
97	ENSMUSG00000028536|2610528J11Rik	same	7.29544	0.716929	7.29544	0.716929	0.829747
98	ENSMUSG00000021807|2700060E02Rik	arrhy	0	0	0	0	0.844121
99	ENSMUSG00000024273|2700062C07Rik	arrhy	0	0	0	0	0.760875
100	ENSMUSG00000062198|2700097O09Rik	arrhy	0	0	0	0	0.803047
101	ENSMUSG00000031984|2810004N23Rik	same	5.9039	5.68572	5.9039	5.68572	0.79043
102	ENSMUSG00000047635|2810006K23Rik	same	2.62871	5.26125	2.62871	5.26125	0.904387
103	ENSMUSG00000028060|2810403A07Rik	same	4.70667	2.82252	4.70667	2.82252	0.476455
104	ENSMUSG00000058833|2810428I15Rik	arrhy	0	0	0	0	0.696136
105	ENSMUSG00000026227|2810459M11Rik	same	11.0111	0.956006	11.0111	0.956006	0.857769
106	ENSMUSG00000032712|2810474O19Rik	gain	0	0	5.11734	2.35028	0.639697
107	ENSMUSG00000051339|2900026A02Rik	gain	0	0	13.2506	1.53096	0.473141
108	ENSMUSG00000020381|3010026O09Rik	change	5.0317	1.33614	7.53949	0.724909	0.547371
109	ENSMUSG00000079737|3110001I22Rik	gain	0	0	1.60865	3.62785	0.872889
110	ENSMUSG00000024410|3110002H16Rik	same	3.51876	3.38863	3.51876	3.38863	0.899793
111	ENSMUSG00000026388|3110009E18Rik	arrhy	0	0	0	0	0.894653
112	ENSMUSG00000025102|3110040N11Rik	arrhy	0	0	0	0	0.884157
113	ENSMUSG00000028300|3110043O21Rik	gain	0	0	2.89049	3.75937	0.714178
114	ENSMUSG00000046806|3110062M04Rik	arrhy	0	0	0	0	0.55375
115	ENSMUSG00000053553|3110082I17Rik	loss	2.63175	1.46129	0	0	0.614626
116	ENSMUSG00000033111|3830406C13Rik	same	3.27631	6.25966	3.27631	6.25966	0.503077
117	ENSMUSG00000064202|4430402I18Rik	arrhy	0	0	0	0	0.699491
118	ENSMUSG00000062822|4833420G17Rik	same	8.5438	2.73803	8.5438	2.73803	0.953146
119	ENSMUSG00000025871|4833439L19Rik	same	21.7464	4.73575	21.7464	4.73575	0.826842
120	ENSMUSG00000036934|4921524J17Rik	same	2.57412	4.03798	2.57412	4.03798	0.716414
121	ENSMUSG00000027309|4930402H24Rik	arrhy	0	0	0	0	0.70676
122	ENSMUSG00000046567|4930430F08Rik	same	1.37735	5.36728	1.37735	5.36728	0.620229
123	ENSMUSG00000044906|4930503L19Rik	arrhy	0	0	0	0	0.902724
124	ENSMUSG00000062511|4930512M02Rik	same	1.16592	1.07786	1.16592	1.07786	0.72354
125	ENSMUSG00000072762|4930522L14Rik	gain	0	0	2.1044	5.9481	0.589705
126	ENSMUSG00000090394|4930523C07Rik	same	2.60149	2.68733	2.60149	2.68733	0.902215
127	ENSMUSG00000066571|4931406P16Rik	gain	0	0	3.1504	2.46296	0.870453
128	ENSMUSG00000022179|4931414P19Rik	gain	0	0	1.94654	5.14164	0.600242
129	ENSMUSG00000037270|4932438A13Rik	same	3.82258	6.24257	3.82258	6.24257	0.965456
130	ENSMUSG00000090369|4933411K16Rik	arrhy	0	0	0	0	0.720003
131	ENSMUSG00000020807|4933427D14Rik	arrhy	0	0	0	0	0.48213
132	ENSMUSG00000027942|4933434E20Rik	arrhy	0	0	0	0	0.840062
133	ENSMUSG00000036046|5031439G07Rik	same	4.1714	2.91039	4.1714	2.91039	0.718583
134	ENSMUSG00000072763|5430403G16Rik	arrhy	0	0	0	0	0.785634
135	ENSMUSG00000073755|5730409E04Rik	same	1.43657	5.67634	1.43657	5.67634	0.710998
136	ENSMUSG00000057181|5730455P16Rik	arrhy	0	0	0	0	0.894195
137	ENSMUSG00000029089|5730480H06Rik	arrhy	0	0	0	0	0.445173
138	ENSMUSG00000073197|5730507C01Rik	same	2.24814	4.57258	2.24814	4.57258	0.533636
139	ENSMUSG00000050549|5730508B09Rik	loss	2.32682	3.75239	0	0	0.745979
140	ENSMUSG00000070690|5830473C10Rik	change	28.1708	1.93268	16.8177	1.09961	0.460121
141	ENSMUSG00000070814|6330408A02Rik	arrhy	0	0	0	0	0.777602
142	ENSMUSG00000031824|6430548M08Rik	arrhy	0	0	0	0	0.483882
143	ENSMUSG00000074646|6430550D23Rik	same	0.62988	5.94556	0.62988	5.94556	0.632243
144	ENSMUSG00000039620|6430573F11Rik	same	2.5677	0.557838	2.5677	0.557838	0.967193
145	ENSMUSG00000047466|8030462N17Rik	arrhy	0	0	0	0	0.791242
146	ENSMUSG00000048489|8430408G22Rik	change	194.537	1.35738	68.5786	1.4876	0.753536
147	ENSMUSG00000021185|9030617O03Rik	arrhy	0	0	0	0	0.659829
148	ENSMUSG00000030982|9030624J02Rik	same	3.61242	1.67285	3.61242	1.67285	0.837888
149	ENSMUSG00000039901|9130011E15Rik	arrhy	0	0	0	0	0.565845
150	ENSMUSG00000030823|9130019O22Rik	arrhy	0	0	0	0	0.861884
151	ENSMUSG00000062944|9130023H24Rik	arrhy	0	0	0	0	0.78508
152	ENSMUSG00000101892|9130401M01Rik	arrhy	0	0	0	0	0.871002
153	ENSMUSG00000038768|9130409I23Rik	gain	0	0	4.74857	1.12791	0.480753
154	ENSMUSG00000097061|9330151L19Rik	arrhy	0	0	0	0	0.751152
155	ENSMUSG00000059939|9430015G10Rik	arrhy	0	0	0	0	0.74836
156	ENSMUSG00000025971|9430016H08Rik	arrhy	0	0	0	0	0.885522
157	ENSMUSG00000033960|9430020K01Rik	arrhy	0	0	0	0	0.449211
158	ENSMUSG00000040139|9430038I01Rik	same	5.15407	2.16651	5.15407	2.16651	0.621199
159	ENSMUSG00000036275|9530068E07Rik	loss	29.9147	2.22997	0	0	0.524838
160	ENSMUSG00000046138|9930021J03Rik	gain	0	0	2.50987	2.05848	0.462797
161	ENSMUSG00000069892|9930111J21Rik2	arrhy	0	0	0	0	0.527332
162	ENSMUSG00000079144|A130010J15Rik	arrhy	0	0	0	0	0.845889
163	ENSMUSG00000022347|A1bg	loss	677.353	0.241398	0	0	0.955612
164	ENSMUSG00000052595|A1cf	arrhy	0	0	0	0	0.87907
165	ENSMUSG00000034560|A230046K03Rik	arrhy	0	0	0	0	0.86878
166	ENSMUSG00000038884|A230050P20Rik	same	23.3515	0.235181	23.3515	0.235181	0.44447
167	ENSMUSG00000047613|A430005L14Rik	same	12.0029	4.50446	12.0029	4.50446	0.402308
168	ENSMUSG00000056014|A430033K04Rik	arrhy	0	0	0	0	0.712352
169	ENSMUSG00000053588|A730061H03Rik	arrhy	0	0	0	0	0.699928
170	ENSMUSG00000044150|A830080D01Rik	arrhy	0	0	0	0	0.732685
171	ENSMUSG00000089809|A930011G23Rik	same	7.75169	3.52679	7.75169	3.52679	0.831392
172	ENSMUSG00000090622|A930033H14Rik	change	5.16449	3.29532	2.67094	2.79914	0.487836
173	ENSMUSG00000087385|AA415398	arrhy	0	0	0	0	0.807481
174	ENSMUSG00000057191|AB124611	arrhy	0	0	0	0	0.526024
175	ENSMUSG00000035875|AI182371	same	74.2637	6.03446	74.2637	6.03446	0.824898
176	ENSMUSG00000050812|AI314180	same	4.07884	2.39026	4.07884	2.39026	0.455721
177	ENSMUSG00000062753|AI413582	arrhy	0	0	0	0	0.664385
178	ENSMUSG00000046312|AI464131	arrhy	0	0	0	0	0.804793
179	ENSMUSG00000010290|AI597479	arrhy	0	0	0	0	0.401057
180	ENSMUSG00000034382|AI661453	same	3.16875	0.581423	3.16875	0.581423	0.502648
181	ENSMUSG00000047423|AI837181	arrhy	0	0	0	0	0.81706
182	ENSMUSG00000024970|AI846148	arrhy	0	0	0	0	0.842888
183	ENSMUSG00000056383|AI987944	same	2.07407	1.13376	2.07407	1.13376	0.57093
184	ENSMUSG00000091931|AK010878	same	3.1146	4.7875	3.1146	4.7875	0.880133
185	ENSMUSG00000059820|AU019823	arrhy	0	0	0	0	0.841015
186	ENSMUSG00000051669|AU021092	arrhy	0	0	0	0	0.782778
187	ENSMUSG00000078584|AU022252	same	5.8666	0.34248	5.8666	0.34248	0.964815
188	ENSMUSG00000028830|AU040320	arrhy	0	0	0	0	0.822511
189	ENSMUSG00000078435|AU041133	arrhy	0	0	0	0	0.632797
190	ENSMUSG00000078349|AW011738	gain	0	0	1.66331	5.39771	0.689603
191	ENSMUSG00000074166|AW146154	arrhy	0	0	0	0	0.769623
192	ENSMUSG00000039182|AW209491	gain	0	0	9.54658	4.66655	0.756633
193	ENSMUSG00000029482|Aacs	arrhy	0	0	0	0	0.896234
194	ENSMUSG00000027761|Aadac	arrhy	0	0	0	0	0.739949
195	ENSMUSG00000057228|Aadat	arrhy	0	0	0	0	0.871491
196	ENSMUSG00000021482|Aaed1	arrhy	0	0	0	0	0.620332
197	ENSMUSG00000037257|Aagab	same	1.97352	0.202297	1.97352	0.202297	0.450315
198	ENSMUSG00000057230|Aak1	arrhy	0	0	0	0	0.472144
199	ENSMUSG00000035642|Aamdc	arrhy	0	0	0	0	0.789256
200	ENSMUSG00000006299|Aamp	same	23.8857	3.1054	23.8857	3.1054	0.574453
201	ENSMUSG00000027628|Aar2	same	2.71287	5.27056	2.71287	5.27056	0.797588
202	ENSMUSG00000068522|Aard	arrhy	0	0	0	0	0.915093
203	ENSMUSG00000031960|Aars	same	26.2277	5.60206	26.2277	5.60206	0.587896
204	ENSMUSG00000023938|Aars2	same	1.99668	0.401363	1.99668	0.401363	0.87367
205	ENSMUSG00000075528|Aarsd1	arrhy	0	0	0	0	0.646585
206	ENSMUSG00000029695|Aass	arrhy	0	0	0	0	0.64797
207	ENSMUSG00000018697|Aatf	arrhy	0	0	0	0	0.740588
208	ENSMUSG00000057880|Abat	same	62.3562	0.547315	62.3562	0.547315	0.885619
209	ENSMUSG00000015243|Abca1	same	4.10787	5.47936	4.10787	5.47936	0.584771
210	ENSMUSG00000026944|Abca2	same	6.92491	0.0382948	6.92491	0.0382948	0.87695
211	ENSMUSG00000024130|Abca3	loss	12.3939	6.17882	0	0	0.447637
212	ENSMUSG00000018800|Abca5	arrhy	0	0	0	0	0.695775
213	ENSMUSG00000044749|Abca6	same	37.1543	2.48524	37.1543	2.48524	0.748768
214	ENSMUSG00000035722|Abca7	arrhy	0	0	0	0	0.839425
215	ENSMUSG00000041828|Abca8a	arrhy	0	0	0	0	0.808895
216	ENSMUSG00000020620|Abca8b	same	7.50263	1.08058	7.50263	1.08058	0.935465
217	ENSMUSG00000031974|Abcb10	same	3.16562	6.08267	3.16562	6.08267	0.58627
218	ENSMUSG00000027048|Abcb11	same	125.848	0.331337	125.848	0.331337	0.97182
219	ENSMUSG00000040584|Abcb1a	loss	6.16085	3.38043	0	0	0.837272
220	ENSMUSG00000042476|Abcb4	gain	0	0	43.772	2.75198	0.425552
221	ENSMUSG00000026198|Abcb6	arrhy	0	0	0	0	0.750501
222	ENSMUSG00000031333|Abcb7	arrhy	0	0	0	0	0.788306
223	ENSMUSG00000028973|Abcb8	same	6.70879	1.56524	6.70879	1.56524	0.931113
224	ENSMUSG00000029408|Abcb9	loss	0.567313	4.66912	0	0	0.46548
225	ENSMUSG00000032842|Abcc10	same	1.39644	2.15039	1.39644	2.15039	0.684234
226	ENSMUSG00000025194|Abcc2	same	73.9554	2.53127	73.9554	2.53127	0.731201
227	ENSMUSG00000020865|Abcc3	same	40.4666	2.43616	40.4666	2.43616	0.884617
228	ENSMUSG00000032849|Abcc4	arrhy	0	0	0	0	0.908186
229	ENSMUSG00000022822|Abcc5	arrhy	0	0	0	0	0.910762
230	ENSMUSG00000030834|Abcc6	same	24.2335	1.8432	24.2335	1.8432	0.878471
231	ENSMUSG00000030249|Abcc9	arrhy	0	0	0	0	0.553366
232	ENSMUSG00000031378|Abcd1	arrhy	0	0	0	0	0.630556
233	ENSMUSG00000055782|Abcd2	same	12.5683	2.0015	12.5683	2.0015	0.689621
234	ENSMUSG00000028127|Abcd3	arrhy	0	0	0	0	0.910007
235	ENSMUSG00000058355|Abce1	same	13.6129	5.41843	13.6129	5.41843	0.916704
236	ENSMUSG00000038762|Abcf1	same	8.15094	4.12274	8.15094	4.12274	0.915897
237	ENSMUSG00000028953|Abcf2	same	7.21498	4.34399	7.21498	4.34399	0.767293
238	ENSMUSG00000003234|Abcf3	arrhy	0	0	0	0	0.768757
239	ENSMUSG00000024030|Abcg1	same	0.926721	2.12491	0.926721	2.12491	0.619237
240	ENSMUSG00000029802|Abcg2	arrhy	0	0	0	0	0.719722
241	ENSMUSG00000029299|Abcg3	gain	0	0	1.05566	3.28226	0.811268
242	ENSMUSG00000040505|Abcg5	same	89.9361	2.63478	89.9361	2.63478	0.935939
243	ENSMUSG00000024254|Abcg8	same	70.8364	2.40581	70.8364	2.40581	0.848055
244	ENSMUSG00000033157|Abhd10	arrhy	0	0	0	0	0.79705
245	ENSMUSG00000040532|Abhd11	arrhy	0	0	0	0	0.745697
246	ENSMUSG00000032046|Abhd12	arrhy	0	0	0	0	0.903662
247	ENSMUSG00000040396|Abhd13	gain	0	0	2.61271	4.04876	0.902399
248	ENSMUSG00000042210|Abhd14a	same	6.68261	5.77143	6.68261	5.77143	0.728779
249	ENSMUSG00000042073|Abhd14b	loss	84.9767	2.59049	0	0	0.952566
250	ENSMUSG00000000686|Abhd15	arrhy	0	0	0	0	0.681048
251	ENSMUSG00000007036|Abhd16a	loss	9.19094	2.47854	0	0	0.729901
252	ENSMUSG00000003346|Abhd17a	loss	20.7557	3.28862	0	0	0.578999
253	ENSMUSG00000047368|Abhd17b	same	4.09746	3.13534	4.09746	3.13534	0.884066
254	ENSMUSG00000038459|Abhd17c	same	10.255	0.529485	10.255	0.529485	0.92921
255	ENSMUSG00000037818|Abhd18	arrhy	0	0	0	0	0.414932
256	ENSMUSG00000039202|Abhd2	loss	14.57	6.01712	0	0	0.464984
257	ENSMUSG00000040997|Abhd4	same	9.12458	1.08338	9.12458	1.08338	0.966855
258	ENSMUSG00000032540|Abhd5	same	4.74532	4.72119	4.74532	4.72119	0.770945
259	ENSMUSG00000025277|Abhd6	same	30.3111	4.52561	30.3111	4.52561	0.908519
260	ENSMUSG00000007950|Abhd8	same	7.79466	5.09037	7.79466	5.09037	0.95951
261	ENSMUSG00000058835|Abi1	gain	0	0	4.07038	2.7893	0.645408
262	ENSMUSG00000018381|Abi3	arrhy	0	0	0	0	0.739761
263	ENSMUSG00000035258|Abi3bp	arrhy	0	0	0	0	0.612777
264	ENSMUSG00000026842|Abl1	same	1.88576	2.52353	1.88576	2.52353	0.407288
265	ENSMUSG00000026596|Abl2	arrhy	0	0	0	0	0.583505
266	ENSMUSG00000025085|Ablim1	same	6.08801	5.89376	6.08801	5.89376	0.962773
267	ENSMUSG00000029095|Ablim2	gain	0	0	0.942903	2.19742	0.83983
268	ENSMUSG00000032735|Ablim3	arrhy	0	0	0	0	0.717791
269	ENSMUSG00000017631|Abr	arrhy	0	0	0	0	0.553101
270	ENSMUSG00000078453|Abracl	arrhy	0	0	0	0	0.67132
271	ENSMUSG00000036376|Abt1	arrhy	0	0	0	0	0.539109
272	ENSMUSG00000030083|Abtb1	change	14.6739	2.32612	8.60121	1.73709	0.718423
273	ENSMUSG00000032724|Abtb2	same	11.3136	6.11858	11.3136	6.11858	0.88407
274	ENSMUSG00000036138|Acaa1a	same	80.3689	3.25388	80.3689	3.25388	0.931449
275	ENSMUSG00000010651|Acaa1b	arrhy	0	0	0	0	0.746249
276	ENSMUSG00000036880|Acaa2	arrhy	0	0	0	0	0.604049
277	ENSMUSG00000020532|Acaca	loss	14.9722	5.71728	0	0	0.701407
278	ENSMUSG00000042010|Acacb	same	10.3876	5.98273	10.3876	5.98273	0.892585
279	ENSMUSG00000029456|Acad10	loss	6.20537	2.94287	0	0	0.615432
280	ENSMUSG00000090150|Acad11	arrhy	0	0	0	0	0.862984
281	ENSMUSG00000042647|Acad12	arrhy	0	0	0	0	0.750342
282	ENSMUSG00000031969|Acad8	same	10.0218	1.84449	10.0218	1.84449	0.705145
283	ENSMUSG00000027710|Acad9	same	11.9677	0.588526	11.9677	0.588526	0.688068
284	ENSMUSG00000062908|Acadm	arrhy	0	0	0	0	0.863145
285	ENSMUSG00000029545|Acads	arrhy	0	0	0	0	0.760986
286	ENSMUSG00000030861|Acadsb	arrhy	0	0	0	0	0.78232
287	ENSMUSG00000018574|Acadvl	arrhy	0	0	0	0	0.854807
288	ENSMUSG00000001588|Acap1	arrhy	0	0	0	0	0.760599
289	ENSMUSG00000049076|Acap2	gain	0	0	1.80003	2.1738	0.502702
290	ENSMUSG00000029033|Acap3	gain	0	0	1.27996	2.81835	0.923991
291	ENSMUSG00000032047|Acat1	arrhy	0	0	0	0	0.841993
292	ENSMUSG00000023832|Acat2	same	52.6818	0.413274	52.6818	0.413274	0.947883
293	ENSMUSG00000062480|Acat3	same	126.235	0.369339	126.235	0.369339	0.768362
294	ENSMUSG00000026499|Acbd3	arrhy	0	0	0	0	0.652289
295	ENSMUSG00000056938|Acbd4	same	23.4393	5.12888	23.4393	5.12888	0.920035
296	ENSMUSG00000026781|Acbd5	same	36.6066	1.90051	36.6066	1.90051	0.749428
297	ENSMUSG00000033701|Acbd6	loss	10.8525	2.66787	0	0	0.517193
298	ENSMUSG00000040272|Accs	same	2.02973	1.90087	2.02973	1.90087	0.940453
299	ENSMUSG00000038000|Acd	loss	4.55177	2.33027	0	0	0.859619
300	ENSMUSG00000038007|Acer2	same	2.38419	2.77208	2.38419	2.77208	0.908961
301	ENSMUSG00000030760|Acer3	same	2.37086	4.87295	2.37086	4.87295	0.451496
302	ENSMUSG00000022185|Acin1	same	6.57648	1.10485	6.57648	1.10485	0.440845
303	ENSMUSG00000020917|Acly	same	143.626	6.17087	143.626	6.17087	0.711864
304	ENSMUSG00000026348|Acmsd	same	39.8517	5.79704	39.8517	5.79704	0.846375
305	ENSMUSG00000070985|Acnat1	same	13.8291	6.03679	13.8291	6.03679	0.749456
306	ENSMUSG00000060317|Acnat2	loss	105.961	5.62848	0	0	0.78056
307	ENSMUSG00000028405|Aco1	arrhy	0	0	0	0	0.460005
308	ENSMUSG00000022477|Aco2	same	61.6489	4.4934	61.6489	4.4934	0.680387
309	ENSMUSG00000072949|Acot1	same	100.309	4.82392	100.309	4.82392	0.704017
310	ENSMUSG00000034853|Acot11	loss	1.47251	5.17179	0	0	0.465968
311	ENSMUSG00000021620|Acot12	same	47.2288	2.86506	47.2288	2.86506	0.970984
312	ENSMUSG00000006717|Acot13	arrhy	0	0	0	0	0.8673
313	ENSMUSG00000021226|Acot2	same	9.43983	4.65484	9.43983	4.65484	0.914416
314	ENSMUSG00000021228|Acot3	loss	256.635	3.19338	0	0	0.867952
315	ENSMUSG00000052392|Acot4	same	30.55	3.7971	30.55	3.7971	0.964849
316	ENSMUSG00000028937|Acot7	same	12.0446	4.48452	12.0446	4.48452	0.68931
317	ENSMUSG00000017307|Acot8	arrhy	0	0	0	0	0.611483
318	ENSMUSG00000025287|Acot9	arrhy	0	0	0	0	0.892227
319	ENSMUSG00000020777|Acox1	arrhy	0	0	0	0	0.913504
320	ENSMUSG00000021751|Acox2	same	57.2701	0.515498	57.2701	0.515498	0.956827
321	ENSMUSG00000029098|Acox3	same	3.05578	1.38674	3.05578	1.38674	0.755678
322	ENSMUSG00000044573|Acp1	arrhy	0	0	0	0	0.768468
323	ENSMUSG00000002103|Acp2	same	6.97787	6.04731	6.97787	6.04731	0.459959
324	ENSMUSG00000001348|Acp5	gain	0	0	31.3991	5.14671	0.645945
325	ENSMUSG00000028093|Acp6	loss	9.87608	3.07507	0	0	0.451936
326	ENSMUSG00000032561|Acpp	same	2.50141	0.898296	2.50141	0.898296	0.672022
327	ENSMUSG00000072770|Acrbp	arrhy	0	0	0	0	0.849507
328	ENSMUSG00000076435|Acsf2	same	22.0161	2.15622	22.0161	2.15622	0.457366
329	ENSMUSG00000015016|Acsf3	arrhy	0	0	0	0	0.499605
330	ENSMUSG00000018796|Acsl1	arrhy	0	0	0	0	0.736099
331	ENSMUSG00000032883|Acsl3	same	13.0141	0.214521	13.0141	0.214521	0.853907
332	ENSMUSG00000031278|Acsl4	gain	0	0	13.7817	4.91592	0.484359
333	ENSMUSG00000024981|Acsl5	same	107.083	0.293557	107.083	0.293557	0.678712
334	ENSMUSG00000033533|Acsm1	arrhy	0	0	0	0	0.736472
335	ENSMUSG00000030935|Acsm3	same	27.9182	3.20931	27.9182	3.20931	0.850112
336	ENSMUSG00000030972|Acsm5	same	34.9222	2.14717	34.9222	2.14717	0.852383
337	ENSMUSG00000027605|Acss2	same	149.557	0.792254	149.557	0.792254	0.703542
338	ENSMUSG00000035948|Acss3	arrhy	0	0	0	0	0.844672
339	ENSMUSG00000035783|Acta2	arrhy	0	0	0	0	0.843762
340	ENSMUSG00000029580|Actb	same	339.266	5.42019	339.266	5.42019	0.665779
341	ENSMUSG00000062825|Actg1	same	211.694	5.04183	211.694	5.04183	0.572325
342	ENSMUSG00000027671|Actl6a	arrhy	0	0	0	0	0.723552
343	ENSMUSG00000015143|Actn1	same	7.79553	2.47384	7.79553	2.47384	0.869486
344	ENSMUSG00000054808|Actn4	same	28.2342	5.93192	28.2342	5.93192	0.834551
345	ENSMUSG00000021076|Actr10	arrhy	0	0	0	0	0.911966
346	ENSMUSG00000025228|Actr1a	same	5.88532	4.79432	5.88532	4.79432	0.744958
347	ENSMUSG00000037351|Actr1b	arrhy	0	0	0	0	0.902537
348	ENSMUSG00000020152|Actr2	arrhy	0	0	0	0	0.867021
349	ENSMUSG00000026341|Actr3	arrhy	0	0	0	0	0.882503
350	ENSMUSG00000037761|Actr5	arrhy	0	0	0	0	0.782958
351	ENSMUSG00000019948|Actr6	gain	0	0	6.22631	4.32021	0.424166
352	ENSMUSG00000015971|Actr8	loss	6.26441	2.43631	0	0	0.806521
353	ENSMUSG00000026836|Acvr1	arrhy	0	0	0	0	0.769255
354	ENSMUSG00000000532|Acvr1b	arrhy	0	0	0	0	0.698397
355	ENSMUSG00000052155|Acvr2a	arrhy	0	0	0	0	0.821148
356	ENSMUSG00000061393|Acvr2b	loss	2.1378	2.9634	0	0	0.899906
357	ENSMUSG00000000530|Acvrl1	arrhy	0	0	0	0	0.584143
358	ENSMUSG00000023262|Acy1	arrhy	0	0	0	0	0.656989
359	ENSMUSG00000024866|Acy3	arrhy	0	0	0	0	0.9023
360	ENSMUSG00000008822|Acyp1	arrhy	0	0	0	0	0.895323
361	ENSMUSG00000060923|Acyp2	arrhy	0	0	0	0	0.683762
362	ENSMUSG00000017697|Ada	arrhy	0	0	0	0	0.83642
363	ENSMUSG00000027259|Adal	same	2.4072	5.76203	2.4072	5.76203	0.516471
364	ENSMUSG00000054693|Adam10	arrhy	0	0	0	0	0.824493
365	ENSMUSG00000020926|Adam11	arrhy	0	0	0	0	0.870324
366	ENSMUSG00000028041|Adam15	loss	1.92174	5.75321	0	0	0.855199
367	ENSMUSG00000052593|Adam17	same	1.58179	5.05915	1.58179	5.05915	0.471815
368	ENSMUSG00000025964|Adam23	arrhy	0	0	0	0	0.546398
369	ENSMUSG00000031555|Adam9	arrhy	0	0	0	0	0.88949
370	ENSMUSG00000022057|Adamdec1	same	2.06514	2.88929	2.06514	2.88929	0.574862
371	ENSMUSG00000022893|Adamts1	arrhy	0	0	0	0	0.871685
372	ENSMUSG00000014852|Adamts13	arrhy	0	0	0	0	0.71764
373	ENSMUSG00000032363|Adamts7	same	2.87439	1.36468	2.87439	1.36468	0.46435
374	ENSMUSG00000036040|Adamtsl2	arrhy	0	0	0	0	0.702276
375	ENSMUSG00000015850|Adamtsl4	arrhy	0	0	0	0	0.456956
376	ENSMUSG00000020709|Adap2	same	10.5371	5.16952	10.5371	5.16952	0.872093
377	ENSMUSG00000027951|Adar	same	2.65671	0.191768	2.65671	0.191768	0.627438
378	ENSMUSG00000020262|Adarb1	same	2.44647	3.15019	2.44647	3.15019	0.920796
379	ENSMUSG00000031949|Adat1	gain	0	0	0.882216	4.66996	0.472826
380	ENSMUSG00000019808|Adat2	arrhy	0	0	0	0	0.45965
381	ENSMUSG00000021044|Adck1	same	3.02461	6.21516	3.02461	6.21516	0.944813
382	ENSMUSG00000046947|Adck2	loss	2.4739	3.90796	0	0	0.524058
383	ENSMUSG00000022220|Adcy4	arrhy	0	0	0	0	0.675229
384	ENSMUSG00000022994|Adcy6	same	7.21305	2.65574	7.21305	2.65574	0.732834
385	ENSMUSG00000005580|Adcy9	same	2.44693	1.65935	2.44693	1.65935	0.640041
386	ENSMUSG00000029106|Add1	same	5.73354	1.31391	5.73354	1.31391	0.945687
387	ENSMUSG00000025026|Add3	arrhy	0	0	0	0	0.510642
388	ENSMUSG00000031486|Adgra2	arrhy	0	0	0	0	0.681127
389	ENSMUSG00000029090|Adgra3	same	4.5554	4.99269	4.5554	4.99269	0.878545
390	ENSMUSG00000004730|Adgre1	arrhy	0	0	0	0	0.770797
391	ENSMUSG00000032915|Adgre4	arrhy	0	0	0	0	0.47752
392	ENSMUSG00000002885|Adgre5	gain	0	0	4.90506	2.74279	0.727546
393	ENSMUSG00000056492|Adgrf5	gain	0	0	2.58029	2.34775	0.707642
394	ENSMUSG00000031785|Adgrg1	arrhy	0	0	0	0	0.840725
395	ENSMUSG00000060470|Adgrg3	same	1.27747	1.53036	1.27747	1.53036	0.888209
396	ENSMUSG00000028184|Adgrl2	arrhy	0	0	0	0	0.498182
397	ENSMUSG00000039167|Adgrl4	arrhy	0	0	0	0	0.783575
398	ENSMUSG00000074207|Adh1	same	779.183	5.24623	779.183	5.24623	0.67661
399	ENSMUSG00000037797|Adh4	same	82.8422	1.41991	82.8422	1.41991	0.659229
400	ENSMUSG00000028138|Adh5	loss	146.648	3.13994	0	0	0.941826
401	ENSMUSG00000055301|Adh7	arrhy	0	0	0	0	0.567716
402	ENSMUSG00000025911|Adhfe1	arrhy	0	0	0	0	0.791194
403	ENSMUSG00000020629|Adi1	loss	64.3932	2.90533	0	0	0.937707
404	ENSMUSG00000026457|Adipor1	same	12.7925	3.07185	12.7925	3.07185	0.48593
405	ENSMUSG00000030168|Adipor2	same	73.7438	5.95319	73.7438	5.95319	0.935246
406	ENSMUSG00000039197|Adk	same	118.351	3.6509	118.351	3.6509	0.599158
407	ENSMUSG00000030790|Adm	arrhy	0	0	0	0	0.742326
408	ENSMUSG00000051149|Adnp	arrhy	0	0	0	0	0.796222
409	ENSMUSG00000053950|Adnp2	arrhy	0	0	0	0	0.855342
410	ENSMUSG00000057134|Ado	same	2.30565	5.25817	2.30565	5.25817	0.961226
411	ENSMUSG00000025236|Adpgk	same	3.75502	4.2294	3.75502	4.2294	0.775995
412	ENSMUSG00000002844|Adprh	change	4.98919	0.293625	2.38037	5.72891	0.551284
413	ENSMUSG00000042558|Adprhl2	arrhy	0	0	0	0	0.676188
414	ENSMUSG00000020910|Adprm	same	9.93015	1.92059	9.93015	1.92059	0.70461
415	ENSMUSG00000045875|Adra1a	arrhy	0	0	0	0	0.820824
416	ENSMUSG00000050541|Adra1b	same	28.2157	6.26743	28.2157	6.26743	0.968097
417	ENSMUSG00000058620|Adra2b	loss	1.31295	0.118596	0	0	0.506871
418	ENSMUSG00000045730|Adrb2	loss	1.66466	3.47324	0	0	0.606812
419	ENSMUSG00000031489|Adrb3	gain	0	0	2.23155	1.3161	0.795479
420	ENSMUSG00000039041|Adrm1	arrhy	0	0	0	0	0.772183
421	ENSMUSG00000022407|Adsl	same	8.76038	5.3252	8.76038	5.3252	0.945273
422	ENSMUSG00000015961|Adss	same	5.66481	4.29085	5.66481	4.29085	0.909546
423	ENSMUSG00000011148|Adssl1	arrhy	0	0	0	0	0.659461
424	ENSMUSG00000058022|Adtrp	same	30.7662	4.33451	30.7662	4.33451	0.453295
425	ENSMUSG00000030232|Aebp2	arrhy	0	0	0	0	0.642407
426	ENSMUSG00000030609|Aen	same	5.26528	5.10442	5.26528	5.10442	0.798262
427	ENSMUSG00000054452|Aes	arrhy	0	0	0	0	0.786824
428	ENSMUSG00000033032|Afap1l1	arrhy	0	0	0	0	0.617609
429	ENSMUSG00000068036|Afdn	arrhy	0	0	0	0	0.612244
430	ENSMUSG00000029313|Aff1	same	1.56442	6.25754	1.56442	6.25754	0.69912
431	ENSMUSG00000049470|Aff4	arrhy	0	0	0	0	0.80429
432	ENSMUSG00000031967|Afg3l1	arrhy	0	0	0	0	0.866393
433	ENSMUSG00000024527|Afg3l2	same	11.896	3.20196	11.896	3.20196	0.73954
434	ENSMUSG00000029369|Afm	arrhy	0	0	0	0	0.535901
435	ENSMUSG00000017718|Afmid	gain	0	0	44.3465	5.96555	0.670439
436	ENSMUSG00000054932|Afp	loss	1.57768	6.1239	0	0	0.715624
437	ENSMUSG00000031521|Aga	arrhy	0	0	0	0	0.695535
438	ENSMUSG00000055013|Agap1	loss	0.92835	5.25459	0	0	0.68164
439	ENSMUSG00000023353|Agap3	same	8.4148	2.68598	8.4148	2.68598	0.966332
440	ENSMUSG00000038836|Agbl3	arrhy	0	0	0	0	0.842998
441	ENSMUSG00000029165|Agbl5	same	2.04986	1.9679	2.04986	1.9679	0.897651
442	ENSMUSG00000026159|Agfg1	arrhy	0	0	0	0	0.489539
443	ENSMUSG00000029722|Agfg2	arrhy	0	0	0	0	0.838609
444	ENSMUSG00000021681|Aggf1	same	2.73446	5.06661	2.73446	5.06661	0.762726
445	ENSMUSG00000029916|Agk	same	2.26137	0.449399	2.26137	0.449399	0.90175
446	ENSMUSG00000033400|Agl	arrhy	0	0	0	0	0.686418
447	ENSMUSG00000040706|Agmat	arrhy	0	0	0	0	0.477663
448	ENSMUSG00000050103|Agmo	arrhy	0	0	0	0	0.69567
449	ENSMUSG00000041530|Ago1	same	2.37013	1.26221	2.37013	1.26221	0.635548
450	ENSMUSG00000036698|Ago2	arrhy	0	0	0	0	0.668672
451	ENSMUSG00000028842|Ago3	gain	0	0	0.820465	3.06774	0.742663
452	ENSMUSG00000034254|Agpat1	same	8.58405	4.05963	8.58405	4.05963	0.919561
453	ENSMUSG00000026922|Agpat2	same	241.736	5.41438	241.736	5.41438	0.915402
454	ENSMUSG00000001211|Agpat3	arrhy	0	0	0	0	0.896868
455	ENSMUSG00000031467|Agpat5	same	2.73711	5.33581	2.73711	5.33581	0.96274
456	ENSMUSG00000029314|Agpat9	same	5.37772	3.51417	5.37772	3.51417	0.957605
457	ENSMUSG00000042410|Agps	arrhy	0	0	0	0	0.763224
458	ENSMUSG00000041936|Agrn	arrhy	0	0	0	0	0.737516
459	ENSMUSG00000031980|Agt	arrhy	0	0	0	0	0.790296
460	ENSMUSG00000021557|Agtpbp1	same	2.12558	5.80389	2.12558	5.80389	0.960032
461	ENSMUSG00000049115|Agtr1a	same	33.9423	1.18665	33.9423	1.18665	0.736279
462	ENSMUSG00000029007|Agtrap	gain	0	0	0.926034	2.76038	0.763126
463	ENSMUSG00000026272|Agxt	same	138.6	1.75702	138.6	1.75702	0.799864
464	ENSMUSG00000089678|Agxt2	arrhy	0	0	0	0	0.707877
465	ENSMUSG00000026491|Ahctf1	same	8.10664	5.80125	8.10664	5.80125	0.966983
466	ENSMUSG00000027597|Ahcy	same	662.24	4.11099	662.24	4.11099	0.491275
467	ENSMUSG00000027893|Ahcyl1	arrhy	0	0	0	0	0.664988
468	ENSMUSG00000029772|Ahcyl2	gain	0	0	3.25498	4.60946	0.505671
469	ENSMUSG00000037692|Ahdc1	arrhy	0	0	0	0	0.817781
470	ENSMUSG00000069833|Ahnak	arrhy	0	0	0	0	0.861004
471	ENSMUSG00000019256|Ahr	loss	7.06376	0.4428	0	0	0.716096
472	ENSMUSG00000021037|Ahsa1	same	78.7066	5.038	78.7066	5.038	0.962088
473	ENSMUSG00000020288|Ahsa2	same	14.3811	4.77528	14.3811	4.77528	0.775675
474	ENSMUSG00000022868|Ahsg	arrhy	0	0	0	0	0.709804
475	ENSMUSG00000042901|Aida	arrhy	0	0	0	0	0.878318
476	ENSMUSG00000024397|Aif1	arrhy	0	0	0	0	0.809174
477	ENSMUSG00000036932|Aifm1	arrhy	0	0	0	0	0.830384
478	ENSMUSG00000020085|Aifm2	same	12.2976	4.03352	12.2976	4.03352	0.91411
479	ENSMUSG00000022763|Aifm3	same	1.1008	1.8727	1.1008	1.8727	0.803404
480	ENSMUSG00000019866|Aim1	gain	0	0	3.18039	1.76276	0.472807
481	ENSMUSG00000028029|Aimp1	same	12.7309	3.78166	12.7309	3.78166	0.896865
482	ENSMUSG00000029610|Aimp2	same	5.80986	4.65613	5.80986	4.65613	0.958797
483	ENSMUSG00000024847|Aip	same	7.24927	4.48241	7.24927	4.48241	0.778983
484	ENSMUSG00000022178|Ajuba	same	1.76832	5.8352	1.76832	5.8352	0.938691
485	ENSMUSG00000028792|Ak2	same	117.887	3.10773	117.887	3.10773	0.940752
486	ENSMUSG00000024782|Ak3	loss	60.0768	3.64842	0	0	0.515493
487	ENSMUSG00000028527|Ak4	same	36.6232	3.84962	36.6232	3.84962	0.949216
488	ENSMUSG00000078941|Ak6	gain	0	0	9.69733	3.61987	0.509974
489	ENSMUSG00000018428|Akap1	arrhy	0	0	0	0	0.502254
490	ENSMUSG00000047804|Akap10	arrhy	0	0	0	0	0.889526
491	ENSMUSG00000022016|Akap11	arrhy	0	0	0	0	0.498129
492	ENSMUSG00000066406|Akap13	same	2.27335	3.30189	2.27335	3.30189	0.454665
493	ENSMUSG00000059708|Akap17b	loss	0.956936	5.68325	0	0	0.428254
494	ENSMUSG00000038729|Akap2	arrhy	0	0	0	0	0.849265
495	ENSMUSG00000039166|Akap7	same	5.02255	2.44934	5.02255	2.44934	0.825384
496	ENSMUSG00000024045|Akap8	same	5.44789	2.48622	5.44789	2.48622	0.929866
497	ENSMUSG00000002625|Akap8l	same	8.96103	1.96094	8.96103	1.96094	0.864107
498	ENSMUSG00000040407|Akap9	same	1.68454	2.7214	1.68454	2.7214	0.598869
499	ENSMUSG00000031023|Akip1	same	5.92324	2.30585	5.92324	2.30585	0.720424
500	ENSMUSG00000023075|Akirin1	same	6.94292	4.51728	6.94292	4.51728	0.855222
501	ENSMUSG00000028291|Akirin2	arrhy	0	0	0	0	0.899606
502	ENSMUSG00000028692|Akr1a1	arrhy	0	0	0	0	0.720099
503	ENSMUSG00000061758|Akr1b10	arrhy	0	0	0	0	0.807798
504	ENSMUSG00000001642|Akr1b3	arrhy	0	0	0	0	0.900122
505	ENSMUSG00000052131|Akr1b7	arrhy	0	0	0	0	0.855218
506	ENSMUSG00000029762|Akr1b8	arrhy	0	0	0	0	0.795071
507	ENSMUSG00000021211|Akr1c12	same	29.2705	3.2777	29.2705	3.2777	0.57523
508	ENSMUSG00000021213|Akr1c13	arrhy	0	0	0	0	0.737601
509	ENSMUSG00000033715|Akr1c14	arrhy	0	0	0	0	0.86419
510	ENSMUSG00000071551|Akr1c19	same	49.1417	3.82507	49.1417	3.82507	0.458423
511	ENSMUSG00000054757|Akr1c20	arrhy	0	0	0	0	0.793198
512	ENSMUSG00000021210|Akr1c6	arrhy	0	0	0	0	0.561048
513	ENSMUSG00000038641|Akr1d1	arrhy	0	0	0	0	0.822276
514	ENSMUSG00000045410|Akr1e1	arrhy	0	0	0	0	0.540959
515	ENSMUSG00000028743|Akr7a5	arrhy	0	0	0	0	0.855018
516	ENSMUSG00000001729|Akt1	same	8.81335	4.30108	8.81335	4.30108	0.961709
517	ENSMUSG00000011096|Akt1s1	arrhy	0	0	0	0	0.86589
518	ENSMUSG00000004056|Akt2	arrhy	0	0	0	0	0.575851
519	ENSMUSG00000031667|Aktip	arrhy	0	0	0	0	0.787086
520	ENSMUSG00000028393|Alad	arrhy	0	0	0	0	0.708761
521	ENSMUSG00000032786|Alas1	same	803.512	3.22877	803.512	3.22877	0.953344
522	ENSMUSG00000025270|Alas2	arrhy	0	0	0	0	0.869652
523	ENSMUSG00000029368|Alb	gain	0	0	24648.2	5.87312	0.678655
524	ENSMUSG00000022636|Alcam	arrhy	0	0	0	0	0.610048
525	ENSMUSG00000007833|Aldh16a1	arrhy	0	0	0	0	0.898072
526	ENSMUSG00000053279|Aldh1a1	arrhy	0	0	0	0	0.467702
527	ENSMUSG00000024747|Aldh1a7	same	65.3446	0.238626	65.3446	0.238626	0.905974
528	ENSMUSG00000035561|Aldh1b1	same	23.1996	0.22671	23.1996	0.22671	0.854404
529	ENSMUSG00000030088|Aldh1l1	arrhy	0	0	0	0	0.820492
530	ENSMUSG00000029455|Aldh2	arrhy	0	0	0	0	0.694018
531	ENSMUSG00000010025|Aldh3a2	same	87.6963	3.25614	87.6963	3.25614	0.729864
532	ENSMUSG00000024885|Aldh3b1	arrhy	0	0	0	0	0.882491
533	ENSMUSG00000028737|Aldh4a1	arrhy	0	0	0	0	0.639672
534	ENSMUSG00000035936|Aldh5a1	arrhy	0	0	0	0	0.645429
535	ENSMUSG00000021238|Aldh6a1	arrhy	0	0	0	0	0.883495
536	ENSMUSG00000053644|Aldh7a1	arrhy	0	0	0	0	0.827557
537	ENSMUSG00000037542|Aldh8a1	arrhy	0	0	0	0	0.700378
538	ENSMUSG00000026687|Aldh9a1	loss	54.9951	0.996235	0	0	0.566159
539	ENSMUSG00000030695|Aldoa	same	58.2083	4.18966	58.2083	4.18966	0.555948
540	ENSMUSG00000028307|Aldob	same	1131.39	4.79028	1131.39	4.79028	0.407225
541	ENSMUSG00000017390|Aldoc	loss	9.19611	2.56166	0	0	0.566877
542	ENSMUSG00000039427|Alg1	same	4.47107	3.88102	4.47107	3.88102	0.727422
543	ENSMUSG00000075470|Alg10b	arrhy	0	0	0	0	0.507414
544	ENSMUSG00000063362|Alg11	same	1.96425	3.98256	1.96425	3.98256	0.805906
545	ENSMUSG00000035845|Alg12	same	4.78692	5.40541	4.78692	5.40541	0.656558
546	ENSMUSG00000041718|Alg13	arrhy	0	0	0	0	0.887395
547	ENSMUSG00000039887|Alg14	arrhy	0	0	0	0	0.820543
548	ENSMUSG00000039740|Alg2	loss	7.11518	0.343275	0	0	0.912031
549	ENSMUSG00000033809|Alg3	same	4.59821	5.85382	4.59821	5.85382	0.652118
550	ENSMUSG00000036632|Alg5	arrhy	0	0	0	0	0.828239
551	ENSMUSG00000073792|Alg6	arrhy	0	0	0	0	0.700536
552	ENSMUSG00000032059|Alg9	same	1.76968	6.07056	1.76968	6.07056	0.484391
553	ENSMUSG00000079036|Alkbh1	arrhy	0	0	0	0	0.902769
554	ENSMUSG00000044339|Alkbh2	arrhy	0	0	0	0	0.61992
555	ENSMUSG00000039754|Alkbh4	arrhy	0	0	0	0	0.835493
556	ENSMUSG00000042650|Alkbh5	arrhy	0	0	0	0	0.875363
557	ENSMUSG00000042831|Alkbh6	arrhy	0	0	0	0	0.834895
558	ENSMUSG00000002661|Alkbh7	same	9.01879	5.85866	9.01879	5.85866	0.824436
559	ENSMUSG00000025899|Alkbh8	arrhy	0	0	0	0	0.728181
560	ENSMUSG00000060063|Alox5ap	arrhy	0	0	0	0	0.583283
561	ENSMUSG00000028766|Alpl	same	15.7364	4.56163	15.7364	4.56163	0.928942
562	ENSMUSG00000026024|Als2	same	6.02475	0.0313649	6.02475	0.0313649	0.906059
563	ENSMUSG00000044037|Als2cl	loss	6.42416	5.90541	0	0	0.476714
564	ENSMUSG00000025134|Alyref	same	3.90523	5.11044	3.90523	5.11044	0.41881
565	ENSMUSG00000060244|Alyref2	arrhy	0	0	0	0	0.646544
566	ENSMUSG00000022244|Amacr	same	16.7807	3.55511	16.7807	3.55511	0.85673
567	ENSMUSG00000028356|Ambp	arrhy	0	0	0	0	0.466895
568	ENSMUSG00000040506|Ambra1	loss	3.6198	2.5569	0	0	0.856657
569	ENSMUSG00000075232|Amd1	same	23.4434	4.27226	23.4434	4.27226	0.971442
570	ENSMUSG00000015890|Amdhd1	same	83.6884	1.08542	83.6884	1.08542	0.516358
571	ENSMUSG00000036820|Amdhd2	same	8.80976	3.00878	8.80976	3.00878	0.913684
572	ENSMUSG00000031751|Amfr	arrhy	0	0	0	0	0.592149
573	ENSMUSG00000050947|Amigo1	arrhy	0	0	0	0	0.818823
574	ENSMUSG00000048218|Amigo2	same	2.75686	3.39938	2.75686	3.39938	0.950698
575	ENSMUSG00000032593|Amigo3	arrhy	0	0	0	0	0.848874
576	ENSMUSG00000041915|Ammecr1l	arrhy	0	0	0	0	0.499888
577	ENSMUSG00000068250|Amn1	same	4.26666	2.99924	4.26666	2.99924	0.893494
578	ENSMUSG00000041688|Amot	arrhy	0	0	0	0	0.565181
579	ENSMUSG00000013076|Amotl1	arrhy	0	0	0	0	0.745957
580	ENSMUSG00000032531|Amotl2	loss	8.13415	3.38781	0	0	0.849732
581	ENSMUSG00000027889|Ampd2	same	3.88991	0.503729	3.88991	0.503729	0.627703
582	ENSMUSG00000032607|Amt	change	34.1471	0.634525	31.5699	0.227827	0.914445
583	ENSMUSG00000074264|Amy1	arrhy	0	0	0	0	0.696453
584	ENSMUSG00000020610|Amz2	gain	0	0	3.19866	1.96003	0.660102
585	ENSMUSG00000014355|Anapc1	gain	0	0	4.18731	1.54348	0.968198
586	ENSMUSG00000036977|Anapc10	arrhy	0	0	0	0	0.595819
587	ENSMUSG00000025135|Anapc11	arrhy	0	0	0	0	0.815299
588	ENSMUSG00000035048|Anapc13	arrhy	0	0	0	0	0.907032
589	ENSMUSG00000030649|Anapc15	arrhy	0	0	0	0	0.911358
590	ENSMUSG00000020107|Anapc16	arrhy	0	0	0	0	0.806647
591	ENSMUSG00000026965|Anapc2	same	5.07908	1.51562	5.07908	1.51562	0.803063
592	ENSMUSG00000029176|Anapc4	arrhy	0	0	0	0	0.848023
593	ENSMUSG00000029472|Anapc5	arrhy	0	0	0	0	0.705964
594	ENSMUSG00000029466|Anapc7	arrhy	0	0	0	0	0.894682
595	ENSMUSG00000072115|Ang	same	144.438	2.9743	144.438	2.9743	0.95511
596	ENSMUSG00000021257|Angel1	arrhy	0	0	0	0	0.897305
597	ENSMUSG00000026634|Angel2	same	1.79542	3.26952	1.79542	3.26952	0.402293
598	ENSMUSG00000004105|Angptl2	same	2.86777	2.15003	2.86777	2.15003	0.882438
599	ENSMUSG00000028553|Angptl3	change	211.697	4.60306	269.441	5.9905	0.726684
600	ENSMUSG00000002289|Angptl4	same	71.3428	3.30654	71.3428	3.30654	0.884359
601	ENSMUSG00000038742|Angptl6	arrhy	0	0	0	0	0.45071
602	ENSMUSG00000047822|Angptl8	same	195.8	5.07525	195.8	5.07525	0.910353
603	ENSMUSG00000022265|Ank	same	3.87518	4.66171	3.87518	4.66171	0.540001
604	ENSMUSG00000069601|Ank3	same	5.44265	1.64911	5.44265	1.64911	0.621776
605	ENSMUSG00000020790|Ankfy1	arrhy	0	0	0	0	0.64117
606	ENSMUSG00000024483|Ankhd1	same	3.41561	1.98659	3.41561	1.98659	0.734278
607	ENSMUSG00000040351|Ankib1	arrhy	0	0	0	0	0.793797
608	ENSMUSG00000029501|Ankle2	arrhy	0	0	0	0	0.828811
609	ENSMUSG00000036188|Ankmy2	arrhy	0	0	0	0	0.759116
610	ENSMUSG00000021661|Ankra2	arrhy	0	0	0	0	0.858152
611	ENSMUSG00000031508|Ankrd10	arrhy	0	0	0	0	0.867007
612	ENSMUSG00000035569|Ankrd11	same	4.61584	2.38183	4.61584	2.38183	0.475033
613	ENSMUSG00000034647|Ankrd12	gain	0	0	1.77218	2.51803	0.69793
614	ENSMUSG00000041870|Ankrd13a	same	5.85796	5.60465	5.85796	5.60465	0.6576
615	ENSMUSG00000037907|Ankrd13b	arrhy	0	0	0	0	0.458631
616	ENSMUSG00000039988|Ankrd13c	arrhy	0	0	0	0	0.784455
617	ENSMUSG00000047909|Ankrd16	same	7.76242	2.29556	7.76242	2.29556	0.518549
618	ENSMUSG00000067653|Ankrd23	same	1.55465	5.41845	1.55465	5.41845	0.691885
619	ENSMUSG00000054708|Ankrd24	arrhy	0	0	0	0	0.875303
620	ENSMUSG00000007827|Ankrd26	arrhy	0	0	0	0	0.87305
621	ENSMUSG00000034867|Ankrd27	same	3.79112	1.98131	3.79112	1.98131	0.729233
622	ENSMUSG00000014496|Ankrd28	arrhy	0	0	0	0	0.891592
623	ENSMUSG00000022237|Ankrd33b	gain	0	0	4.43922	5.94667	0.57733
624	ENSMUSG00000079610|Ankrd39	arrhy	0	0	0	0	0.437986
625	ENSMUSG00000020864|Ankrd40	gain	0	0	9.76847	5.63152	0.496795
626	ENSMUSG00000052331|Ankrd44	arrhy	0	0	0	0	0.834305
627	ENSMUSG00000048307|Ankrd46	same	11.0833	5.25333	11.0833	5.25333	0.963333
628	ENSMUSG00000031931|Ankrd49	arrhy	0	0	0	0	0.838273
629	ENSMUSG00000044864|Ankrd50	arrhy	0	0	0	0	0.8957
630	ENSMUSG00000014498|Ankrd52	gain	0	0	3.63527	2.18804	0.809279
631	ENSMUSG00000037904|Ankrd9	same	4.79778	4.57411	4.79778	4.57411	0.927841
632	ENSMUSG00000024219|Anks1	same	1.07962	3.28044	1.07962	3.28044	0.750559
633	ENSMUSG00000022515|Anks3	same	1.50469	4.43871	1.50469	4.43871	0.57779
634	ENSMUSG00000030909|Anks4b	arrhy	0	0	0	0	0.901829
635	ENSMUSG00000026199|Ankzf1	same	6.253	1.94291	6.253	1.94291	0.946898
636	ENSMUSG00000037949|Ano10	arrhy	0	0	0	0	0.833056
637	ENSMUSG00000064210|Ano6	arrhy	0	0	0	0	0.702052
638	ENSMUSG00000034863|Ano8	arrhy	0	0	0	0	0.821605
639	ENSMUSG00000032249|Anp32a	change	111.251	0.0212555	199.082	0.0298674	0.517165
640	ENSMUSG00000028333|Anp32b	same	9.04922	4.22469	9.04922	4.22469	0.567034
641	ENSMUSG00000015749|Anp32e	same	7.49533	5.49987	7.49533	5.49987	0.962713
642	ENSMUSG00000039062|Anpep	arrhy	0	0	0	0	0.717453
643	ENSMUSG00000029338|Antxr2	arrhy	0	0	0	0	0.599908
644	ENSMUSG00000024659|Anxa1	arrhy	0	0	0	0	0.746355
645	ENSMUSG00000021866|Anxa11	arrhy	0	0	0	0	0.718829
646	ENSMUSG00000032231|Anxa2	loss	5.03096	0.0585308	0	0	0.530608
647	ENSMUSG00000029484|Anxa3	arrhy	0	0	0	0	0.818007
648	ENSMUSG00000029994|Anxa4	loss	7.50017	2.75078	0	0	0.605403
649	ENSMUSG00000027712|Anxa5	arrhy	0	0	0	0	0.484387
650	ENSMUSG00000018340|Anxa6	arrhy	0	0	0	0	0.880394
651	ENSMUSG00000021814|Anxa7	same	30.1512	2.7976	30.1512	2.7976	0.945827
652	ENSMUSG00000063558|Aox1	change	7.0075	0.134685	14.6897	1.14294	0.740827
653	ENSMUSG00000064294|Aox3	gain	0	0	127.292	1.5099	0.630236
654	ENSMUSG00000074238|Ap1ar	same	2.24518	5.15538	2.24518	5.15538	0.422363
655	ENSMUSG00000009090|Ap1b1	same	7.02325	5.57324	7.02325	5.57324	0.486075
656	ENSMUSG00000031731|Ap1g1	same	4.56274	6.18881	4.56274	6.18881	0.545848
657	ENSMUSG00000040701|Ap1g2	same	4.03446	2.78035	4.03446	2.78035	0.948926
658	ENSMUSG00000003033|Ap1m1	same	5.89788	5.98232	5.89788	5.98232	0.964873
659	ENSMUSG00000004849|Ap1s1	arrhy	0	0	0	0	0.903224
660	ENSMUSG00000031367|Ap1s2	arrhy	0	0	0	0	0.564874
661	ENSMUSG00000060279|Ap2a1	arrhy	0	0	0	0	0.882705
662	ENSMUSG00000002957|Ap2a2	same	19.6943	5.87687	19.6943	5.87687	0.945792
663	ENSMUSG00000035152|Ap2b1	same	4.83258	5.95451	4.83258	5.95451	0.774899
664	ENSMUSG00000022841|Ap2m1	arrhy	0	0	0	0	0.797815
665	ENSMUSG00000008036|Ap2s1	arrhy	0	0	0	0	0.824576
666	ENSMUSG00000021686|Ap3b1	arrhy	0	0	0	0	0.409505
667	ENSMUSG00000020198|Ap3d1	loss	6.89196	5.86231	0	0	0.72763
668	ENSMUSG00000021824|Ap3m1	same	34.3824	3.39319	34.3824	3.39319	0.85931
669	ENSMUSG00000024480|Ap3s1	arrhy	0	0	0	0	0.85164
670	ENSMUSG00000063801|Ap3s2	loss	0.935577	0.537124	0	0	0.425945
671	ENSMUSG00000032952|Ap4b1	gain	0	0	2.57838	3.92212	0.4689
672	ENSMUSG00000001998|Ap4e1	gain	0	0	0.870284	2.0768	0.717477
673	ENSMUSG00000019518|Ap4m1	same	2.56886	2.32115	2.56886	2.32115	0.66122
674	ENSMUSG00000020955|Ap4s1	same	3.34687	4.48788	3.34687	4.48788	0.658264
675	ENSMUSG00000036291|Ap5m1	same	1.30032	2.0875	1.30032	2.0875	0.784791
676	ENSMUSG00000068264|Ap5s1	loss	9.43689	1.87605	0	0	0.418197
677	ENSMUSG00000039623|Ap5z1	same	2.11268	1.93357	2.11268	1.93357	0.846999
678	ENSMUSG00000004931|Apba3	same	12.977	4.99942	12.977	4.99942	0.928138
679	ENSMUSG00000026786|Apbb1ip	arrhy	0	0	0	0	0.806707
680	ENSMUSG00000029207|Apbb2	arrhy	0	0	0	0	0.703609
681	ENSMUSG00000005871|Apc	gain	0	0	1.54816	2.14428	0.565627
682	ENSMUSG00000026542|Apcs	arrhy	0	0	0	0	0.82885
683	ENSMUSG00000032590|Apeh	arrhy	0	0	0	0	0.768002
684	ENSMUSG00000035960|Apex1	same	11.0113	0.549871	11.0113	0.549871	0.831991
685	ENSMUSG00000025269|Apex2	same	1.53862	4.65941	1.53862	4.65941	0.47133
686	ENSMUSG00000015750|Aph1a	arrhy	0	0	0	0	0.698515
687	ENSMUSG00000032375|Aph1b	arrhy	0	0	0	0	0.552956
688	ENSMUSG00000053040|Aph1c	arrhy	0	0	0	0	0.731342
689	ENSMUSG00000027193|Api5	same	8.56829	5.21393	8.56829	5.21393	0.793315
690	ENSMUSG00000010911|Apip	arrhy	0	0	0	0	0.66794
691	ENSMUSG00000030051|Aplf	same	0.777284	1.29709	0.777284	1.29709	0.417561
692	ENSMUSG00000031996|Aplp2	arrhy	0	0	0	0	0.893948
693	ENSMUSG00000033096|Apmap	arrhy	0	0	0	0	0.89453
694	ENSMUSG00000032083|Apoa1	arrhy	0	0	0	0	0.673214
695	ENSMUSG00000028070|Apoa1bp	arrhy	0	0	0	0	0.888638
696	ENSMUSG00000005681|Apoa2	arrhy	0	0	0	0	0.796673
697	ENSMUSG00000032080|Apoa4	arrhy	0	0	0	0	0.839438
698	ENSMUSG00000032079|Apoa5	same	452.363	3.36571	452.363	3.36571	0.961732
699	ENSMUSG00000020609|Apob	arrhy	0	0	0	0	0.88925
700	ENSMUSG00000040613|Apobec1	same	6.64185	0.452087	6.64185	0.452087	0.840888
701	ENSMUSG00000009585|Apobec3	arrhy	0	0	0	0	0.54905
702	ENSMUSG00000040564|Apoc1	arrhy	0	0	0	0	0.91451
703	ENSMUSG00000002992|Apoc2	arrhy	0	0	0	0	0.837273
704	ENSMUSG00000032081|Apoc3	arrhy	0	0	0	0	0.69312
705	ENSMUSG00000074336|Apoc4	arrhy	0	0	0	0	0.886955
706	ENSMUSG00000002985|Apoe	arrhy	0	0	0	0	0.804907
707	ENSMUSG00000047631|Apof	arrhy	0	0	0	0	0.803812
708	ENSMUSG00000000049|Apoh	arrhy	0	0	0	0	0.697076
709	ENSMUSG00000010601|Apol7a	arrhy	0	0	0	0	0.638448
710	ENSMUSG00000057346|Apol9a	arrhy	0	0	0	0	0.479122
711	ENSMUSG00000068246|Apol9b	arrhy	0	0	0	0	0.541683
712	ENSMUSG00000024391|Apom	arrhy	0	0	0	0	0.810962
713	ENSMUSG00000051716|Apon	same	99.6389	6.11795	99.6389	6.11795	0.677926
714	ENSMUSG00000079508|Apoo	arrhy	0	0	0	0	0.656322
715	ENSMUSG00000025525|Apool	arrhy	0	0	0	0	0.804262
716	ENSMUSG00000037787|Apopt1	arrhy	0	0	0	0	0.859364
717	ENSMUSG00000022892|App	arrhy	0	0	0	0	0.916105
718	ENSMUSG00000018481|Appbp2	arrhy	0	0	0	0	0.471182
719	ENSMUSG00000040760|Appl1	same	1.10809	0.314308	1.10809	0.314308	0.84551
720	ENSMUSG00000020263|Appl2	same	6.6463	2.01136	6.6463	2.01136	0.763511
721	ENSMUSG00000006589|Aprt	arrhy	0	0	0	0	0.86625
722	ENSMUSG00000028411|Aptx	same	3.19192	2.33456	3.19192	2.33456	0.842256
723	ENSMUSG00000004655|Aqp1	same	15.0878	2.36922	15.0878	2.36922	0.486014
724	ENSMUSG00000042797|Aqp11	change	9.90739	3.81973	6.7816	4.75656	0.928622
725	ENSMUSG00000024411|Aqp4	gain	0	0	1.20192	2.71894	0.550043
726	ENSMUSG00000030762|Aqp8	same	202.247	0.256607	202.247	0.256607	0.786874
727	ENSMUSG00000032204|Aqp9	same	155.111	2.17156	155.111	2.17156	0.919416
728	ENSMUSG00000040383|Aqr	arrhy	0	0	0	0	0.473645
729	ENSMUSG00000046532|Ar	same	0.50177	4.58997	0.50177	4.58997	0.479565
730	ENSMUSG00000032812|Arap1	same	14.8853	0.634576	14.8853	0.634576	0.966692
731	ENSMUSG00000037999|Arap2	arrhy	0	0	0	0	0.497331
732	ENSMUSG00000024451|Arap3	arrhy	0	0	0	0	0.811063
733	ENSMUSG00000032096|Arcn1	arrhy	0	0	0	0	0.586125
734	ENSMUSG00000042350|Arel1	arrhy	0	0	0	0	0.731631
735	ENSMUSG00000048076|Arf1	arrhy	0	0	0	0	0.784959
736	ENSMUSG00000062421|Arf2	arrhy	0	0	0	0	0.444405
737	ENSMUSG00000051853|Arf3	same	6.7389	1.82611	6.7389	1.82611	0.925541
738	ENSMUSG00000021877|Arf4	same	28.6672	4.92855	28.6672	4.92855	0.736864
739	ENSMUSG00000020440|Arf5	same	44.3399	5.88815	44.3399	5.88815	0.750932
740	ENSMUSG00000044147|Arf6	same	5.46708	4.98239	5.46708	4.98239	0.481704
741	ENSMUSG00000027575|Arfgap1	same	4.43109	1.31985	4.43109	1.31985	0.885171
742	ENSMUSG00000027255|Arfgap2	same	13.4827	5.88958	13.4827	5.88958	0.521158
743	ENSMUSG00000054277|Arfgap3	arrhy	0	0	0	0	0.700864
744	ENSMUSG00000067851|Arfgef1	arrhy	0	0	0	0	0.880098
745	ENSMUSG00000074582|Arfgef2	arrhy	0	0	0	0	0.888111
746	ENSMUSG00000074513|Arfip1	loss	4.54972	5.78376	0	0	0.583237
747	ENSMUSG00000030881|Arfip2	arrhy	0	0	0	0	0.898169
748	ENSMUSG00000038671|Arfrp1	arrhy	0	0	0	0	0.705999
749	ENSMUSG00000019987|Arg1	loss	653.644	3.51245	0	0	0.442177
750	ENSMUSG00000040459|Arglu1	gain	0	0	5.95832	1.72588	0.579405
751	ENSMUSG00000027247|Arhgap1	loss	2.55102	5.88794	0	0	0.552108
752	ENSMUSG00000037148|Arhgap10	arrhy	0	0	0	0	0.6718
753	ENSMUSG00000041225|Arhgap12	same	2.24196	1.38968	2.24196	1.38968	0.553943
754	ENSMUSG00000030766|Arhgap17	gain	0	0	1.92237	2.41429	0.546671
755	ENSMUSG00000039031|Arhgap18	same	2.8387	1.20039	2.8387	1.20039	0.936796
756	ENSMUSG00000025154|Arhgap19	gain	0	0	1.0719	3.2312	0.876588
757	ENSMUSG00000036591|Arhgap21	same	5.37219	2.61812	5.37219	2.61812	0.897568
758	ENSMUSG00000057315|Arhgap24	same	4.09512	0.235741	4.09512	0.235741	0.969768
759	ENSMUSG00000036452|Arhgap26	same	3.10098	0.930753	3.10098	0.930753	0.868386
760	ENSMUSG00000039831|Arhgap29	gain	0	0	12.1262	0.453402	0.421407
761	ENSMUSG00000048865|Arhgap30	arrhy	0	0	0	0	0.437843
762	ENSMUSG00000022799|Arhgap31	arrhy	0	0	0	0	0.844112
763	ENSMUSG00000041444|Arhgap32	arrhy	0	0	0	0	0.728714
764	ENSMUSG00000058230|Arhgap35	arrhy	0	0	0	0	0.693892
765	ENSMUSG00000033697|Arhgap39	arrhy	0	0	0	0	0.788887
766	ENSMUSG00000031389|Arhgap4	arrhy	0	0	0	0	0.912027
767	ENSMUSG00000050730|Arhgap42	arrhy	0	0	0	0	0.701003
768	ENSMUSG00000035133|Arhgap5	arrhy	0	0	0	0	0.883164
769	ENSMUSG00000031355|Arhgap6	arrhy	0	0	0	0	0.550914
770	ENSMUSG00000040345|Arhgap9	gain	0	0	1.79709	3.066	0.756074
771	ENSMUSG00000025132|Arhgdia	arrhy	0	0	0	0	0.659956
772	ENSMUSG00000030220|Arhgdib	arrhy	0	0	0	0	0.719046
773	ENSMUSG00000040940|Arhgef1	same	7.3388	2.07307	7.3388	2.07307	0.895303
774	ENSMUSG00000040964|Arhgef10l	same	10.5448	1.0665	10.5448	1.0665	0.957626
775	ENSMUSG00000041977|Arhgef11	same	2.1393	1.29919	2.1393	1.29919	0.57082
776	ENSMUSG00000059495|Arhgef12	arrhy	0	0	0	0	0.765045
777	ENSMUSG00000052921|Arhgef15	arrhy	0	0	0	0	0.739225
778	ENSMUSG00000029032|Arhgef16	arrhy	0	0	0	0	0.443571
779	ENSMUSG00000004568|Arhgef18	arrhy	0	0	0	0	0.492005
780	ENSMUSG00000028919|Arhgef19	same	48.2484	5.83555	48.2484	5.83555	0.869879
781	ENSMUSG00000028059|Arhgef2	arrhy	0	0	0	0	0.675078
782	ENSMUSG00000036885|Arhgef26	same	6.53193	3.02177	6.53193	3.02177	0.847238
783	ENSMUSG00000021895|Arhgef3	same	3.17936	3.03514	3.17936	3.03514	0.711256
784	ENSMUSG00000045094|Arhgef37	same	2.84027	0.227792	2.84027	0.227792	0.811097
785	ENSMUSG00000004562|Arhgef40	arrhy	0	0	0	0	0.902111
786	ENSMUSG00000033542|Arhgef5	same	2.23552	1.13563	2.23552	1.13563	0.645108
787	ENSMUSG00000031133|Arhgef6	arrhy	0	0	0	0	0.753945
788	ENSMUSG00000031511|Arhgef7	same	5.0249	5.69845	5.0249	5.69845	0.95641
789	ENSMUSG00000025656|Arhgef9	same	1.06375	2.36959	1.06375	2.36959	0.598237
790	ENSMUSG00000007880|Arid1a	same	2.04447	1.31583	2.04447	1.31583	0.716226
791	ENSMUSG00000069729|Arid1b	arrhy	0	0	0	0	0.884505
792	ENSMUSG00000004661|Arid3b	same	0.620546	2.35364	0.620546	2.35364	0.49048
793	ENSMUSG00000048118|Arid4a	gain	0	0	2.10482	2.00736	0.799943
794	ENSMUSG00000039219|Arid4b	arrhy	0	0	0	0	0.472831
795	ENSMUSG00000037447|Arid5a	arrhy	0	0	0	0	0.790787
796	ENSMUSG00000019947|Arid5b	gain	0	0	6.41135	2.24505	0.678842
797	ENSMUSG00000025234|Arih1	arrhy	0	0	0	0	0.722692
798	ENSMUSG00000064145|Arih2	same	5.88369	2.56746	5.88369	2.56746	0.778903
799	ENSMUSG00000025870|Arl10	arrhy	0	0	0	0	0.733419
800	ENSMUSG00000022911|Arl13b	arrhy	0	0	0	0	0.823485
801	ENSMUSG00000027122|Arl14ep	arrhy	0	0	0	0	0.81937
802	ENSMUSG00000042348|Arl15	arrhy	0	0	0	0	0.849762
803	ENSMUSG00000057594|Arl16	same	2.14271	3.44739	2.14271	3.44739	0.814979
804	ENSMUSG00000024944|Arl2	arrhy	0	0	0	0	0.607942
805	ENSMUSG00000031776|Arl2bp	arrhy	0	0	0	0	0.568888
806	ENSMUSG00000025035|Arl3	arrhy	0	0	0	0	0.739132
807	ENSMUSG00000047446|Arl4a	arrhy	0	0	0	0	0.677081
808	ENSMUSG00000034936|Arl4d	arrhy	0	0	0	0	0.74981
809	ENSMUSG00000036093|Arl5a	gain	0	0	13.8694	4.83215	0.570766
810	ENSMUSG00000017418|Arl5b	same	3.74514	3.12894	3.74514	3.12894	0.804243
811	ENSMUSG00000022722|Arl6	arrhy	0	0	0	0	0.647871
812	ENSMUSG00000030654|Arl6ip1	same	26.2574	3.67828	26.2574	3.67828	0.798768
813	ENSMUSG00000029404|Arl6ip4	same	7.28499	3.46956	7.28499	3.46956	0.430305
814	ENSMUSG00000035199|Arl6ip5	same	7.82377	5.00382	7.82377	5.00382	0.627014
815	ENSMUSG00000026960|Arl6ip6	same	3.33662	3.16359	3.33662	3.16359	0.479446
816	ENSMUSG00000026426|Arl8a	same	2.3795	2.20447	2.3795	2.20447	0.552266
817	ENSMUSG00000030105|Arl8b	same	9.02041	4.88596	9.02041	4.88596	0.480919
818	ENSMUSG00000027599|Armc1	same	6.79926	4.44978	6.79926	4.44978	0.430414
819	ENSMUSG00000038525|Armc10	arrhy	0	0	0	0	0.641098
820	ENSMUSG00000042178|Armc5	arrhy	0	0	0	0	0.492617
821	ENSMUSG00000002343|Armc6	same	1.62613	5.06515	1.62613	5.06515	0.815127
822	ENSMUSG00000057219|Armc7	arrhy	0	0	0	0	0.694614
823	ENSMUSG00000032468|Armc8	same	1.61405	5.17701	1.61405	5.17701	0.704325
824	ENSMUSG00000062590|Armc9	same	1.52288	0.171028	1.52288	0.171028	0.943675
825	ENSMUSG00000049047|Armcx3	arrhy	0	0	0	0	0.774048
826	ENSMUSG00000072969|Armcx5	same	0.650799	0.967111	0.650799	0.967111	0.561579
827	ENSMUSG00000061759|Armt1	same	5.18248	4.90731	5.18248	4.90731	0.904615
828	ENSMUSG00000015522|Arnt	arrhy	0	0	0	0	0.897583
829	ENSMUSG00000055116|Arntl	same	20.8396	6.11182	20.8396	6.11182	0.964731
830	ENSMUSG00000029621|Arpc1a	arrhy	0	0	0	0	0.660344
831	ENSMUSG00000029622|Arpc1b	arrhy	0	0	0	0	0.429261
832	ENSMUSG00000029465|Arpc3	arrhy	0	0	0	0	0.785961
833	ENSMUSG00000079426|Arpc4	arrhy	0	0	0	0	0.889745
834	ENSMUSG00000008475|Arpc5	arrhy	0	0	0	0	0.830939
835	ENSMUSG00000026755|Arpc5l	same	14.8213	4.9619	14.8213	4.9619	0.775002
836	ENSMUSG00000039043|Arpin	arrhy	0	0	0	0	0.872909
837	ENSMUSG00000007656|Arpp19	arrhy	0	0	0	0	0.872751
838	ENSMUSG00000018909|Arrb1	arrhy	0	0	0	0	0.42956
839	ENSMUSG00000060216|Arrb2	arrhy	0	0	0	0	0.799237
840	ENSMUSG00000026972|Arrdc1	same	2.05833	2.07884	2.05833	2.07884	0.80455
841	ENSMUSG00000002910|Arrdc2	same	9.59212	2.6192	9.59212	2.6192	0.632284
842	ENSMUSG00000074794|Arrdc3	same	83.9266	1.55694	83.9266	1.55694	0.961914
843	ENSMUSG00000042659|Arrdc4	same	3.63411	2.37595	3.63411	2.37595	0.802773
844	ENSMUSG00000022620|Arsa	gain	0	0	10.6105	1.56756	0.476863
845	ENSMUSG00000042082|Arsb	arrhy	0	0	0	0	0.578706
846	ENSMUSG00000020604|Arsg	same	5.26947	6.21924	5.26947	6.21924	0.608152
847	ENSMUSG00000021592|Arsk	arrhy	0	0	0	0	0.892809
848	ENSMUSG00000034842|Art3	arrhy	0	0	0	0	0.618897
849	ENSMUSG00000030217|Art4	arrhy	0	0	0	0	0.757533
850	ENSMUSG00000031982|Arv1	arrhy	0	0	0	0	0.751765
851	ENSMUSG00000000325|Arvcf	same	2.65872	1.48572	2.65872	1.48572	0.69698
852	ENSMUSG00000003559|As3mt	same	23.5456	5.54293	23.5456	5.54293	0.853513
853	ENSMUSG00000031591|Asah1	same	6.76353	2.49246	6.76353	2.49246	0.708206
854	ENSMUSG00000024887|Asah2	same	2.43853	2.76145	2.43853	2.76145	0.843479
855	ENSMUSG00000022377|Asap1	same	2.27091	0.951603	2.27091	0.951603	0.900405
856	ENSMUSG00000052632|Asap2	same	6.5599	0.108623	6.5599	0.108623	0.963916
857	ENSMUSG00000033781|Asb13	same	17.129	5.8071	17.129	5.8071	0.838131
858	ENSMUSG00000021200|Asb2	same	1.0283	5.07675	1.0283	5.07675	0.451093
859	ENSMUSG00000039483|Asb6	arrhy	0	0	0	0	0.790279
860	ENSMUSG00000030509|Asb7	arrhy	0	0	0	0	0.575802
861	ENSMUSG00000048175|Asb8	arrhy	0	0	0	0	0.91535
862	ENSMUSG00000044475|Ascc1	loss	4.14431	3.39325	0	0	0.609942
863	ENSMUSG00000020412|Ascc2	arrhy	0	0	0	0	0.821747
864	ENSMUSG00000038774|Ascc3	arrhy	0	0	0	0	0.782807
865	ENSMUSG00000019857|Asf1a	arrhy	0	0	0	0	0.910912
866	ENSMUSG00000020884|Asgr1	arrhy	0	0	0	0	0.522855
867	ENSMUSG00000040963|Asgr2	arrhy	0	0	0	0	0.481499
868	ENSMUSG00000028053|Ash1l	arrhy	0	0	0	0	0.539883
869	ENSMUSG00000031575|Ash2l	arrhy	0	0	0	0	0.790562
870	ENSMUSG00000028008|Asic5	same	2.27672	4.28515	2.27672	4.28515	0.794805
871	ENSMUSG00000025533|Asl	same	386.017	4.86636	386.017	4.86636	0.559529
872	ENSMUSG00000052456|Asna1	arrhy	0	0	0	0	0.663156
873	ENSMUSG00000029752|Asns	gain	0	0	4.96014	1.27827	0.923505
874	ENSMUSG00000026095|Asnsd1	arrhy	0	0	0	0	0.833536
875	ENSMUSG00000020774|Aspa	same	7.00893	4.91906	7.00893	4.91906	0.830163
876	ENSMUSG00000037686|Aspg	change	65.1999	2.57707	38.6679	1.86516	0.746031
877	ENSMUSG00000028207|Asph	same	5.50921	5.96431	5.50921	5.96431	0.851066
878	ENSMUSG00000025142|Aspscr1	arrhy	0	0	0	0	0.61485
879	ENSMUSG00000024654|Asrgl1	same	1.88074	3.73904	1.88074	3.73904	0.580066
880	ENSMUSG00000076441|Ass1	arrhy	0	0	0	0	0.757793
881	ENSMUSG00000032567|Aste1	same	1.03048	2.90534	1.03048	2.90534	0.690314
882	ENSMUSG00000040250|Asun	loss	7.3416	4.76745	0	0	0.571308
883	ENSMUSG00000042548|Asxl1	gain	0	0	1.85455	1.4766	0.537258
884	ENSMUSG00000037486|Asxl2	gain	0	0	1.89917	2.62945	0.467986
885	ENSMUSG00000013662|Atad1	same	5.29526	4.74629	5.29526	4.74629	0.868825
886	ENSMUSG00000052812|Atad2b	arrhy	0	0	0	0	0.843198
887	ENSMUSG00000029036|Atad3a	arrhy	0	0	0	0	0.868846
888	ENSMUSG00000024426|Atat1	arrhy	0	0	0	0	0.785486
889	ENSMUSG00000030850|Ate1	arrhy	0	0	0	0	0.906629
890	ENSMUSG00000023027|Atf1	arrhy	0	0	0	0	0.832148
891	ENSMUSG00000027104|Atf2	arrhy	0	0	0	0	0.872521
892	ENSMUSG00000026628|Atf3	same	2.20874	4.65321	2.20874	4.65321	0.966602
893	ENSMUSG00000042406|Atf4	arrhy	0	0	0	0	0.833345
894	ENSMUSG00000038539|Atf5	loss	307.68	0.228745	0	0	0.767743
895	ENSMUSG00000026663|Atf6	arrhy	0	0	0	0	0.88884
896	ENSMUSG00000015461|Atf6b	same	6.95994	5.53939	6.95994	5.53939	0.699044
897	ENSMUSG00000099083|Atf7	same	1.82476	1.96419	1.82476	1.96419	0.729217
898	ENSMUSG00000030213|Atf7ip	same	1.43155	0.634851	1.43155	0.634851	0.63058
899	ENSMUSG00000021619|Atg10	arrhy	0	0	0	0	0.819159
900	ENSMUSG00000037204|Atg101	gain	0	0	18.877	6.14359	0.481322
901	ENSMUSG00000032905|Atg12	gain	0	0	4.07595	4.61706	0.720044
902	ENSMUSG00000027244|Atg13	same	8.06224	1.44864	8.06224	1.44864	0.930534
903	ENSMUSG00000037526|Atg14	same	3.4786	2.66196	3.4786	2.66196	0.859842
904	ENSMUSG00000026289|Atg16l1	same	3.53937	3.35217	3.53937	3.35217	0.790545
905	ENSMUSG00000047767|Atg16l2	same	3.87196	1.59437	3.87196	1.59437	0.763026
906	ENSMUSG00000024773|Atg2a	same	6.52817	2.10171	6.52817	2.10171	0.930981
907	ENSMUSG00000041341|Atg2b	arrhy	0	0	0	0	0.681385
908	ENSMUSG00000022663|Atg3	same	11.0272	5.03789	11.0272	5.03789	0.594925
909	ENSMUSG00000079418|Atg4a	arrhy	0	0	0	0	0.422084
910	ENSMUSG00000026280|Atg4b	arrhy	0	0	0	0	0.873844
911	ENSMUSG00000028550|Atg4c	same	1.90046	5.14497	1.90046	5.14497	0.679956
912	ENSMUSG00000002820|Atg4d	same	8.18327	3.53271	8.18327	3.53271	0.483018
913	ENSMUSG00000038160|Atg5	same	7.39924	6.05778	7.39924	6.05778	0.935879
914	ENSMUSG00000030314|Atg7	same	5.11632	0.836756	5.11632	0.836756	0.42082
915	ENSMUSG00000033124|Atg9a	arrhy	0	0	0	0	0.831708
916	ENSMUSG00000026192|Atic	same	6.20407	5.19119	6.20407	5.19119	0.884576
917	ENSMUSG00000059811|Atl2	same	25.9068	3.87706	25.9068	3.87706	0.96255
918	ENSMUSG00000024759|Atl3	same	6.61454	1.2336	6.61454	1.2336	0.665822
919	ENSMUSG00000034218|Atm	arrhy	0	0	0	0	0.421022
920	ENSMUSG00000047388|Atmin	same	0.865181	2.28827	0.865181	2.28827	0.571387
921	ENSMUSG00000004263|Atn1	arrhy	0	0	0	0	0.473723
922	ENSMUSG00000037621|Atoh8	arrhy	0	0	0	0	0.912924
923	ENSMUSG00000018585|Atox1	arrhy	0	0	0	0	0.91208
924	ENSMUSG00000031441|Atp11a	arrhy	0	0	0	0	0.821957
925	ENSMUSG00000037400|Atp11b	loss	4.14475	3.12328	0	0	0.526953
926	ENSMUSG00000062949|Atp11c	same	17.9346	2.08269	17.9346	2.08269	0.846616
927	ENSMUSG00000031862|Atp13a1	arrhy	0	0	0	0	0.869314
928	ENSMUSG00000036622|Atp13a2	arrhy	0	0	0	0	0.57479
929	ENSMUSG00000022533|Atp13a3	arrhy	0	0	0	0	0.868631
930	ENSMUSG00000033161|Atp1a1	same	57.7685	3.89058	57.7685	3.89058	0.420073
931	ENSMUSG00000026576|Atp1b1	same	26.3129	4.06442	26.3129	4.06442	0.758084
932	ENSMUSG00000032412|Atp1b3	arrhy	0	0	0	0	0.631474
933	ENSMUSG00000029467|Atp2a2	same	28.6646	5.46413	28.6646	5.46413	0.680093
934	ENSMUSG00000019943|Atp2b1	arrhy	0	0	0	0	0.816842
935	ENSMUSG00000030302|Atp2b2	change	4.95136	5.72409	2.78244	4.98759	0.479312
936	ENSMUSG00000032570|Atp2c1	arrhy	0	0	0	0	0.726594
937	ENSMUSG00000025428|Atp5a1	arrhy	0	0	0	0	0.886801
938	ENSMUSG00000025393|Atp5b	arrhy	0	0	0	0	0.829263
939	ENSMUSG00000025781|Atp5c1	arrhy	0	0	0	0	0.616959
940	ENSMUSG00000003072|Atp5d	arrhy	0	0	0	0	0.763558
941	ENSMUSG00000016252|Atp5e	arrhy	0	0	0	0	0.918559
942	ENSMUSG00000000563|Atp5f1	arrhy	0	0	0	0	0.79492
943	ENSMUSG00000006057|Atp5g1	arrhy	0	0	0	0	0.840399
944	ENSMUSG00000062683|Atp5g2	arrhy	0	0	0	0	0.512284
945	ENSMUSG00000018770|Atp5g3	arrhy	0	0	0	0	0.886082
946	ENSMUSG00000034566|Atp5h	arrhy	0	0	0	0	0.726585
947	ENSMUSG00000022890|Atp5j	arrhy	0	0	0	0	0.889081
948	ENSMUSG00000038690|Atp5j2	arrhy	0	0	0	0	0.870955
949	ENSMUSG00000050856|Atp5k	arrhy	0	0	0	0	0.900516
950	ENSMUSG00000038717|Atp5l	arrhy	0	0	0	0	0.896821
951	ENSMUSG00000022956|Atp5o	arrhy	0	0	0	0	0.505162
952	ENSMUSG00000054894|Atp5s	same	2.03347	1.91151	2.03347	1.91151	0.536592
953	ENSMUSG00000057229|Atp5sl	change	33.9528	3.01477	23.483	2.25689	0.809014
954	ENSMUSG00000019087|Atp6ap1	same	15.3693	5.2906	15.3693	5.2906	0.92063
955	ENSMUSG00000031007|Atp6ap2	same	7.85985	3.84637	7.85985	3.84637	0.82204
956	ENSMUSG00000019302|Atp6v0a1	arrhy	0	0	0	0	0.597295
957	ENSMUSG00000038023|Atp6v0a2	change	4.24162	4.73813	5.21064	3.42699	0.785877
958	ENSMUSG00000033379|Atp6v0b	same	32.1883	3.46753	32.1883	3.46753	0.467527
959	ENSMUSG00000024121|Atp6v0c	arrhy	0	0	0	0	0.524673
960	ENSMUSG00000013160|Atp6v0d1	same	15.5705	4.38202	15.5705	4.38202	0.867301
961	ENSMUSG00000028238|Atp6v0d2	same	5.85166	2.45123	5.85166	2.45123	0.509398
962	ENSMUSG00000015575|Atp6v0e	same	21.8575	4.77677	21.8575	4.77677	0.912351
963	ENSMUSG00000052459|Atp6v1a	arrhy	0	0	0	0	0.900271
964	ENSMUSG00000006273|Atp6v1b2	arrhy	0	0	0	0	0.627737
965	ENSMUSG00000022295|Atp6v1c1	same	8.04025	3.1656	8.04025	3.1656	0.969468
966	ENSMUSG00000021114|Atp6v1d	same	18.3253	4.155	18.3253	4.155	0.970463
967	ENSMUSG00000019210|Atp6v1e1	same	46.2051	3.74659	46.2051	3.74659	0.944325
968	ENSMUSG00000004285|Atp6v1f	arrhy	0	0	0	0	0.896096
969	ENSMUSG00000039105|Atp6v1g1	arrhy	0	0	0	0	0.902941
970	ENSMUSG00000033793|Atp6v1h	arrhy	0	0	0	0	0.812618
971	ENSMUSG00000006567|Atp7b	arrhy	0	0	0	0	0.847315
972	ENSMUSG00000037685|Atp8a1	arrhy	0	0	0	0	0.785832
973	ENSMUSG00000039529|Atp8b1	same	4.5774	6.10802	4.5774	6.10802	0.859153
974	ENSMUSG00000027546|Atp9a	arrhy	0	0	0	0	0.900498
975	ENSMUSG00000024566|Atp9b	gain	0	0	1.68064	2.00145	0.411163
976	ENSMUSG00000028710|Atpaf1	same	3.18952	6.04883	3.18952	6.04883	0.711069
977	ENSMUSG00000042709|Atpaf2	gain	0	0	6.90346	4.61994	0.630523
978	ENSMUSG00000054428|Atpif1	arrhy	0	0	0	0	0.856056
979	ENSMUSG00000032409|Atr	same	1.17697	2.28988	1.17697	2.28988	0.449151
980	ENSMUSG00000013622|Atraid	same	29.4687	3.71672	29.4687	3.71672	0.867822
981	ENSMUSG00000025646|Atrip	loss	1.83791	0.163252	0	0	0.454991
982	ENSMUSG00000054843|Atrnl1	arrhy	0	0	0	0	0.594326
983	ENSMUSG00000031229|Atrx	gain	0	0	5.11848	1.87322	0.593345
984	ENSMUSG00000046876|Atxn1	same	1.51208	5.74721	1.51208	5.74721	0.738253
985	ENSMUSG00000016541|Atxn10	arrhy	0	0	0	0	0.560394
986	ENSMUSG00000069895|Atxn1l	same	0.939715	0.675524	0.939715	0.675524	0.505324
987	ENSMUSG00000042605|Atxn2	gain	0	0	12.9613	1.85073	0.564111
988	ENSMUSG00000032637|Atxn2l	same	11.6207	2.04365	11.6207	2.04365	0.88153
989	ENSMUSG00000021189|Atxn3	arrhy	0	0	0	0	0.545785
990	ENSMUSG00000021738|Atxn7	same	1.9111	3.04493	1.9111	3.04493	0.68144
991	ENSMUSG00000020564|Atxn7l1	same	2.88799	6.27876	2.88799	6.27876	0.772702
992	ENSMUSG00000059995|Atxn7l3	loss	3.73461	3.62357	0	0	0.437439
993	ENSMUSG00000074748|Atxn7l3b	arrhy	0	0	0	0	0.534241
994	ENSMUSG00000021460|Auh	same	19.0541	2.86917	19.0541	2.86917	0.949952
995	ENSMUSG00000068328|Aup1	same	23.8974	4.49931	23.8974	4.49931	0.866807
996	ENSMUSG00000027496|Aurka	same	0.576896	4.8444	0.576896	4.8444	0.511695
997	ENSMUSG00000065990|Aurkaip1	arrhy	0	0	0	0	0.877921
998	ENSMUSG00000003604|Aven	same	5.56484	5.32551	5.56484	5.32551	0.557967
999	ENSMUSG00000029787|Avl9	same	2.58254	1.16761	2.58254	1.16761	0.652918
1000	ENSMUSG00000018821|Avpi1	arrhy	0	0	0	0	0.788053
1001	ENSMUSG00000020123|Avpr1a	change	33.0215	0.193029	21.7964	5.73511	0.842092
1002	ENSMUSG00000024182|Axin1	arrhy	0	0	0	0	0.83908
1003	ENSMUSG00000000142|Axin2	same	2.30816	0.61277	2.30816	0.61277	0.446629
1004	ENSMUSG00000002602|Axl	arrhy	0	0	0	0	0.670443
1005	ENSMUSG00000037053|Azgp1	arrhy	0	0	0	0	0.643651
1006	ENSMUSG00000039285|Azi2	same	10.8679	2.20387	10.8679	2.20387	0.96442
1007	ENSMUSG00000037458|Azin1	same	12.3245	3.56277	12.3245	3.56277	0.631931
1008	ENSMUSG00000028789|Azin2	change	4.44849	2.62785	1.73706	2.37194	0.785285
1009	ENSMUSG00000027165|B230118H07Rik	arrhy	0	0	0	0	0.764433
1010	ENSMUSG00000045767|B230219D22Rik	gain	0	0	2.44514	4.77053	0.613675
1011	ENSMUSG00000060802|B2m	arrhy	0	0	0	0	0.488176
1012	ENSMUSG00000039242|B3galnt2	same	3.53055	5.05658	3.53055	5.05658	0.894933
1013	ENSMUSG00000034780|B3galt1	arrhy	0	0	0	0	0.86437
1014	ENSMUSG00000050796|B3galt6	same	0.689733	4.71261	0.689733	4.71261	0.56194
1015	ENSMUSG00000071649|B3gat3	same	13.366	6.13507	13.366	6.13507	0.88744
1016	ENSMUSG00000051650|B3gnt2	arrhy	0	0	0	0	0.715242
1017	ENSMUSG00000031803|B3gnt3	arrhy	0	0	0	0	0.777129
1018	ENSMUSG00000046605|B3gntl1	arrhy	0	0	0	0	0.880095
1019	ENSMUSG00000006731|B4galnt1	arrhy	0	0	0	0	0.882309
1020	ENSMUSG00000052423|B4galt3	loss	3.98714	3.36041	0	0	0.408974
1021	ENSMUSG00000017929|B4galt5	loss	12.6213	4.06672	0	0	0.835752
1022	ENSMUSG00000021504|B4galt7	same	2.33581	5.18498	2.33581	5.18498	0.610495
1023	ENSMUSG00000047379|B4gat1	arrhy	0	0	0	0	0.820381
1024	ENSMUSG00000063439|B9d2	same	3.09513	3.4208	3.09513	3.4208	0.621939
1025	ENSMUSG00000006010|BC003331	arrhy	0	0	0	0	0.727118
1026	ENSMUSG00000067722|BC003965	arrhy	0	0	0	0	0.559893
1027	ENSMUSG00000052712|BC004004	same	49.8109	0.0923731	49.8109	0.0923731	0.955927
1028	ENSMUSG00000019132|BC005537	same	29.7498	4.67031	29.7498	4.67031	0.708742
1029	ENSMUSG00000079065|BC005561	gain	0	0	1.23233	1.8654	0.942713
1030	ENSMUSG00000030780|BC017158	arrhy	0	0	0	0	0.752535
1031	ENSMUSG00000039294|BC017643	arrhy	0	0	0	0	0.64657
1032	ENSMUSG00000031853|BC021891	arrhy	0	0	0	0	0.704274
1033	ENSMUSG00000044361|BC024139	same	2.07105	2.19962	2.07105	2.19962	0.685891
1034	ENSMUSG00000078786|BC024978	same	1.31295	4.63071	1.31295	4.63071	0.676733
1035	ENSMUSG00000047728|BC025446	arrhy	0	0	0	0	0.877995
1036	ENSMUSG00000033488|BC026585	arrhy	0	0	0	0	0.785582
1037	ENSMUSG00000038543|BC028528	arrhy	0	0	0	0	0.884554
1038	ENSMUSG00000047617|BC029214	same	44.9863	5.90206	44.9863	5.90206	0.953079
1039	ENSMUSG00000074649|BC029722	arrhy	0	0	0	0	0.491124
1040	ENSMUSG00000046096|BC030336	same	2.67727	3.68595	2.67727	3.68595	0.47455
1041	ENSMUSG00000036299|BC031181	same	19.1796	5.46886	19.1796	5.46886	0.842045
1042	ENSMUSG00000036948|BC037034	arrhy	0	0	0	0	0.899074
1043	ENSMUSG00000053684|BC048403	arrhy	0	0	0	0	0.785212
1044	ENSMUSG00000047228|BC048546	loss	15.6546	1.87631	0	0	0.512093
1045	ENSMUSG00000040282|BC052040	same	0.995451	1.17649	0.995451	1.17649	0.957622
1046	ENSMUSG00000051721|BC068281	arrhy	0	0	0	0	0.701703
1047	ENSMUSG00000074639|BC089597	arrhy	0	0	0	0	0.847642
1048	ENSMUSG00000039653|Baat	same	47.0165	5.50816	47.0165	5.50816	0.554051
1049	ENSMUSG00000031820|Babam1	arrhy	0	0	0	0	0.689156
1050	ENSMUSG00000032086|Bace1	same	1.87011	5.14957	1.87011	5.14957	0.420201
1051	ENSMUSG00000040605|Bace2	arrhy	0	0	0	0	0.419562
1052	ENSMUSG00000025612|Bach1	same	5.62676	2.70292	5.62676	2.70292	0.961841
1053	ENSMUSG00000024959|Bad	arrhy	0	0	0	0	0.705569
1054	ENSMUSG00000028416|Bag1	same	24.7247	5.1251	24.7247	5.1251	0.49281
1055	ENSMUSG00000042215|Bag2	gain	0	0	1.93943	5.04331	0.837881
1056	ENSMUSG00000030847|Bag3	same	9.33415	4.59093	9.33415	4.59093	0.879646
1057	ENSMUSG00000037316|Bag4	same	4.64832	2.44522	4.64832	2.44522	0.826109
1058	ENSMUSG00000049792|Bag5	arrhy	0	0	0	0	0.727283
1059	ENSMUSG00000024392|Bag6	same	7.44106	1.59924	7.44106	1.59924	0.631795
1060	ENSMUSG00000039741|Bahcc1	arrhy	0	0	0	0	0.759396
1061	ENSMUSG00000040007|Bahd1	arrhy	0	0	0	0	0.680418
1062	ENSMUSG00000025372|Baiap2	same	19.0648	5.4944	19.0648	5.4944	0.967323
1063	ENSMUSG00000038859|Baiap2l1	same	10.5369	3.73302	10.5369	3.73302	0.899911
1064	ENSMUSG00000057789|Bak1	arrhy	0	0	0	0	0.739416
1065	ENSMUSG00000024844|Banf1	arrhy	0	0	0	0	0.537016
1066	ENSMUSG00000025316|Banp	loss	3.37621	2.99252	0	0	0.481598
1067	ENSMUSG00000021901|Bap1	arrhy	0	0	0	0	0.845952
1068	ENSMUSG00000045763|Basp1	arrhy	0	0	0	0	0.57839
1069	ENSMUSG00000026630|Batf3	arrhy	0	0	0	0	0.47393
1070	ENSMUSG00000003873|Bax	arrhy	0	0	0	0	0.905683
1071	ENSMUSG00000035021|Baz1a	same	1.55921	3.6925	1.55921	3.6925	0.748181
1072	ENSMUSG00000002748|Baz1b	same	7.22021	3.85064	7.22021	3.85064	0.925248
1073	ENSMUSG00000040054|Baz2a	gain	0	0	2.22896	1.84844	0.906316
1074	ENSMUSG00000026987|Baz2b	arrhy	0	0	0	0	0.878662
1075	ENSMUSG00000002083|Bbc3	change	14.0038	0.855568	8.48278	0.301537	0.697403
1076	ENSMUSG00000084957|Bbip1	arrhy	0	0	0	0	0.901808
1077	ENSMUSG00000041660|Bbox1	same	26.7757	2.55029	26.7757	2.55029	0.91625
1078	ENSMUSG00000035759|Bbs10	same	1.18453	5.34223	1.18453	5.34223	0.458223
1079	ENSMUSG00000031755|Bbs2	arrhy	0	0	0	0	0.705763
1080	ENSMUSG00000025235|Bbs4	arrhy	0	0	0	0	0.604005
1081	ENSMUSG00000063145|Bbs5	arrhy	0	0	0	0	0.866227
1082	ENSMUSG00000037325|Bbs7	same	0.904245	1.7805	0.904245	1.7805	0.746322
1083	ENSMUSG00000035919|Bbs9	arrhy	0	0	0	0	0.748647
1084	ENSMUSG00000022641|Bbx	arrhy	0	0	0	0	0.766105
1085	ENSMUSG00000002980|Bcam	arrhy	0	0	0	0	0.790388
1086	ENSMUSG00000020650|Bcap29	arrhy	0	0	0	0	0.736178
1087	ENSMUSG00000002015|Bcap31	gain	0	0	52.2364	4.93368	0.661274
1088	ENSMUSG00000031955|Bcar1	same	5.35987	1.24972	5.35987	1.24972	0.626327
1089	ENSMUSG00000028121|Bcar3	same	14.4235	6.0978	14.4235	6.0978	0.818258
1090	ENSMUSG00000005687|Bcas2	arrhy	0	0	0	0	0.814156
1091	ENSMUSG00000059439|Bcas3	same	5.54871	2.66465	5.54871	2.66465	0.954727
1092	ENSMUSG00000030826|Bcat2	arrhy	0	0	0	0	0.859048
1093	ENSMUSG00000030983|Bccip	arrhy	0	0	0	0	0.717446
1094	ENSMUSG00000037525|Bcdin3d	arrhy	0	0	0	0	0.867384
1095	ENSMUSG00000027792|Bche	arrhy	0	0	0	0	0.897425
1096	ENSMUSG00000060376|Bckdha	loss	106.435	2.56036	0	0	0.513503
1097	ENSMUSG00000032263|Bckdhb	same	15.5619	3.58537	15.5619	3.58537	0.815341
1098	ENSMUSG00000030802|Bckdk	same	2.53996	6.02776	2.53996	6.02776	0.590962
1099	ENSMUSG00000028191|Bcl10	arrhy	0	0	0	0	0.783819
1100	ENSMUSG00000089929|Bcl2a1b	arrhy	0	0	0	0	0.875552
1101	ENSMUSG00000007659|Bcl2l1	arrhy	0	0	0	0	0.682522
1102	ENSMUSG00000027381|Bcl2l11	same	2.29731	2.67619	2.29731	2.67619	0.87959
1103	ENSMUSG00000003190|Bcl2l12	arrhy	0	0	0	0	0.659875
1104	ENSMUSG00000009112|Bcl2l13	arrhy	0	0	0	0	0.847408
1105	ENSMUSG00000053175|Bcl3	loss	18.9174	5.07952	0	0	0.620408
1106	ENSMUSG00000022508|Bcl6	gain	0	0	12.5094	4.07306	0.94782
1107	ENSMUSG00000029438|Bcl7a	gain	0	0	1.73452	1.83938	0.523614
1108	ENSMUSG00000029681|Bcl7b	arrhy	0	0	0	0	0.65656
1109	ENSMUSG00000030814|Bcl7c	same	8.73772	6.06623	8.73772	6.06623	0.71721
1110	ENSMUSG00000038256|Bcl9	arrhy	0	0	0	0	0.58376
1111	ENSMUSG00000063382|Bcl9l	gain	0	0	4.21743	2.68257	0.845629
1112	ENSMUSG00000037608|Bclaf1	same	7.23415	2.31659	7.23415	2.31659	0.752379
1113	ENSMUSG00000031845|Bco1	arrhy	0	0	0	0	0.805907
1114	ENSMUSG00000032066|Bco2	same	7.84746	0.237568	7.84746	0.237568	0.860607
1115	ENSMUSG00000040363|Bcor	same	1.7342	6.009	1.7342	6.009	0.720986
1116	ENSMUSG00000036959|Bcorl1	arrhy	0	0	0	0	0.59409
1117	ENSMUSG00000009681|Bcr	same	1.97508	5.28433	1.97508	5.28433	0.40031
1118	ENSMUSG00000026172|Bcs1l	same	4.97412	5.76703	4.97412	5.76703	0.943212
1119	ENSMUSG00000046598|Bdh1	same	83.1114	2.51995	83.1114	2.51995	0.592536
1120	ENSMUSG00000028167|Bdh2	arrhy	0	0	0	0	0.820757
1121	ENSMUSG00000049658|Bdp1	arrhy	0	0	0	0	0.736439
1122	ENSMUSG00000035086|Becn1	same	7.02916	3.5943	7.02916	3.5943	0.88547
1123	ENSMUSG00000038214|Bend3	arrhy	0	0	0	0	0.830277
1124	ENSMUSG00000048186|Bend7	same	2.61194	2.65865	2.61194	2.65865	0.940881
1125	ENSMUSG00000032757|Bet1	same	21.7503	6.1131	21.7503	6.1131	0.948387
1126	ENSMUSG00000025484|Bet1l	arrhy	0	0	0	0	0.47208
1127	ENSMUSG00000046432|Bex3	arrhy	0	0	0	0	0.828859
1128	ENSMUSG00000022684|Bfar	same	14.7149	3.06373	14.7149	3.06373	0.871424
1129	ENSMUSG00000031375|Bgn	same	9.98452	1.73328	9.98452	1.73328	0.578287
1130	ENSMUSG00000072964|Bhlhb9	same	1.19999	2.6908	1.19999	2.6908	0.950138
1131	ENSMUSG00000030103|Bhlhe40	change	68.8737	3.46302	23.5408	3.30588	0.660645
1132	ENSMUSG00000074768|Bhmt	same	1278.35	0.149438	1278.35	0.149438	0.906466
1133	ENSMUSG00000042118|Bhmt2	same	34.0624	5.61568	34.0624	5.61568	0.584577
1134	ENSMUSG00000037933|Bicd2	arrhy	0	0	0	0	0.832429
1135	ENSMUSG00000004446|Bid	loss	3.89159	3.11986	0	0	0.529274
1136	ENSMUSG00000016758|Bik	arrhy	0	0	0	0	0.637987
1137	ENSMUSG00000024381|Bin1	arrhy	0	0	0	0	0.717301
1138	ENSMUSG00000098112|Bin2	arrhy	0	0	0	0	0.708059
1139	ENSMUSG00000057367|Birc2	arrhy	0	0	0	0	0.564544
1140	ENSMUSG00000032000|Birc3	same	3.69961	1.63954	3.69961	1.63954	0.869765
1141	ENSMUSG00000024073|Birc6	arrhy	0	0	0	0	0.8748
1142	ENSMUSG00000041684|Bivm	arrhy	0	0	0	0	0.799141
1143	ENSMUSG00000067787|Blcap	same	12.7007	5.59242	12.7007	5.59242	0.859097
1144	ENSMUSG00000030528|Blm	change	3.43349	2.20809	6.69194	1.506	0.475341
1145	ENSMUSG00000020840|Blmh	gain	0	0	7.00965	5.16774	0.834292
1146	ENSMUSG00000090247|Bloc1s1	arrhy	0	0	0	0	0.904764
1147	ENSMUSG00000057506|Bloc1s2	arrhy	0	0	0	0	0.870626
1148	ENSMUSG00000057667|Bloc1s3	loss	1.70721	0.615367	0	0	0.830139
1149	ENSMUSG00000060708|Bloc1s4	arrhy	0	0	0	0	0.629338
1150	ENSMUSG00000038982|Bloc1s5	same	7.12443	5.75535	7.12443	5.75535	0.871474
1151	ENSMUSG00000005804|Bloc1s6	arrhy	0	0	0	0	0.808784
1152	ENSMUSG00000001999|Blvra	same	5.29643	2.98612	5.29643	2.98612	0.830941
1153	ENSMUSG00000026577|Blzf1	arrhy	0	0	0	0	0.778469
1154	ENSMUSG00000040093|Bmf	same	3.41549	2.10887	3.41549	2.10887	0.443711
1155	ENSMUSG00000026739|Bmi1	arrhy	0	0	0	0	0.787658
1156	ENSMUSG00000022098|Bmp1	same	13.3277	6.20763	13.3277	6.20763	0.929307
1157	ENSMUSG00000030046|Bmp10	same	0.890327	2.36275	0.890327	2.36275	0.78767
1158	ENSMUSG00000027358|Bmp2	same	3.1202	2.26611	3.1202	2.26611	0.540041
1159	ENSMUSG00000034663|Bmp2k	arrhy	0	0	0	0	0.536359
1160	ENSMUSG00000021835|Bmp4	arrhy	0	0	0	0	0.587966
1161	ENSMUSG00000032179|Bmp5	same	1.64819	1.31458	1.64819	1.31458	0.92788
1162	ENSMUSG00000039004|Bmp6	arrhy	0	0	0	0	0.874393
1163	ENSMUSG00000021796|Bmpr1a	arrhy	0	0	0	0	0.509818
1164	ENSMUSG00000067336|Bmpr2	arrhy	0	0	0	0	0.803785
1165	ENSMUSG00000030138|Bms1	arrhy	0	0	0	0	0.819955
1166	ENSMUSG00000042742|Bmt2	arrhy	0	0	0	0	0.852526
1167	ENSMUSG00000049086|Bmyc	arrhy	0	0	0	0	0.901451
1168	ENSMUSG00000024191|Bnip1	same	7.64003	0.340266	7.64003	0.340266	0.604026
1169	ENSMUSG00000011958|Bnip2	arrhy	0	0	0	0	0.534527
1170	ENSMUSG00000078566|Bnip3	same	274.986	3.30726	274.986	3.30726	0.963386
1171	ENSMUSG00000022051|Bnip3l	same	21.9437	3.12464	21.9437	3.12464	0.855431
1172	ENSMUSG00000044502|Bod1	arrhy	0	0	0	0	0.713449
1173	ENSMUSG00000061755|Bod1l	arrhy	0	0	0	0	0.842387
1174	ENSMUSG00000026278|Bok	same	3.79973	0.923396	3.79973	0.923396	0.436178
1175	ENSMUSG00000015943|Bola1	arrhy	0	0	0	0	0.894637
1176	ENSMUSG00000047721|Bola2	arrhy	0	0	0	0	0.882088
1177	ENSMUSG00000045160|Bola3	arrhy	0	0	0	0	0.517245
1178	ENSMUSG00000022557|Bop1	same	9.84518	5.37045	9.84518	5.37045	0.930986
1179	ENSMUSG00000042992|Borcs5	same	3.45674	5.36543	3.45674	5.36543	0.869749
1180	ENSMUSG00000045176|Borcs6	arrhy	0	0	0	0	0.901493
1181	ENSMUSG00000062376|Borcs7	same	1.34641	2.47131	1.34641	2.47131	0.436755
1182	ENSMUSG00000002345|Borcs8	gain	0	0	6.99632	5.73396	0.550261
1183	ENSMUSG00000038871|Bpgm	loss	4.65625	0.256025	0	0	0.746755
1184	ENSMUSG00000038286|Bphl	arrhy	0	0	0	0	0.781004
1185	ENSMUSG00000026617|Bpnt1	same	18.0764	5.93006	18.0764	5.93006	0.86615
1186	ENSMUSG00000040481|Bptf	same	2.87057	1.71784	2.87057	1.71784	0.465023
1187	ENSMUSG00000002413|Braf	arrhy	0	0	0	0	0.748142
1188	ENSMUSG00000029458|Brap	same	39.9711	2.81135	39.9711	2.81135	0.9008
1189	ENSMUSG00000000148|Brat1	arrhy	0	0	0	0	0.905507
1190	ENSMUSG00000041147|Brca2	arrhy	0	0	0	0	0.808555
1191	ENSMUSG00000022387|Brd1	same	2.36483	2.37114	2.36483	2.37114	0.482807
1192	ENSMUSG00000024335|Brd2	loss	22.3558	3.87324	0	0	0.720467
1193	ENSMUSG00000026918|Brd3	gain	0	0	3.93716	1.81862	0.612156
1194	ENSMUSG00000024002|Brd4	arrhy	0	0	0	0	0.788507
1195	ENSMUSG00000031660|Brd7	arrhy	0	0	0	0	0.897548
1196	ENSMUSG00000003778|Brd8	same	2.03828	1.21424	2.03828	1.21424	0.783217
1197	ENSMUSG00000057649|Brd9	same	2.1776	2.18151	2.1776	2.18151	0.691597
1198	ENSMUSG00000029279|Brdt	same	0.571313	1.18544	0.571313	1.18544	0.555292
1199	ENSMUSG00000052139|Bre	same	5.33193	0.197394	5.33193	0.197394	0.413091
1200	ENSMUSG00000011158|Brf1	same	3.20833	2.35898	3.20833	2.35898	0.934814
1201	ENSMUSG00000031487|Brf2	arrhy	0	0	0	0	0.62349
1202	ENSMUSG00000047843|Bri3	same	63.3897	3.18306	63.3897	3.18306	0.491939
1203	ENSMUSG00000037905|Bri3bp	gain	0	0	2.00393	5.91708	0.45775
1204	ENSMUSG00000022247|Brix1	arrhy	0	0	0	0	0.631967
1205	ENSMUSG00000033940|Brk1	arrhy	0	0	0	0	0.895971
1206	ENSMUSG00000080268|Brms1	same	5.60976	3.93685	5.60976	3.93685	0.829314
1207	ENSMUSG00000012076|Brms1l	same	0.595737	5.3671	0.595737	5.3671	0.782925
1208	ENSMUSG00000046836|Brox	arrhy	0	0	0	0	0.406484
1209	ENSMUSG00000001632|Brpf1	same	1.70826	2.74372	1.70826	2.74372	0.952481
1210	ENSMUSG00000063952|Brpf3	same	5.61714	2.74736	5.61714	2.74736	0.763401
1211	ENSMUSG00000022914|Brwd1	arrhy	0	0	0	0	0.791629
1212	ENSMUSG00000063663|Brwd3	arrhy	0	0	0	0	0.468047
1213	ENSMUSG00000071657|Bscl2	arrhy	0	0	0	0	0.630005
1214	ENSMUSG00000040859|Bsdc1	same	9.16685	2.4182	9.16685	2.4182	0.883457
1215	ENSMUSG00000023175|Bsg	arrhy	0	0	0	0	0.654311
1216	ENSMUSG00000046718|Bst2	arrhy	0	0	0	0	0.881078
1217	ENSMUSG00000040565|Btaf1	arrhy	0	0	0	0	0.666583
1218	ENSMUSG00000025103|Btbd1	same	9.22332	5.23711	9.22332	5.23711	0.802075
1219	ENSMUSG00000038187|Btbd10	loss	0.750928	4.69013	0	0	0.526954
1220	ENSMUSG00000073771|Btbd19	gain	0	0	1.7492	3.29891	0.690673
1221	ENSMUSG00000003344|Btbd2	loss	6.68717	2.44505	0	0	0.967653
1222	ENSMUSG00000062098|Btbd3	arrhy	0	0	0	0	0.735601
1223	ENSMUSG00000002803|Btbd6	arrhy	0	0	0	0	0.420543
1224	ENSMUSG00000041702|Btbd7	arrhy	0	0	0	0	0.761629
1225	ENSMUSG00000062202|Btbd9	arrhy	0	0	0	0	0.884573
1226	ENSMUSG00000021900|Btd	same	17.7525	5.61568	17.7525	5.61568	0.844188
1227	ENSMUSG00000021660|Btf3	arrhy	0	0	0	0	0.846722
1228	ENSMUSG00000028568|Btf3l4	same	9.33803	2.81924	9.33803	2.81924	0.525373
1229	ENSMUSG00000036478|Btg1	same	14.809	5.9764	14.809	5.9764	0.958615
1230	ENSMUSG00000020423|Btg2	arrhy	0	0	0	0	0.641285
1231	ENSMUSG00000022863|Btg3	arrhy	0	0	0	0	0.871078
1232	ENSMUSG00000040283|Btnl9	same	0.723421	5.40158	0.723421	5.40158	0.724776
1233	ENSMUSG00000025217|Btrc	same	0.735032	1.67907	0.735032	1.67907	0.786634
1234	ENSMUSG00000066979|Bub3	same	4.95676	5.09167	4.95676	5.09167	0.881658
1235	ENSMUSG00000032077|Bud13	same	4.00764	3.61493	4.00764	3.61493	0.5863
1236	ENSMUSG00000038722|Bud31	arrhy	0	0	0	0	0.817277
1237	ENSMUSG00000023988|Bysl	same	4.24857	5.09418	4.24857	5.09418	0.783837
1238	ENSMUSG00000051223|Bzw1	same	11.8955	5.04899	11.8955	5.04899	0.543974
1239	ENSMUSG00000020547|Bzw2	same	6.45345	4.75798	6.45345	4.75798	0.944459
1240	ENSMUSG00000039349|C130074G19Rik	same	26.5133	1.026	26.5133	1.026	0.727481
1241	ENSMUSG00000000581|C1d	arrhy	0	0	0	0	0.879535
1242	ENSMUSG00000042460|C1galt1	same	2.87181	0.0440291	2.87181	0.0440291	0.409977
1243	ENSMUSG00000048970|C1galt1c1	same	5.78269	4.6824	5.78269	4.6824	0.795171
1244	ENSMUSG00000036887|C1qa	arrhy	0	0	0	0	0.81354
1245	ENSMUSG00000036905|C1qb	arrhy	0	0	0	0	0.586372
1246	ENSMUSG00000018446|C1qbp	gain	0	0	32.5324	5.63808	0.435455
1247	ENSMUSG00000036896|C1qc	arrhy	0	0	0	0	0.682976
1248	ENSMUSG00000017446|C1qtnf1	same	3.57427	2.58078	3.57427	2.58078	0.552326
1249	ENSMUSG00000046491|C1qtnf2	arrhy	0	0	0	0	0.651603
1250	ENSMUSG00000040794|C1qtnf4	arrhy	0	0	0	0	0.815222
1251	ENSMUSG00000079592|C1qtnf5	arrhy	0	0	0	0	0.648396
1252	ENSMUSG00000055172|C1ra	arrhy	0	0	0	0	0.770542
1253	ENSMUSG00000038527|C1rl	arrhy	0	0	0	0	0.718798
1254	ENSMUSG00000038521|C1s1	arrhy	0	0	0	0	0.734286
1255	ENSMUSG00000024371|C2	arrhy	0	0	0	0	0.503126
1256	ENSMUSG00000045975|C2cd2	same	9.0634	0.917247	9.0634	0.917247	0.726435
1257	ENSMUSG00000032120|C2cd2l	same	5.27021	4.12144	5.27021	4.12144	0.685151
1258	ENSMUSG00000047248|C2cd3	arrhy	0	0	0	0	0.715682
1259	ENSMUSG00000091648|C2cd4d	same	0.996193	3.92651	0.996193	3.92651	0.741839
1260	ENSMUSG00000030279|C2cd5	same	0.952052	6.17507	0.952052	6.17507	0.936158
1261	ENSMUSG00000024164|C3	arrhy	0	0	0	0	0.887119
1262	ENSMUSG00000006423|C330007P06Rik	arrhy	0	0	0	0	0.674628
1263	ENSMUSG00000024592|C330018D20Rik	same	4.79224	5.164	4.79224	5.164	0.906573
1264	ENSMUSG00000065952|C330021F23Rik	same	6.94133	0.775781	6.94133	0.775781	0.733439
1265	ENSMUSG00000073418|C4b	arrhy	0	0	0	0	0.628729
1266	ENSMUSG00000026405|C4bp	arrhy	0	0	0	0	0.768556
1267	ENSMUSG00000022181|C6	arrhy	0	0	0	0	0.915385
1268	ENSMUSG00000079242|C730034F03Rik	arrhy	0	0	0	0	0.462126
1269	ENSMUSG00000050390|C77080	same	18.451	2.18482	18.451	2.18482	0.596853
1270	ENSMUSG00000046679|C87436	arrhy	0	0	0	0	0.741745
1271	ENSMUSG00000035031|C8a	arrhy	0	0	0	0	0.899475
1272	ENSMUSG00000029656|C8b	arrhy	0	0	0	0	0.859303
1273	ENSMUSG00000015083|C8g	arrhy	0	0	0	0	0.863473
1274	ENSMUSG00000022149|C9	arrhy	0	0	0	0	0.714505
1275	ENSMUSG00000110277|CH25-588N10.2	arrhy	0	0	0	0	0.610868
1276	ENSMUSG00000036707|Cab39	arrhy	0	0	0	0	0.898792
1277	ENSMUSG00000021981|Cab39l	arrhy	0	0	0	0	0.840556
1278	ENSMUSG00000020196|Cabin1	gain	0	0	1.06978	3.14644	0.469793
1279	ENSMUSG00000040957|Cables1	same	1.14079	1.24653	1.14079	1.24653	0.873566
1280	ENSMUSG00000038990|Cables2	arrhy	0	0	0	0	0.624119
1281	ENSMUSG00000024430|Cabyr	gain	0	0	1.3388	3.76597	0.474611
1282	ENSMUSG00000015488|Cacfd1	arrhy	0	0	0	0	0.635931
1283	ENSMUSG00000034889|Cactin	arrhy	0	0	0	0	0.812072
1284	ENSMUSG00000033417|Cacul1	loss	4.67239	5.43323	0	0	0.427811
1285	ENSMUSG00000014226|Cacybp	same	23.9589	4.95115	23.9589	4.95115	0.964959
1286	ENSMUSG00000013629|Cad	same	2.94886	5.33893	2.94886	5.33893	0.84634
1287	ENSMUSG00000032076|Cadm1	arrhy	0	0	0	0	0.875223
1288	ENSMUSG00000005338|Cadm3	same	0.812803	1.35537	0.812803	1.35537	0.41428
1289	ENSMUSG00000054793|Cadm4	arrhy	0	0	0	0	0.890164
1290	ENSMUSG00000017978|Cadps2	arrhy	0	0	0	0	0.873926
1291	ENSMUSG00000023055|Calcoco1	change	20.2164	2.35643	14.6635	1.82245	0.559536
1292	ENSMUSG00000059588|Calcrl	arrhy	0	0	0	0	0.799888
1293	ENSMUSG00000029761|Cald1	same	52.5276	0.521524	52.5276	0.521524	0.96026
1294	ENSMUSG00000001175|Calm1	same	26.937	5.92921	26.937	5.92921	0.774101
1295	ENSMUSG00000036438|Calm2	arrhy	0	0	0	0	0.876009
1296	ENSMUSG00000019370|Calm3	same	7.09614	5.73632	7.09614	5.73632	0.830206
1297	ENSMUSG00000032246|Calml4	same	1.05558	3.15032	1.05558	3.15032	0.721554
1298	ENSMUSG00000060371|Caln1	same	3.16775	4.48927	3.16775	4.48927	0.92283
1299	ENSMUSG00000003814|Calr	same	314.295	6.21112	314.295	6.21112	0.917718
1300	ENSMUSG00000019732|Calr3	same	0.93481	3.82548	0.93481	3.82548	0.593056
1301	ENSMUSG00000029767|Calu	same	15.3327	6.10486	15.3327	6.10486	0.423068
1302	ENSMUSG00000030272|Camk1	arrhy	0	0	0	0	0.430749
1303	ENSMUSG00000039145|Camk1d	same	34.9718	0.571602	34.9718	0.571602	0.889778
1304	ENSMUSG00000057897|Camk2b	change	4.83119	4.53453	4.73062	3.05425	0.871602
1305	ENSMUSG00000053819|Camk2d	arrhy	0	0	0	0	0.570112
1306	ENSMUSG00000021820|Camk2g	same	1.01319	1.15198	1.01319	1.15198	0.837751
1307	ENSMUSG00000046447|Camk2n1	same	14.9119	4.03329	14.9119	4.03329	0.888509
1308	ENSMUSG00000051146|Camk2n2	same	1.78764	5.34643	1.78764	5.34643	0.969048
1309	ENSMUSG00000029471|Camkk2	same	2.42571	5.87422	2.42571	5.87422	0.712386
1310	ENSMUSG00000021501|Caml	arrhy	0	0	0	0	0.76765
1311	ENSMUSG00000026933|Camsap1	same	0.93998	3.57724	0.93998	3.57724	0.753933
1312	ENSMUSG00000044433|Camsap3	arrhy	0	0	0	0	0.585752
1313	ENSMUSG00000014592|Camta1	arrhy	0	0	0	0	0.814202
1314	ENSMUSG00000040712|Camta2	gain	0	0	2.55315	1.88147	0.664636
1315	ENSMUSG00000020114|Cand1	arrhy	0	0	0	0	0.825579
1316	ENSMUSG00000025575|Cant1	same	2.97074	2.90864	2.97074	2.90864	0.710548
1317	ENSMUSG00000020368|Canx	same	39.1062	5.91249	39.1062	5.91249	0.878068
1318	ENSMUSG00000028656|Cap1	arrhy	0	0	0	0	0.885649
1319	ENSMUSG00000056737|Capg	arrhy	0	0	0	0	0.689569
1320	ENSMUSG00000024942|Capn1	gain	0	0	3.14729	1.4032	0.616033
1321	ENSMUSG00000026270|Capn10	loss	10.3854	2.46636	0	0	0.760145
1322	ENSMUSG00000037326|Capn15	same	3.61187	5.55509	3.61187	5.55509	0.942314
1323	ENSMUSG00000026509|Capn2	same	8.78052	0.0540195	8.78052	0.0540195	0.962737
1324	ENSMUSG00000035547|Capn5	loss	0.810957	6.23619	0	0	0.659873
1325	ENSMUSG00000021893|Capn7	arrhy	0	0	0	0	0.680054
1326	ENSMUSG00000001794|Capns1	arrhy	0	0	0	0	0.800384
1327	ENSMUSG00000027184|Caprin1	same	70.1407	5.72223	70.1407	5.72223	0.862296
1328	ENSMUSG00000070372|Capza1	same	5.30384	4.86469	5.30384	4.86469	0.830836
1329	ENSMUSG00000015733|Capza2	arrhy	0	0	0	0	0.828011
1330	ENSMUSG00000028745|Capzb	same	10.8698	4.78684	10.8698	4.78684	0.475408
1331	ENSMUSG00000027556|Car1	arrhy	0	0	0	0	0.68799
1332	ENSMUSG00000038526|Car14	same	27.971	6.19648	27.971	6.19648	0.970156
1333	ENSMUSG00000027562|Car2	same	5.63652	5.64492	5.63652	5.64492	0.7126
1334	ENSMUSG00000027559|Car3	same	901.451	0.346472	901.451	0.346472	0.852197
1335	ENSMUSG00000025317|Car5a	arrhy	0	0	0	0	0.710269
1336	ENSMUSG00000031373|Car5b	arrhy	0	0	0	0	0.648303
1337	ENSMUSG00000041261|Car8	same	19.506	1.15984	19.506	1.15984	0.833242
1338	ENSMUSG00000033170|Card10	change	3.51247	2.80237	2.67397	1.96849	0.710905
1339	ENSMUSG00000037960|Card19	same	6.72991	4.2696	6.72991	4.2696	0.863933
1340	ENSMUSG00000041849|Card6	arrhy	0	0	0	0	0.50028
1341	ENSMUSG00000026017|Carf	arrhy	0	0	0	0	0.622669
1342	ENSMUSG00000008393|Carhsp1	same	5.20765	1.04199	5.20765	1.04199	0.406698
1343	ENSMUSG00000032185|Carm1	arrhy	0	0	0	0	0.80912
1344	ENSMUSG00000021338|Carmil1	arrhy	0	0	0	0	0.673038
1345	ENSMUSG00000024726|Carnmt1	arrhy	0	0	0	0	0.556692
1346	ENSMUSG00000010755|Cars	same	6.73161	1.56257	6.73161	1.56257	0.780432
1347	ENSMUSG00000056228|Cars2	same	6.97946	5.91392	6.97946	5.91392	0.921945
1348	ENSMUSG00000078676|Casc3	arrhy	0	0	0	0	0.830066
1349	ENSMUSG00000060227|Casc4	arrhy	0	0	0	0	0.901391
1350	ENSMUSG00000015189|Casd1	arrhy	0	0	0	0	0.498707
1351	ENSMUSG00000031012|Cask	gain	0	0	2.94611	4.88544	0.440121
1352	ENSMUSG00000034471|Caskin2	same	1.32863	4.81623	1.32863	4.81623	0.63147
1353	ENSMUSG00000025888|Casp1	gain	0	0	2.18239	2.62945	0.855863
1354	ENSMUSG00000025887|Casp12	arrhy	0	0	0	0	0.814354
1355	ENSMUSG00000031628|Casp3	same	9.7827	1.0132	9.7827	1.0132	0.825592
1356	ENSMUSG00000033538|Casp4	arrhy	0	0	0	0	0.409948
1357	ENSMUSG00000027997|Casp6	same	24.4465	2.11304	24.4465	2.11304	0.728365
1358	ENSMUSG00000025076|Casp7	arrhy	0	0	0	0	0.891839
1359	ENSMUSG00000026029|Casp8	same	6.62062	3.46008	6.62062	3.46008	0.573059
1360	ENSMUSG00000028282|Casp8ap2	arrhy	0	0	0	0	0.46793
1361	ENSMUSG00000028914|Casp9	same	3.7262	1.03152	3.7262	1.03152	0.610791
1362	ENSMUSG00000021585|Cast	same	4.1673	2.23989	4.1673	2.23989	0.528305
1363	ENSMUSG00000027187|Cat	same	433.837	1.10867	433.837	1.10867	0.766667
1364	ENSMUSG00000033486|Catsper2	arrhy	0	0	0	0	0.906599
1365	ENSMUSG00000007655|Cav1	loss	2.26254	5.6034	0	0	0.571477
1366	ENSMUSG00000000058|Cav2	arrhy	0	0	0	0	0.840047
1367	ENSMUSG00000038533|Cbfa2t2	arrhy	0	0	0	0	0.805978
1368	ENSMUSG00000031885|Cbfb	same	2.34186	3.25335	2.34186	3.25335	0.95538
1369	ENSMUSG00000034342|Cbl	loss	0.681082	0.373314	0	0	0.774248
1370	ENSMUSG00000022637|Cblb	same	0.990838	2.44215	0.990838	2.44215	0.883423
1371	ENSMUSG00000040525|Cblc	change	9.02401	2.33029	7.29448	1.73256	0.562633
1372	ENSMUSG00000051483|Cbr1	arrhy	0	0	0	0	0.627661
1373	ENSMUSG00000031641|Cbr4	same	8.78749	2.68986	8.78749	2.68986	0.878044
1374	ENSMUSG00000024039|Cbs	same	211.641	0.53688	211.641	0.53688	0.803844
1375	ENSMUSG00000024878|Cbwd1	arrhy	0	0	0	0	0.765294
1376	ENSMUSG00000018666|Cbx1	same	4.04523	5.90915	4.04523	5.90915	0.716376
1377	ENSMUSG00000025577|Cbx2	same	1.49606	0.906461	1.49606	0.906461	0.569767
1378	ENSMUSG00000029836|Cbx3	loss	10.3908	2.56422	0	0	0.904603
1379	ENSMUSG00000039989|Cbx4	loss	4.9927	3.59436	0	0	0.502643
1380	ENSMUSG00000009575|Cbx5	same	4.04848	5.5161	4.04848	5.5161	0.597092
1381	ENSMUSG00000089715|Cbx6	arrhy	0	0	0	0	0.775624
1382	ENSMUSG00000053411|Cbx7	same	5.20156	2.56923	5.20156	2.56923	0.774861
1383	ENSMUSG00000025578|Cbx8	arrhy	0	0	0	0	0.747061
1384	ENSMUSG00000022428|Cby1	arrhy	0	0	0	0	0.609735
1385	ENSMUSG00000036686|Cc2d1a	same	1.89612	0.250253	1.89612	0.250253	0.577722
1386	ENSMUSG00000028582|Cc2d1b	same	2.04023	5.85957	2.04023	5.85957	0.788698
1387	ENSMUSG00000039765|Cc2d2a	gain	0	0	1.10199	1.52943	0.540468
1388	ENSMUSG00000020074|Ccar1	arrhy	0	0	0	0	0.773747
1389	ENSMUSG00000033712|Ccar2	same	1.68603	0.899107	1.68603	0.899107	0.567473
1390	ENSMUSG00000046318|Ccbe1	arrhy	0	0	0	0	0.718268
1391	ENSMUSG00000028461|Ccdc107	arrhy	0	0	0	0	0.821454
1392	ENSMUSG00000042111|Ccdc115	same	2.82772	4.80885	2.82772	4.80885	0.618989
1393	ENSMUSG00000020482|Ccdc117	same	4.21608	3.89345	4.21608	3.89345	0.658299
1394	ENSMUSG00000019659|Ccdc12	same	8.11763	0.555076	8.11763	0.555076	0.587635
1395	ENSMUSG00000034795|Ccdc122	same	3.18346	2.36781	3.18346	2.36781	0.884622
1396	ENSMUSG00000007721|Ccdc124	arrhy	0	0	0	0	0.750427
1397	ENSMUSG00000048924|Ccdc125	same	1.03578	0.920959	1.03578	0.920959	0.535394
1398	ENSMUSG00000050786|Ccdc126	same	0.651001	5.33622	0.651001	5.33622	0.698167
1399	ENSMUSG00000021578|Ccdc127	arrhy	0	0	0	0	0.430945
1400	ENSMUSG00000004994|Ccdc130	arrhy	0	0	0	0	0.783338
1401	ENSMUSG00000068114|Ccdc134	change	1.57047	5.72144	1.00679	4.11092	0.515344
1402	ENSMUSG00000049957|Ccdc137	gain	0	0	4.56651	4.46088	0.535242
1403	ENSMUSG00000038010|Ccdc138	arrhy	0	0	0	0	0.506611
1404	ENSMUSG00000044033|Ccdc141	same	2.25558	1.27549	2.25558	1.27549	0.543697
1405	ENSMUSG00000039632|Ccdc151	same	2.88896	5.33006	2.88896	5.33006	0.971456
1406	ENSMUSG00000051427|Ccdc157	same	1.01071	3.957	1.01071	3.957	0.590649
1407	ENSMUSG00000006241|Ccdc159	arrhy	0	0	0	0	0.881878
1408	ENSMUSG00000075225|Ccdc162	same	6.79628	0.61894	6.79628	0.61894	0.561439
1409	ENSMUSG00000098176|Ccdc166	arrhy	0	0	0	0	0.445474
1410	ENSMUSG00000024018|Ccdc167	arrhy	0	0	0	0	0.846177
1411	ENSMUSG00000034035|Ccdc17	arrhy	0	0	0	0	0.847156
1412	ENSMUSG00000052407|Ccdc171	same	0.988631	1.66182	0.988631	1.66182	0.468257
1413	ENSMUSG00000034083|Ccdc174	arrhy	0	0	0	0	0.910618
1414	ENSMUSG00000026578|Ccdc181	arrhy	0	0	0	0	0.905194
1415	ENSMUSG00000035173|Ccdc186	gain	0	0	1.64903	2.2267	0.725291
1416	ENSMUSG00000022701|Ccdc191	same	0.568925	2.2091	0.568925	2.2091	0.423625
1417	ENSMUSG00000031143|Ccdc22	same	2.85491	4.41675	2.85491	4.41675	0.900758
1418	ENSMUSG00000022035|Ccdc25	same	8.40958	5.27273	8.40958	5.27273	0.81828
1419	ENSMUSG00000059554|Ccdc28a	arrhy	0	0	0	0	0.47681
1420	ENSMUSG00000028795|Ccdc28b	same	2.40415	4.06481	2.40415	4.06481	0.463595
1421	ENSMUSG00000028637|Ccdc30	same	2.34919	1.42103	2.34919	1.42103	0.424041
1422	ENSMUSG00000039983|Ccdc32	arrhy	0	0	0	0	0.712995
1423	ENSMUSG00000027160|Ccdc34	same	0.824707	1.83434	0.824707	1.83434	0.911427
1424	ENSMUSG00000020925|Ccdc43	same	2.53664	5.95846	2.53664	5.95846	0.955785
1425	ENSMUSG00000078622|Ccdc47	same	11.7137	5.57185	11.7137	5.57185	0.9708
1426	ENSMUSG00000038127|Ccdc50	same	3.63019	2.02355	3.63019	2.02355	0.429482
1427	ENSMUSG00000025645|Ccdc51	gain	0	0	3.57822	5.07919	0.589567
1428	ENSMUSG00000020056|Ccdc53	arrhy	0	0	0	0	0.493971
1429	ENSMUSG00000048445|Ccdc57	same	1.39602	3.61586	1.39602	3.61586	0.930521
1430	ENSMUSG00000075229|Ccdc58	arrhy	0	0	0	0	0.690727
1431	ENSMUSG00000019897|Ccdc59	arrhy	0	0	0	0	0.849943
1432	ENSMUSG00000048701|Ccdc6	arrhy	0	0	0	0	0.746631
1433	ENSMUSG00000074358|Ccdc61	same	1.55986	1.20714	1.55986	1.20714	0.457299
1434	ENSMUSG00000061882|Ccdc62	arrhy	0	0	0	0	0.646689
1435	ENSMUSG00000046753|Ccdc66	same	1.72154	5.69947	1.72154	5.69947	0.940661
1436	ENSMUSG00000038903|Ccdc68	loss	1.27844	5.57093	0	0	0.509526
1437	ENSMUSG00000049305|Ccdc71	same	1.89885	6.18104	1.89885	6.18104	0.837328
1438	ENSMUSG00000030177|Ccdc77	arrhy	0	0	0	0	0.45465
1439	ENSMUSG00000022665|Ccdc80	arrhy	0	0	0	0	0.569401
1440	ENSMUSG00000079084|Ccdc82	gain	0	0	1.70153	2.48554	0.819848
1441	ENSMUSG00000043923|Ccdc84	arrhy	0	0	0	0	0.44868
1442	ENSMUSG00000095098|Ccdc85b	same	6.88814	3.65597	6.88814	3.65597	0.813302
1443	ENSMUSG00000084883|Ccdc85c	arrhy	0	0	0	0	0.727624
1444	ENSMUSG00000024732|Ccdc86	same	3.0493	4.748	3.0493	4.748	0.666796
1445	ENSMUSG00000041375|Ccdc9	same	9.16114	2.05346	9.16114	2.05346	0.961888
1446	ENSMUSG00000030613|Ccdc90b	arrhy	0	0	0	0	0.75876
1447	ENSMUSG00000030301|Ccdc91	same	3.01221	5.42711	3.01221	5.42711	0.561623
1448	ENSMUSG00000003208|Ccdc94	arrhy	0	0	0	0	0.493148
1449	ENSMUSG00000002608|Ccdc97	loss	3.12055	0.0268293	0	0	0.421249
1450	ENSMUSG00000040312|Cchcr1	arrhy	0	0	0	0	0.656297
1451	ENSMUSG00000071005|Ccl19	arrhy	0	0	0	0	0.852037
1452	ENSMUSG00000004814|Ccl24	arrhy	0	0	0	0	0.713278
1453	ENSMUSG00000023235|Ccl25	arrhy	0	0	0	0	0.486035
1454	ENSMUSG00000073888|Ccl27a	arrhy	0	0	0	0	0.902782
1455	ENSMUSG00000035042|Ccl5	gain	0	0	5.50379	2.52338	0.421077
1456	ENSMUSG00000018927|Ccl6	arrhy	0	0	0	0	0.546097
1457	ENSMUSG00000019122|Ccl9	same	11.1732	1.1738	11.1732	1.1738	0.435387
1458	ENSMUSG00000000378|Ccm2	same	4.41046	3.77548	4.41046	3.77548	0.917114
1459	ENSMUSG00000027474|Ccm2l	arrhy	0	0	0	0	0.70105
1460	ENSMUSG00000028252|Ccnc	same	4.30406	5.66999	4.30406	5.66999	0.811009
1461	ENSMUSG00000070348|Ccnd1	arrhy	0	0	0	0	0.829635
1462	ENSMUSG00000000184|Ccnd2	arrhy	0	0	0	0	0.870883
1463	ENSMUSG00000034165|Ccnd3	same	10.5734	3.92428	10.5734	3.92428	0.546376
1464	ENSMUSG00000023572|Ccndbp1	same	6.08854	2.24071	6.08854	2.24071	0.880406
1465	ENSMUSG00000072082|Ccnf	same	2.56054	5.42672	2.56054	5.42672	0.530678
1466	ENSMUSG00000020326|Ccng1	arrhy	0	0	0	0	0.74607
1467	ENSMUSG00000029385|Ccng2	arrhy	0	0	0	0	0.526153
1468	ENSMUSG00000021548|Ccnh	same	4.64241	6.1699	4.64241	6.1699	0.741922
1469	ENSMUSG00000063015|Ccni	arrhy	0	0	0	0	0.892742
1470	ENSMUSG00000025010|Ccnj	same	0.533879	5.02971	0.533879	5.02971	0.706477
1471	ENSMUSG00000021258|Ccnk	same	2.80104	2.70802	2.80104	2.70802	0.670625
1472	ENSMUSG00000027829|Ccnl1	arrhy	0	0	0	0	0.712812
1473	ENSMUSG00000029068|Ccnl2	same	19.744	2.37027	19.744	2.37027	0.563952
1474	ENSMUSG00000011960|Ccnt1	arrhy	0	0	0	0	0.43602
1475	ENSMUSG00000026349|Ccnt2	same	2.31432	2.70529	2.31432	2.70529	0.491045
1476	ENSMUSG00000024286|Ccny	arrhy	0	0	0	0	0.910515
1477	ENSMUSG00000070871|Ccnyl1	arrhy	0	0	0	0	0.69083
1478	ENSMUSG00000033904|Ccp110	arrhy	0	0	0	0	0.490311
1479	ENSMUSG00000034563|Ccpg1	same	4.95516	2.85242	4.95516	2.85242	0.55244
1480	ENSMUSG00000086158|Ccpg1os	arrhy	0	0	0	0	0.403089
1481	ENSMUSG00000043953|Ccrl2	loss	0.989823	2.39731	0	0	0.549618
1482	ENSMUSG00000034108|Ccs	arrhy	0	0	0	0	0.815475
1483	ENSMUSG00000034024|Cct2	same	29.3745	4.79156	29.3745	4.79156	0.962377
1484	ENSMUSG00000001416|Cct3	same	53.3633	5.53502	53.3633	5.53502	0.958134
1485	ENSMUSG00000007739|Cct4	same	27.475	4.34168	27.475	4.34168	0.921336
1486	ENSMUSG00000022234|Cct5	same	60.2415	5.35296	60.2415	5.35296	0.922295
1487	ENSMUSG00000030007|Cct7	same	36.9763	5.15914	36.9763	5.15914	0.937382
1488	ENSMUSG00000025613|Cct8	same	32.3544	4.89412	32.3544	4.89412	0.966969
1489	ENSMUSG00000029617|Ccz1	change	8.67095	2.58146	6.24314	1.73074	0.481763
1490	ENSMUSG00000051439|Cd14	gain	0	0	3.77095	3.34437	0.447403
1491	ENSMUSG00000025510|Cd151	same	4.17591	5.73151	4.17591	5.73151	0.444868
1492	ENSMUSG00000008845|Cd163	gain	0	0	9.99334	3.17402	0.505441
1493	ENSMUSG00000019818|Cd164	change	75.2797	0.141566	45.7865	5.97171	0.611774
1494	ENSMUSG00000028076|Cd1d1	arrhy	0	0	0	0	0.675678
1495	ENSMUSG00000034783|Cd207	arrhy	0	0	0	0	0.812424
1496	ENSMUSG00000047139|Cd24a	arrhy	0	0	0	0	0.743683
1497	ENSMUSG00000035914|Cd276	same	1.04702	1.91862	1.04702	1.91862	0.784414
1498	ENSMUSG00000061665|Cd2ap	arrhy	0	0	0	0	0.716323
1499	ENSMUSG00000042502|Cd2bp2	arrhy	0	0	0	0	0.87024
1500	ENSMUSG00000034652|Cd300a	arrhy	0	0	0	0	0.803745
1501	ENSMUSG00000044811|Cd300c2	gain	0	0	3.603	2.84455	0.464015
1502	ENSMUSG00000048498|Cd300e	arrhy	0	0	0	0	0.520677
1503	ENSMUSG00000034641|Cd300ld	gain	0	0	3.46127	3.23214	0.513638
1504	ENSMUSG00000069607|Cd300ld3	arrhy	0	0	0	0	0.651324
1505	ENSMUSG00000047798|Cd300lf	gain	0	0	2.53706	2.82217	0.615573
1506	ENSMUSG00000017309|Cd300lg	same	3.087	1.88548	3.087	1.88548	0.509617
1507	ENSMUSG00000060703|Cd302	arrhy	0	0	0	0	0.780156
1508	ENSMUSG00000002308|Cd320	arrhy	0	0	0	0	0.877345
1509	ENSMUSG00000002944|Cd36	arrhy	0	0	0	0	0.591526
1510	ENSMUSG00000030798|Cd37	arrhy	0	0	0	0	0.585775
1511	ENSMUSG00000029084|Cd38	gain	0	0	3.34789	3.41235	0.774103
1512	ENSMUSG00000047649|Cd3eap	same	1.32536	4.92142	1.32536	4.92142	0.550298
1513	ENSMUSG00000005087|Cd44	gain	0	0	2.95865	3.11219	0.871693
1514	ENSMUSG00000055447|Cd47	same	7.58852	3.315	7.58852	3.315	0.418714
1515	ENSMUSG00000015355|Cd48	arrhy	0	0	0	0	0.461642
1516	ENSMUSG00000000682|Cd52	arrhy	0	0	0	0	0.761096
1517	ENSMUSG00000040747|Cd53	arrhy	0	0	0	0	0.669398
1518	ENSMUSG00000026399|Cd55	arrhy	0	0	0	0	0.734869
1519	ENSMUSG00000032679|Cd59a	arrhy	0	0	0	0	0.848792
1520	ENSMUSG00000068686|Cd59b	arrhy	0	0	0	0	0.72612
1521	ENSMUSG00000015854|Cd5l	arrhy	0	0	0	0	0.477015
1522	ENSMUSG00000025351|Cd63	arrhy	0	0	0	0	0.757665
1523	ENSMUSG00000018774|Cd68	gain	0	0	5.9169	2.85692	0.443629
1524	ENSMUSG00000028459|Cd72	gain	0	0	2.41279	2.56463	0.507783
1525	ENSMUSG00000024610|Cd74	gain	0	0	82.6325	2.11106	0.45906
1526	ENSMUSG00000003379|Cd79a	arrhy	0	0	0	0	0.730419
1527	ENSMUSG00000040592|Cd79b	arrhy	0	0	0	0	0.841795
1528	ENSMUSG00000037706|Cd81	arrhy	0	0	0	0	0.728264
1529	ENSMUSG00000027215|Cd82	change	23.4727	2.10125	14.5407	0.738197	0.650982
1530	ENSMUSG00000038147|Cd84	arrhy	0	0	0	0	0.711876
1531	ENSMUSG00000022901|Cd86	arrhy	0	0	0	0	0.903035
1532	ENSMUSG00000030342|Cd9	arrhy	0	0	0	0	0.854177
1533	ENSMUSG00000028755|Cda	gain	0	0	13.5625	5.60309	0.443808
1534	ENSMUSG00000021982|Cdadc1	same	4.51	3.64432	4.51	3.64432	0.418951
1535	ENSMUSG00000027284|Cdan1	arrhy	0	0	0	0	0.483087
1536	ENSMUSG00000039128|Cdc123	arrhy	0	0	0	0	0.616048
1537	ENSMUSG00000033102|Cdc14b	gain	0	0	7.97251	0.910475	0.657562
1538	ENSMUSG00000038416|Cdc16	arrhy	0	0	0	0	0.533322
1539	ENSMUSG00000024370|Cdc23	same	1.75505	1.6945	1.75505	1.6945	0.737611
1540	ENSMUSG00000032477|Cdc25a	arrhy	0	0	0	0	0.876557
1541	ENSMUSG00000066149|Cdc26	arrhy	0	0	0	0	0.890661
1542	ENSMUSG00000020687|Cdc27	gain	0	0	1.60009	4.16638	0.417221
1543	ENSMUSG00000020307|Cdc34	same	33.2215	5.0428	33.2215	5.0428	0.91375
1544	ENSMUSG00000019471|Cdc37	gain	0	0	20.2559	5.38335	0.551147
1545	ENSMUSG00000024780|Cdc37l1	same	6.74469	4.99775	6.74469	4.99775	0.938508
1546	ENSMUSG00000006699|Cdc42	same	11.8173	0.811526	11.8173	0.811526	0.527021
1547	ENSMUSG00000026490|Cdc42bpa	arrhy	0	0	0	0	0.577816
1548	ENSMUSG00000021279|Cdc42bpb	arrhy	0	0	0	0	0.768546
1549	ENSMUSG00000024769|Cdc42bpg	same	2.32751	2.58485	2.32751	2.58485	0.797067
1550	ENSMUSG00000049521|Cdc42ep1	loss	5.55968	3.63163	0	0	0.578768
1551	ENSMUSG00000045664|Cdc42ep2	arrhy	0	0	0	0	0.864392
1552	ENSMUSG00000041598|Cdc42ep4	same	5.66142	2.32965	5.66142	2.32965	0.666876
1553	ENSMUSG00000046722|Cdc42se1	same	5.54538	4.57376	5.54538	4.57376	0.954547
1554	ENSMUSG00000052298|Cdc42se2	arrhy	0	0	0	0	0.442513
1555	ENSMUSG00000023932|Cdc5l	arrhy	0	0	0	0	0.868334
1556	ENSMUSG00000026361|Cdc73	arrhy	0	0	0	0	0.457711
1557	ENSMUSG00000023505|Cdca3	arrhy	0	0	0	0	0.454533
1558	ENSMUSG00000047832|Cdca4	arrhy	0	0	0	0	0.471514
1559	ENSMUSG00000035498|Cdcp1	same	3.72629	5.54524	3.72629	5.54524	0.846903
1560	ENSMUSG00000000303|Cdh1	same	6.17833	5.87921	6.17833	5.87921	0.763316
1561	ENSMUSG00000031673|Cdh11	arrhy	0	0	0	0	0.85977
1562	ENSMUSG00000024304|Cdh2	same	10.8082	1.56528	10.8082	1.56528	0.661174
1563	ENSMUSG00000031871|Cdh5	arrhy	0	0	0	0	0.630772
1564	ENSMUSG00000025497|Cdhr5	arrhy	0	0	0	0	0.733194
1565	ENSMUSG00000004071|Cdip1	same	33.8861	3.07371	33.8861	3.07371	0.908607
1566	ENSMUSG00000030682|Cdipt	arrhy	0	0	0	0	0.462169
1567	ENSMUSG00000019942|Cdk1	arrhy	0	0	0	0	0.695728
1568	ENSMUSG00000033862|Cdk10	same	3.69725	2.21427	3.69725	2.21427	0.424229
1569	ENSMUSG00000029062|Cdk11b	arrhy	0	0	0	0	0.629111
1570	ENSMUSG00000003119|Cdk12	same	1.12176	3.23885	1.12176	3.23885	0.463514
1571	ENSMUSG00000041297|Cdk13	arrhy	0	0	0	0	0.853683
1572	ENSMUSG00000031065|Cdk16	arrhy	0	0	0	0	0.848299
1573	ENSMUSG00000020015|Cdk17	arrhy	0	0	0	0	0.768914
1574	ENSMUSG00000026437|Cdk18	same	10.0569	3.31453	10.0569	3.31453	0.934521
1575	ENSMUSG00000038481|Cdk19	same	1.02085	1.95822	1.02085	1.95822	0.907903
1576	ENSMUSG00000025358|Cdk2	same	3.28893	2.34823	3.28893	2.34823	0.914844
1577	ENSMUSG00000021483|Cdk20	loss	2.72648	6.19104	0	0	0.410911
1578	ENSMUSG00000029394|Cdk2ap1	same	13.4007	4.74571	13.4007	4.74571	0.865774
1579	ENSMUSG00000024856|Cdk2ap2	same	28.5136	5.31996	28.5136	5.31996	0.703369
1580	ENSMUSG00000006728|Cdk4	arrhy	0	0	0	0	0.644203
1581	ENSMUSG00000028969|Cdk5	arrhy	0	0	0	0	0.453399
1582	ENSMUSG00000027487|Cdk5rap1	arrhy	0	0	0	0	0.82476
1583	ENSMUSG00000039298|Cdk5rap2	same	1.13928	1.43989	1.13928	1.43989	0.93412
1584	ENSMUSG00000018669|Cdk5rap3	arrhy	0	0	0	0	0.661143
1585	ENSMUSG00000040274|Cdk6	same	1.29995	2.16466	1.29995	2.16466	0.515601
1586	ENSMUSG00000069089|Cdk7	arrhy	0	0	0	0	0.781142
1587	ENSMUSG00000029635|Cdk8	same	6.17763	2.81255	6.17763	2.81255	0.932617
1588	ENSMUSG00000009555|Cdk9	arrhy	0	0	0	0	0.593725
1589	ENSMUSG00000006191|Cdkal1	same	2.36524	6.0943	2.36524	6.0943	0.962369
1590	ENSMUSG00000029403|Cdkl2	gain	0	0	1.32157	6.04298	0.894406
1591	ENSMUSG00000023067|Cdkn1a	arrhy	0	0	0	0	0.584294
1592	ENSMUSG00000003031|Cdkn1b	loss	3.60196	1.97006	0	0	0.534362
1593	ENSMUSG00000037664|Cdkn1c	arrhy	0	0	0	0	0.877691
1594	ENSMUSG00000038069|Cdkn2aip	arrhy	0	0	0	0	0.761031
1595	ENSMUSG00000028551|Cdkn2c	loss	5.68466	2.58183	0	0	0.740972
1596	ENSMUSG00000096472|Cdkn2d	arrhy	0	0	0	0	0.620592
1597	ENSMUSG00000033022|Cdo1	same	796.844	1.51003	796.844	1.51003	0.949887
1598	ENSMUSG00000006585|Cdt1	change	2.18263	2.43991	1.79395	1.34356	0.640583
1599	ENSMUSG00000032803|Cdv3	same	12.1786	3.65636	12.1786	3.65636	0.853607
1600	ENSMUSG00000059288|Cdyl	same	0.720991	2.7744	0.720991	2.7744	0.882346
1601	ENSMUSG00000074272|Ceacam1	same	32.4308	0.683093	32.4308	0.683093	0.79174
1602	ENSMUSG00000034957|Cebpa	arrhy	0	0	0	0	0.882913
1603	ENSMUSG00000056501|Cebpb	same	120.468	3.31703	120.468	3.31703	0.87686
1604	ENSMUSG00000071637|Cebpd	same	1.96568	3.54482	1.96568	3.54482	0.824937
1605	ENSMUSG00000052435|Cebpe	change	3.34864	2.31382	4.64699	1.39254	0.641591
1606	ENSMUSG00000056216|Cebpg	same	5.12281	4.16925	5.12281	4.16925	0.913815
1607	ENSMUSG00000062691|Cebpzos	arrhy	0	0	0	0	0.912896
1608	ENSMUSG00000071226|Cecr2	gain	0	0	2.54357	1.38664	0.774535
1609	ENSMUSG00000058979|Cecr5	same	5.86979	5.41344	5.86979	5.41344	0.947915
1610	ENSMUSG00000023031|Cela1	arrhy	0	0	0	0	0.77483
1611	ENSMUSG00000005506|Celf1	arrhy	0	0	0	0	0.826978
1612	ENSMUSG00000002107|Celf2	arrhy	0	0	0	0	0.596882
1613	ENSMUSG00000016028|Celsr1	same	4.38713	5.45258	4.38713	5.45258	0.897476
1614	ENSMUSG00000029177|Cenpa	arrhy	0	0	0	0	0.639413
1615	ENSMUSG00000068267|Cenpb	arrhy	0	0	0	0	0.648557
1616	ENSMUSG00000029253|Cenpc1	same	0.787815	5.85795	0.787815	5.85795	0.910333
1617	ENSMUSG00000026708|Cenpl	same	2.22711	1.9338	2.22711	1.9338	0.83903
1618	ENSMUSG00000068101|Cenpm	same	2.86545	1.3999	2.86545	1.3999	0.705205
1619	ENSMUSG00000020652|Cenpo	arrhy	0	0	0	0	0.417624
1620	ENSMUSG00000023919|Cenpq	arrhy	0	0	0	0	0.749687
1621	ENSMUSG00000036672|Cenpt	arrhy	0	0	0	0	0.481948
1622	ENSMUSG00000018509|Cenpv	arrhy	0	0	0	0	0.903162
1623	ENSMUSG00000039523|Cep104	arrhy	0	0	0	0	0.830276
1624	ENSMUSG00000048799|Cep120	same	1.00975	1.6646	1.00975	1.6646	0.42828
1625	ENSMUSG00000039781|Cep131	same	0.910307	1.70334	0.910307	1.70334	0.861978
1626	ENSMUSG00000036403|Cep135	gain	0	0	0.509972	1.73501	0.681402
1627	ENSMUSG00000068394|Cep152	arrhy	0	0	0	0	0.861903
1628	ENSMUSG00000043987|Cep164	arrhy	0	0	0	0	0.8373
1629	ENSMUSG00000057335|Cep170	gain	0	0	1.19477	2.6423	0.887661
1630	ENSMUSG00000072825|Cep170b	arrhy	0	0	0	0	0.885006
1631	ENSMUSG00000035790|Cep19	arrhy	0	0	0	0	0.834357
1632	ENSMUSG00000038241|Cep250	same	0.89363	2.49852	0.89363	2.49852	0.947269
1633	ENSMUSG00000046111|Cep295	gain	0	0	1.11722	1.70734	0.783804
1634	ENSMUSG00000033671|Cep350	arrhy	0	0	0	0	0.816837
1635	ENSMUSG00000029790|Cep41	arrhy	0	0	0	0	0.710233
1636	ENSMUSG00000038215|Cep44	arrhy	0	0	0	0	0.670544
1637	ENSMUSG00000031922|Cep57	arrhy	0	0	0	0	0.777692
1638	ENSMUSG00000019813|Cep57l1	arrhy	0	0	0	0	0.480615
1639	ENSMUSG00000032534|Cep63	arrhy	0	0	0	0	0.784641
1640	ENSMUSG00000056267|Cep70	arrhy	0	0	0	0	0.846662
1641	ENSMUSG00000073542|Cep76	arrhy	0	0	0	0	0.439821
1642	ENSMUSG00000041491|Cep78	same	1.18962	5.36841	1.18962	5.36841	0.885397
1643	ENSMUSG00000020024|Cep83	loss	1.33386	3.22572	0	0	0.57733
1644	ENSMUSG00000037443|Cep85	change	54.1708	4.0523	71.9669	3.03472	0.83344
1645	ENSMUSG00000038594|Cep85l	gain	0	0	4.36924	2.72177	0.870237
1646	ENSMUSG00000023072|Cep89	arrhy	0	0	0	0	0.615155
1647	ENSMUSG00000018372|Cep95	arrhy	0	0	0	0	0.615993
1648	ENSMUSG00000022604|Cep97	arrhy	0	0	0	0	0.542264
1649	ENSMUSG00000040774|Cept1	loss	11.5086	1.3416	0	0	0.591882
1650	ENSMUSG00000035891|Cerk	loss	1.48534	5.50111	0	0	0.54905
1651	ENSMUSG00000075256|Cerkl	same	1.17674	4.4366	1.17674	4.4366	0.462223
1652	ENSMUSG00000015714|Cers2	same	78.8711	6.0661	78.8711	6.0661	0.949119
1653	ENSMUSG00000008206|Cers4	gain	0	0	0.578965	2.89383	0.610418
1654	ENSMUSG00000027035|Cers6	same	2.20435	3.55671	2.20435	3.55671	0.803056
1655	ENSMUSG00000078964|Ces1b	arrhy	0	0	0	0	0.826738
1656	ENSMUSG00000057400|Ces1c	arrhy	0	0	0	0	0.443592
1657	ENSMUSG00000056973|Ces1d	same	501.522	4.42526	501.522	4.42526	0.853945
1658	ENSMUSG00000061959|Ces1e	arrhy	0	0	0	0	0.784822
1659	ENSMUSG00000031725|Ces1f	arrhy	0	0	0	0	0.862573
1660	ENSMUSG00000057074|Ces1g	arrhy	0	0	0	0	0.763649
1661	ENSMUSG00000055730|Ces2a	arrhy	0	0	0	0	0.512471
1662	ENSMUSG00000061825|Ces2c	arrhy	0	0	0	0	0.475708
1663	ENSMUSG00000031886|Ces2e	arrhy	0	0	0	0	0.616929
1664	ENSMUSG00000031877|Ces2g	arrhy	0	0	0	0	0.578859
1665	ENSMUSG00000069922|Ces3a	arrhy	0	0	0	0	0.894779
1666	ENSMUSG00000062181|Ces3b	arrhy	0	0	0	0	0.829145
1667	ENSMUSG00000031347|Cetn2	arrhy	0	0	0	0	0.872092
1668	ENSMUSG00000021537|Cetn3	same	9.05458	2.64932	9.05458	2.64932	0.463135
1669	ENSMUSG00000026649|Cfap126	arrhy	0	0	0	0	0.721783
1670	ENSMUSG00000031796|Cfap20	same	13.9446	2.26878	13.9446	2.26878	0.832918
1671	ENSMUSG00000020462|Cfap36	arrhy	0	0	0	0	0.856933
1672	ENSMUSG00000031631|Cfap97	arrhy	0	0	0	0	0.892205
1673	ENSMUSG00000090231|Cfb	gain	0	0	204.619	4.90786	0.484429
1674	ENSMUSG00000031954|Cfdp1	arrhy	0	0	0	0	0.902562
1675	ENSMUSG00000026365|Cfh	arrhy	0	0	0	0	0.825219
1676	ENSMUSG00000057037|Cfhr1	arrhy	0	0	0	0	0.894483
1677	ENSMUSG00000033898|Cfhr2	arrhy	0	0	0	0	0.800681
1678	ENSMUSG00000058952|Cfi	gain	0	0	89.8495	5.00204	0.612707
1679	ENSMUSG00000056201|Cfl1	arrhy	0	0	0	0	0.696426
1680	ENSMUSG00000062929|Cfl2	arrhy	0	0	0	0	0.693245
1681	ENSMUSG00000026031|Cflar	loss	13.5295	0.139356	0	0	0.750358
1682	ENSMUSG00000001128|Cfp	arrhy	0	0	0	0	0.744713
1683	ENSMUSG00000054604|Cggbp1	arrhy	0	0	0	0	0.690617
1684	ENSMUSG00000068876|Cgn	same	8.31896	6.1415	8.31896	6.1415	0.963483
1685	ENSMUSG00000032232|Cgnl1	same	5.59891	2.92364	5.59891	2.92364	0.761725
1686	ENSMUSG00000055128|Cgrrf1	same	14.0609	4.23262	14.0609	4.23262	0.964041
1687	ENSMUSG00000027313|Chac1	same	3.92812	1.7728	3.92812	1.7728	0.674661
1688	ENSMUSG00000020309|Chac2	arrhy	0	0	0	0	0.839939
1689	ENSMUSG00000022945|Chaf1b	same	0.991165	2.40571	0.991165	2.40571	0.930607
1690	ENSMUSG00000047710|Champ1	same	1.21504	6.0321	1.21504	6.0321	0.815375
1691	ENSMUSG00000063787|Chchd1	arrhy	0	0	0	0	0.898182
1692	ENSMUSG00000049422|Chchd10	arrhy	0	0	0	0	0.75502
1693	ENSMUSG00000070493|Chchd2	arrhy	0	0	0	0	0.824529
1694	ENSMUSG00000053768|Chchd3	gain	0	0	27.0726	5.47759	0.660754
1695	ENSMUSG00000034203|Chchd4	same	3.34658	4.22186	3.34658	4.22186	0.952208
1696	ENSMUSG00000037938|Chchd5	loss	5.85301	2.66511	0	0	0.542074
1697	ENSMUSG00000030086|Chchd6	arrhy	0	0	0	0	0.859516
1698	ENSMUSG00000042198|Chchd7	same	14.7011	4.37342	14.7011	4.37342	0.782148
1699	ENSMUSG00000023852|Chd1	same	7.74358	4.06463	7.74358	4.06463	0.966824
1700	ENSMUSG00000028089|Chd1l	arrhy	0	0	0	0	0.806073
1701	ENSMUSG00000078671|Chd2	same	3.91773	1.71926	3.91773	1.71926	0.949948
1702	ENSMUSG00000018474|Chd3	arrhy	0	0	0	0	0.864403
1703	ENSMUSG00000063870|Chd4	arrhy	0	0	0	0	0.629122
1704	ENSMUSG00000057133|Chd6	arrhy	0	0	0	0	0.73667
1705	ENSMUSG00000041235|Chd7	same	1.24908	3.29889	1.24908	3.29889	0.753977
1706	ENSMUSG00000053754|Chd8	gain	0	0	2.9674	1.58681	0.837279
1707	ENSMUSG00000056608|Chd9	same	115.312	4.2303	115.312	4.2303	0.87913
1708	ENSMUSG00000015970|Chdh	arrhy	0	0	0	0	0.710138
1709	ENSMUSG00000052488|Cherp	arrhy	0	0	0	0	0.891873
1710	ENSMUSG00000014668|Chfr	gain	0	0	2.7208	2.25544	0.75774
1711	ENSMUSG00000031327|Chic1	change	2.23771	5.78307	1.46073	4.85009	0.634133
1712	ENSMUSG00000029229|Chic2	same	4.66522	2.7832	4.66522	2.7832	0.530476
1713	ENSMUSG00000025512|Chid1	same	7.88813	5.50635	7.88813	5.50635	0.858324
1714	ENSMUSG00000024843|Chka	same	60.7984	6.01001	60.7984	6.01001	0.854297
1715	ENSMUSG00000022617|Chkb	same	24.0588	1.63905	24.0588	1.63905	0.945052
1716	ENSMUSG00000025531|Chm	arrhy	0	0	0	0	0.774045
1717	ENSMUSG00000000743|Chmp1a	arrhy	0	0	0	0	0.449295
1718	ENSMUSG00000109901|Chmp1b	arrhy	0	0	0	0	0.709397
1719	ENSMUSG00000033916|Chmp2a	arrhy	0	0	0	0	0.810543
1720	ENSMUSG00000004843|Chmp2b	arrhy	0	0	0	0	0.908156
1721	ENSMUSG00000053119|Chmp3	arrhy	0	0	0	0	0.874474
1722	ENSMUSG00000038467|Chmp4b	arrhy	0	0	0	0	0.904611
1723	ENSMUSG00000028419|Chmp5	arrhy	0	0	0	0	0.585261
1724	ENSMUSG00000025371|Chmp6	arrhy	0	0	0	0	0.777931
1725	ENSMUSG00000034190|Chmp7	gain	0	0	5.45769	5.57019	0.766719
1726	ENSMUSG00000004633|Chn2	same	9.83509	3.61926	9.83509	3.61926	0.84739
1727	ENSMUSG00000001774|Chordc1	same	17.002	4.67356	17.002	4.67356	0.961526
1728	ENSMUSG00000014077|Chp1	same	59.0089	3.94431	59.0089	3.94431	0.873641
1729	ENSMUSG00000030865|Chp2	same	1.53268	1.90492	1.53268	1.90492	0.547271
1730	ENSMUSG00000032997|Chpf	same	0.961595	5.12032	0.961595	5.12032	0.95968
1731	ENSMUSG00000038181|Chpf2	same	5.72051	1.60228	5.72051	1.60228	0.934293
1732	ENSMUSG00000060002|Chpt1	arrhy	0	0	0	0	0.796297
1733	ENSMUSG00000068391|Chrac1	same	12.5441	2.12999	12.5441	2.12999	0.897543
1734	ENSMUSG00000006958|Chrd	arrhy	0	0	0	0	0.822471
1735	ENSMUSG00000022041|Chrna2	arrhy	0	0	0	0	0.728743
1736	ENSMUSG00000027577|Chrna4	loss	8.74172	0.439298	0	0	0.808308
1737	ENSMUSG00000056643|Chst13	same	4.81559	5.48333	4.81559	5.48333	0.926983
1738	ENSMUSG00000074916|Chst14	arrhy	0	0	0	0	0.46258
1739	ENSMUSG00000030930|Chst15	same	1.05977	2.2818	1.05977	2.2818	0.554505
1740	ENSMUSG00000032640|Chsy1	gain	0	0	0.524318	2.70934	0.694641
1741	ENSMUSG00000058152|Chsy3	arrhy	0	0	0	0	0.673381
1742	ENSMUSG00000001017|Chtop	same	7.47578	5.87753	7.47578	5.87753	0.945472
1743	ENSMUSG00000025199|Chuk	same	17.3744	2.69199	17.3744	2.69199	0.60737
1744	ENSMUSG00000090258|Churc1	arrhy	0	0	0	0	0.91202
1745	ENSMUSG00000003662|Ciao1	loss	9.63091	3.00793	0	0	0.700932
1746	ENSMUSG00000038550|Ciart	same	26.1982	2.85126	26.1982	2.85126	0.950814
1747	ENSMUSG00000030538|Cib1	same	21.868	5.26884	21.868	5.26884	0.473828
1748	ENSMUSG00000037493|Cib2	arrhy	0	0	0	0	0.870857
1749	ENSMUSG00000074240|Cib3	arrhy	0	0	0	0	0.907686
1750	ENSMUSG00000022219|Cideb	arrhy	0	0	0	0	0.490047
1751	ENSMUSG00000021276|Cinp	arrhy	0	0	0	0	0.871019
1752	ENSMUSG00000034157|Cipc	same	9.50637	4.25118	9.50637	4.25118	0.9537
1753	ENSMUSG00000041777|Cir1	same	7.27056	1.94679	7.27056	1.94679	0.677961
1754	ENSMUSG00000045193|Cirbp	same	35.4046	1.55507	35.4046	1.55507	0.930183
1755	ENSMUSG00000041438|Cirh1a	same	3.51663	4.40281	3.51663	4.40281	0.821597
1756	ENSMUSG00000037710|Cisd1	loss	104.434	2.64494	0	0	0.949788
1757	ENSMUSG00000028165|Cisd2	arrhy	0	0	0	0	0.790541
1758	ENSMUSG00000078695|Cisd3	same	41.7531	5.68456	41.7531	5.68456	0.884966
1759	ENSMUSG00000032578|Cish	loss	6.67906	3.14908	0	0	0.487986
1760	ENSMUSG00000039910|Cited2	same	9.15934	6.05951	9.15934	6.05951	0.904302
1761	ENSMUSG00000039205|Ciz1	arrhy	0	0	0	0	0.857853
1762	ENSMUSG00000046841|Ckap4	arrhy	0	0	0	0	0.534902
1763	ENSMUSG00000040549|Ckap5	loss	0.792305	0.161476	0	0	0.526468
1764	ENSMUSG00000001270|Ckb	arrhy	0	0	0	0	0.874977
1765	ENSMUSG00000054400|Cklf	arrhy	0	0	0	0	0.704711
1766	ENSMUSG00000028044|Cks1b	same	3.11213	1.7702	3.11213	1.7702	0.781448
1767	ENSMUSG00000062248|Cks2	same	18.4743	5.91708	18.4743	5.91708	0.6994
1768	ENSMUSG00000064302|Clasp1	arrhy	0	0	0	0	0.757823
1769	ENSMUSG00000033392|Clasp2	arrhy	0	0	0	0	0.522811
1770	ENSMUSG00000061028|Clasrp	same	2.87628	1.88012	2.87628	1.88012	0.491232
1771	ENSMUSG00000056025|Clca3a1	arrhy	0	0	0	0	0.563806
1772	ENSMUSG00000027884|Clcc1	arrhy	0	0	0	0	0.598689
1773	ENSMUSG00000022843|Clcn2	loss	12.9256	2.77468	0	0	0.596616
1774	ENSMUSG00000004319|Clcn3	same	4.44535	4.66893	4.44535	4.66893	0.890029
1775	ENSMUSG00000000605|Clcn4	arrhy	0	0	0	0	0.740448
1776	ENSMUSG00000029016|Clcn6	same	2.01003	0.647968	2.01003	0.647968	0.952348
1777	ENSMUSG00000036636|Clcn7	same	3.91355	2.45857	3.91355	2.45857	0.943776
1778	ENSMUSG00000022512|Cldn1	same	52.6752	6.25993	52.6752	6.25993	0.952766
1779	ENSMUSG00000046798|Cldn12	same	8.73796	4.27628	8.73796	4.27628	0.752837
1780	ENSMUSG00000047109|Cldn14	same	4.95428	5.35315	4.95428	5.35315	0.723255
1781	ENSMUSG00000047230|Cldn2	same	13.2646	6.2728	13.2646	6.2728	0.458922
1782	ENSMUSG00000070473|Cldn3	same	32.541	5.81935	32.541	5.81935	0.585507
1783	ENSMUSG00000041378|Cldn5	arrhy	0	0	0	0	0.546179
1784	ENSMUSG00000022744|Cldnd1	same	5.12656	4.65595	5.12656	4.65595	0.956067
1785	ENSMUSG00000053063|Clec12a	arrhy	0	0	0	0	0.834234
1786	ENSMUSG00000045930|Clec14a	same	1.67416	1.347	1.67416	1.347	0.899132
1787	ENSMUSG00000068663|Clec16a	loss	3.13949	5.68417	0	0	0.548694
1788	ENSMUSG00000030159|Clec1b	same	5.5175	3.10691	5.5175	3.10691	0.757277
1789	ENSMUSG00000030157|Clec2d	arrhy	0	0	0	0	0.901079
1790	ENSMUSG00000030364|Clec2h	arrhy	0	0	0	0	0.469757
1791	ENSMUSG00000049037|Clec4a1	arrhy	0	0	0	0	0.586753
1792	ENSMUSG00000030148|Clec4a2	gain	0	0	2.15633	3.51392	0.448044
1793	ENSMUSG00000043832|Clec4a3	arrhy	0	0	0	0	0.518204
1794	ENSMUSG00000014542|Clec4f	arrhy	0	0	0	0	0.869586
1795	ENSMUSG00000074491|Clec4g	arrhy	0	0	0	0	0.627578
1796	ENSMUSG00000023349|Clec4n	arrhy	0	0	0	0	0.529328
1797	ENSMUSG00000007041|Clic1	arrhy	0	0	0	0	0.899074
1798	ENSMUSG00000015093|Clic3	same	5.14611	5.46418	5.14611	5.46418	0.905899
1799	ENSMUSG00000037242|Clic4	same	7.17068	5.58119	7.17068	5.58119	0.841854
1800	ENSMUSG00000006169|Clint1	same	10.9471	0.559332	10.9471	0.559332	0.934737
1801	ENSMUSG00000049550|Clip1	same	6.21089	3.23477	6.21089	3.23477	0.822945
1802	ENSMUSG00000063146|Clip2	same	0.501691	5.75896	0.501691	5.75896	0.421188
1803	ENSMUSG00000026034|Clk1	same	18.4899	2.45136	18.4899	2.45136	0.503127
1804	ENSMUSG00000068917|Clk2	arrhy	0	0	0	0	0.679578
1805	ENSMUSG00000032316|Clk3	arrhy	0	0	0	0	0.854358
1806	ENSMUSG00000020385|Clk4	same	16.3867	2.1243	16.3867	2.1243	0.706774
1807	ENSMUSG00000021097|Clmn	same	14.5459	2.67996	14.5459	2.67996	0.928033
1808	ENSMUSG00000030720|Cln3	arrhy	0	0	0	0	0.792496
1809	ENSMUSG00000022125|Cln5	same	7.10952	4.54104	7.10952	4.54104	0.95922
1810	ENSMUSG00000032245|Cln6	same	3.11584	2.80055	3.11584	2.80055	0.962109
1811	ENSMUSG00000026317|Cln8	arrhy	0	0	0	0	0.555717
1812	ENSMUSG00000025439|Clns1a	arrhy	0	0	0	0	0.839619
1813	ENSMUSG00000029238|Clock	same	6.28942	5.77132	6.28942	5.77132	0.951748
1814	ENSMUSG00000027079|Clp1	same	4.40734	3.59368	4.40734	3.59368	0.788573
1815	ENSMUSG00000001829|Clpb	arrhy	0	0	0	0	0.844661
1816	ENSMUSG00000002660|Clpp	same	13.9764	5.32729	13.9764	5.32729	0.552123
1817	ENSMUSG00000002981|Clptm1	arrhy	0	0	0	0	0.824377
1818	ENSMUSG00000021610|Clptm1l	same	12.9255	0.0638052	12.9255	0.0638052	0.7937
1819	ENSMUSG00000015357|Clpx	same	173.358	0.00364165	173.358	0.00364165	0.953926
1820	ENSMUSG00000039953|Clstn1	arrhy	0	0	0	0	0.876139
1821	ENSMUSG00000008153|Clstn3	same	3.91763	4.66629	3.91763	4.66629	0.606596
1822	ENSMUSG00000028478|Clta	same	36.9203	3.71432	36.9203	3.71432	0.597235
1823	ENSMUSG00000047547|Cltb	arrhy	0	0	0	0	0.815735
1824	ENSMUSG00000047126|Cltc	loss	15.1351	6.13187	0	0	0.888236
1825	ENSMUSG00000022037|Clu	arrhy	0	0	0	0	0.696918
1826	ENSMUSG00000014232|Cluap1	same	3.55003	4.34715	3.55003	4.34715	0.948827
1827	ENSMUSG00000020741|Cluh	same	39.0455	0.209082	39.0455	0.209082	0.923953
1828	ENSMUSG00000025545|Clybl	arrhy	0	0	0	0	0.492464
1829	ENSMUSG00000016756|Cmah	arrhy	0	0	0	0	0.565299
1830	ENSMUSG00000030282|Cmas	same	6.62532	4.45221	6.62532	4.45221	0.496431
1831	ENSMUSG00000022235|Cmbl	arrhy	0	0	0	0	0.778376
1832	ENSMUSG00000039163|Cmc1	arrhy	0	0	0	0	0.551287
1833	ENSMUSG00000014633|Cmc2	arrhy	0	0	0	0	0.620358
1834	ENSMUSG00000090110|Cmc4	same	2.32225	4.77061	2.32225	4.77061	0.452351
1835	ENSMUSG00000034390|Cmip	arrhy	0	0	0	0	0.835128
1836	ENSMUSG00000042190|Cmklr1	gain	0	0	1.30461	2.94109	0.842316
1837	ENSMUSG00000028719|Cmpk1	arrhy	0	0	0	0	0.871297
1838	ENSMUSG00000020638|Cmpk2	same	5.15592	6.03147	5.15592	6.03147	0.817664
1839	ENSMUSG00000022748|Cmss1	arrhy	0	0	0	0	0.898173
1840	ENSMUSG00000031875|Cmtm3	same	2.3757	3.10782	2.3757	3.10782	0.557708
1841	ENSMUSG00000096188|Cmtm4	same	2.49095	4.07255	2.49095	4.07255	0.429676
1842	ENSMUSG00000032434|Cmtm6	same	10.3387	0.122108	10.3387	0.122108	0.561105
1843	ENSMUSG00000032436|Cmtm7	arrhy	0	0	0	0	0.848266
1844	ENSMUSG00000041012|Cmtm8	loss	29.794	2.50845	0	0	0.637388
1845	ENSMUSG00000024019|Cmtr1	same	4.55159	0.557593	4.55159	0.557593	0.959553
1846	ENSMUSG00000046441|Cmtr2	arrhy	0	0	0	0	0.731285
1847	ENSMUSG00000038085|Cnbd2	same	1.74847	4.15315	1.74847	4.15315	0.966787
1848	ENSMUSG00000030057|Cnbp	same	68.5445	5.6113	68.5445	5.6113	0.676478
1849	ENSMUSG00000024644|Cndp2	same	8.96656	0.0188886	8.96656	0.0188886	0.904851
1850	ENSMUSG00000036810|Cnep1r1	arrhy	0	0	0	0	0.772734
1851	ENSMUSG00000015759|Cnih1	same	17.4017	5.85328	17.4017	5.85328	0.606754
1852	ENSMUSG00000062169|Cnih4	same	1.88968	5.27872	1.88968	5.27872	0.664542
1853	ENSMUSG00000015202|Cnksr3	same	2.40526	0.324001	2.40526	0.324001	0.955335
1854	ENSMUSG00000004665|Cnn2	loss	1.87673	5.63129	0	0	0.919468
1855	ENSMUSG00000053931|Cnn3	arrhy	0	0	0	0	0.748441
1856	ENSMUSG00000064105|Cnnm2	arrhy	0	0	0	0	0.875674
1857	ENSMUSG00000001138|Cnnm3	same	1.82525	0.161298	1.82525	0.161298	0.890517
1858	ENSMUSG00000037408|Cnnm4	same	1.01167	4.67286	1.01167	4.67286	0.591704
1859	ENSMUSG00000036550|Cnot1	arrhy	0	0	0	0	0.71645
1860	ENSMUSG00000056167|Cnot10	same	1.81737	2.27439	1.81737	2.27439	0.666666
1861	ENSMUSG00000003135|Cnot11	same	1.65163	5.98126	1.65163	5.98126	0.822219
1862	ENSMUSG00000020166|Cnot2	arrhy	0	0	0	0	0.807062
1863	ENSMUSG00000035632|Cnot3	same	2.34467	1.63845	2.34467	1.63845	0.524475
1864	ENSMUSG00000038784|Cnot4	arrhy	0	0	0	0	0.693497
1865	ENSMUSG00000020362|Cnot6	arrhy	0	0	0	0	0.46763
1866	ENSMUSG00000034724|Cnot6l	arrhy	0	0	0	0	0.423699
1867	ENSMUSG00000031601|Cnot7	same	4.73854	2.40563	4.73854	2.40563	0.49103
1868	ENSMUSG00000020515|Cnot8	arrhy	0	0	0	0	0.801029
1869	ENSMUSG00000026174|Cnot9	same	1.82893	5.47577	1.82893	5.47577	0.554991
1870	ENSMUSG00000006782|Cnp	same	4.36361	0.684668	4.36361	0.684668	0.872227
1871	ENSMUSG00000033159|Cnppd1	change	32.5937	2.76527	15.3668	2.15246	0.817822
1872	ENSMUSG00000025381|Cnpy2	arrhy	0	0	0	0	0.872298
1873	ENSMUSG00000023973|Cnpy3	loss	8.29919	5.84771	0	0	0.614052
1874	ENSMUSG00000036968|Cnpy4	same	1.71559	5.29869	1.71559	5.29869	0.962006
1875	ENSMUSG00000062585|Cnr2	same	0.689177	2.38494	0.689177	2.38494	0.935627
1876	ENSMUSG00000038949|Cnst	same	2.45894	3.20679	2.45894	3.20679	0.689618
1877	ENSMUSG00000028444|Cntfr	same	1.29406	3.31501	1.29406	3.31501	0.933925
1878	ENSMUSG00000057110|Cntrl	gain	0	0	5.14223	2.34543	0.875973
1879	ENSMUSG00000032782|Cntrob	arrhy	0	0	0	0	0.895664
1880	ENSMUSG00000017188|Coa3	arrhy	0	0	0	0	0.568192
1881	ENSMUSG00000044881|Coa4	arrhy	0	0	0	0	0.796668
1882	ENSMUSG00000026112|Coa5	arrhy	0	0	0	0	0.83987
1883	ENSMUSG00000051671|Coa6	same	25.392	4.11325	25.392	4.11325	0.568772
1884	ENSMUSG00000048351|Coa7	arrhy	0	0	0	0	0.582089
1885	ENSMUSG00000001755|Coasy	arrhy	0	0	0	0	0.744815
1886	ENSMUSG00000020173|Cobl	arrhy	0	0	0	0	0.827405
1887	ENSMUSG00000034903|Cobll1	same	12.4747	2.76715	12.4747	2.76715	0.894335
1888	ENSMUSG00000018661|Cog1	arrhy	0	0	0	0	0.8897
1889	ENSMUSG00000031979|Cog2	arrhy	0	0	0	0	0.768637
1890	ENSMUSG00000034893|Cog3	arrhy	0	0	0	0	0.587245
1891	ENSMUSG00000031753|Cog4	same	4.95703	4.38496	4.95703	4.38496	0.665892
1892	ENSMUSG00000035933|Cog5	same	1.83213	6.08472	1.83213	6.08472	0.869999
1893	ENSMUSG00000027742|Cog6	arrhy	0	0	0	0	0.873963
1894	ENSMUSG00000034951|Cog7	arrhy	0	0	0	0	0.75958
1895	ENSMUSG00000031916|Cog8	same	4.17808	5.331	4.17808	5.331	0.556517
1896	ENSMUSG00000033983|Coil	arrhy	0	0	0	0	0.773177
1897	ENSMUSG00000058806|Col13a1	arrhy	0	0	0	0	0.865045
1898	ENSMUSG00000022371|Col14a1	same	3.23974	1.30068	3.23974	1.30068	0.669723
1899	ENSMUSG00000028339|Col15a1	loss	3.36828	6.20027	0	0	0.487876
1900	ENSMUSG00000001435|Col18a1	same	94.3118	1.09447	94.3118	1.09447	0.863232
1901	ENSMUSG00000029661|Col1a2	arrhy	0	0	0	0	0.566397
1902	ENSMUSG00000045672|Col27a1	same	8.76451	5.15265	8.76451	5.15265	0.909812
1903	ENSMUSG00000026043|Col3a1	arrhy	0	0	0	0	0.780773
1904	ENSMUSG00000031502|Col4a1	same	2.37268	1.06065	2.37268	1.06065	0.605927
1905	ENSMUSG00000031503|Col4a2	same	1.78318	1.50405	1.78318	1.50405	0.486846
1906	ENSMUSG00000021669|Col4a3bp	arrhy	0	0	0	0	0.5532
1907	ENSMUSG00000026837|Col5a1	same	0.57281	1.05082	0.57281	1.05082	0.840435
1908	ENSMUSG00000004098|Col5a3	arrhy	0	0	0	0	0.522602
1909	ENSMUSG00000001119|Col6a1	arrhy	0	0	0	0	0.45954
1910	ENSMUSG00000020241|Col6a2	loss	0.96518	6.21762	0	0	0.474103
1911	ENSMUSG00000038591|Colec10	same	3.27589	1.4499	3.27589	1.4499	0.682201
1912	ENSMUSG00000036655|Colec11	arrhy	0	0	0	0	0.813483
1913	ENSMUSG00000036103|Colec12	arrhy	0	0	0	0	0.648128
1914	ENSMUSG00000034807|Colgalt1	same	12.4736	4.96284	12.4736	4.96284	0.882172
1915	ENSMUSG00000051355|Commd1	arrhy	0	0	0	0	0.878905
1916	ENSMUSG00000042705|Commd10	same	5.32067	1.38892	5.32067	1.38892	0.840484
1917	ENSMUSG00000036513|Commd2	arrhy	0	0	0	0	0.849568
1918	ENSMUSG00000051154|Commd3	arrhy	0	0	0	0	0.890216
1919	ENSMUSG00000032299|Commd4	same	8.60766	2.29217	8.60766	2.29217	0.594026
1920	ENSMUSG00000055041|Commd5	arrhy	0	0	0	0	0.888002
1921	ENSMUSG00000075486|Commd6	arrhy	0	0	0	0	0.892275
1922	ENSMUSG00000056941|Commd7	same	7.45695	6.28298	7.45695	6.28298	0.963598
1923	ENSMUSG00000029213|Commd8	arrhy	0	0	0	0	0.901626
1924	ENSMUSG00000027163|Commd9	arrhy	0	0	0	0	0.832213
1925	ENSMUSG00000021773|Comtd1	arrhy	0	0	0	0	0.822614
1926	ENSMUSG00000026553|Copa	same	11.8651	0.203721	11.8651	0.203721	0.445516
1927	ENSMUSG00000030754|Copb1	gain	0	0	10.9451	3.27316	0.787294
1928	ENSMUSG00000032458|Copb2	arrhy	0	0	0	0	0.753842
1929	ENSMUSG00000055681|Cope	arrhy	0	0	0	0	0.866446
1930	ENSMUSG00000030058|Copg1	same	15.6839	5.72627	15.6839	5.72627	0.774034
1931	ENSMUSG00000025607|Copg2	same	3.682	1.17618	3.682	1.17618	0.955857
1932	ENSMUSG00000031458|Coprs	arrhy	0	0	0	0	0.586299
1933	ENSMUSG00000027206|Cops2	same	8.05455	3.48578	8.05455	3.48578	0.897941
1934	ENSMUSG00000019373|Cops3	same	10.3556	4.99543	10.3556	4.99543	0.595773
1935	ENSMUSG00000035297|Cops4	arrhy	0	0	0	0	0.89271
1936	ENSMUSG00000025917|Cops5	arrhy	0	0	0	0	0.71565
1937	ENSMUSG00000019494|Cops6	arrhy	0	0	0	0	0.868282
1938	ENSMUSG00000030127|Cops7a	same	11.1331	4.85383	11.1331	4.85383	0.737223
1939	ENSMUSG00000026240|Cops7b	arrhy	0	0	0	0	0.822044
1940	ENSMUSG00000034432|Cops8	same	3.05618	4.79491	3.05618	4.79491	0.60891
1941	ENSMUSG00000060992|Copz1	same	20.0738	0.350572	20.0738	0.350572	0.474875
1942	ENSMUSG00000018672|Copz2	arrhy	0	0	0	0	0.817003
1943	ENSMUSG00000039914|Coq10a	same	4.51702	2.76259	4.51702	2.76259	0.954255
1944	ENSMUSG00000025981|Coq10b	same	51.5925	3.28	51.5925	3.28	0.955273
1945	ENSMUSG00000029319|Coq2	arrhy	0	0	0	0	0.797323
1946	ENSMUSG00000028247|Coq3	arrhy	0	0	0	0	0.568205
1947	ENSMUSG00000041733|Coq5	same	10.2394	4.86972	10.2394	4.86972	0.972175
1948	ENSMUSG00000021235|Coq6	arrhy	0	0	0	0	0.911059
1949	ENSMUSG00000030652|Coq7	arrhy	0	0	0	0	0.787595
1950	ENSMUSG00000026489|Coq8a	same	288.618	0.254159	288.618	0.254159	0.952182
1951	ENSMUSG00000003762|Coq8b	loss	9.0458	2.76716	0	0	0.902566
1952	ENSMUSG00000031782|Coq9	loss	19.1636	2.83809	0	0	0.490771
1953	ENSMUSG00000030707|Coro1a	arrhy	0	0	0	0	0.628843
1954	ENSMUSG00000024835|Coro1b	same	24.7059	2.77215	24.7059	2.77215	0.959741
1955	ENSMUSG00000004530|Coro1c	same	2.54831	1.36711	2.54831	1.36711	0.461015
1956	ENSMUSG00000041729|Coro2b	arrhy	0	0	0	0	0.645913
1957	ENSMUSG00000039637|Coro7	same	3.36702	2.28876	3.36702	2.28876	0.936816
1958	ENSMUSG00000031827|Cotl1	arrhy	0	0	0	0	0.760608
1959	ENSMUSG00000042148|Cox10	arrhy	0	0	0	0	0.412196
1960	ENSMUSG00000020544|Cox11	same	2.68691	3.74832	2.68691	3.74832	0.585271
1961	ENSMUSG00000023020|Cox14	arrhy	0	0	0	0	0.653978
1962	ENSMUSG00000040018|Cox15	same	2.12587	6.08965	2.12587	6.08965	0.447522
1963	ENSMUSG00000091803|Cox16	arrhy	0	0	0	0	0.916379
1964	ENSMUSG00000046516|Cox17	arrhy	0	0	0	0	0.901444
1965	ENSMUSG00000035505|Cox18	same	3.59246	6.16061	3.59246	6.16061	0.551833
1966	ENSMUSG00000045438|Cox19	arrhy	0	0	0	0	0.914762
1967	ENSMUSG00000026500|Cox20	same	28.2567	0.0563981	28.2567	0.0563981	0.935031
1968	ENSMUSG00000031818|Cox4i1	arrhy	0	0	0	0	0.816816
1969	ENSMUSG00000000088|Cox5a	arrhy	0	0	0	0	0.753899
1970	ENSMUSG00000061518|Cox5b	arrhy	0	0	0	0	0.903636
1971	ENSMUSG00000041697|Cox6a1	arrhy	0	0	0	0	0.755401
1972	ENSMUSG00000036751|Cox6b1	arrhy	0	0	0	0	0.86491
1973	ENSMUSG00000014313|Cox6c	arrhy	0	0	0	0	0.901253
1974	ENSMUSG00000074218|Cox7a1	arrhy	0	0	0	0	0.59973
1975	ENSMUSG00000032330|Cox7a2	arrhy	0	0	0	0	0.911981
1976	ENSMUSG00000024248|Cox7a2l	same	54.2183	3.43066	54.2183	3.43066	0.869393
1977	ENSMUSG00000031231|Cox7b	arrhy	0	0	0	0	0.916791
1978	ENSMUSG00000017778|Cox7c	arrhy	0	0	0	0	0.911219
1979	ENSMUSG00000035885|Cox8a	arrhy	0	0	0	0	0.711205
1980	ENSMUSG00000003617|Cp	arrhy	0	0	0	0	0.831209
1981	ENSMUSG00000021999|Cpb2	arrhy	0	0	0	0	0.851383
1982	ENSMUSG00000020841|Cpd	arrhy	0	0	0	0	0.677828
1983	ENSMUSG00000025586|Cpeb1	same	4.61322	2.52183	4.61322	2.52183	0.757129
1984	ENSMUSG00000039782|Cpeb2	arrhy	0	0	0	0	0.856257
1985	ENSMUSG00000039652|Cpeb3	arrhy	0	0	0	0	0.728079
1986	ENSMUSG00000020300|Cpeb4	same	4.51807	0.478925	4.51807	0.478925	0.824756
1987	ENSMUSG00000062980|Cped1	arrhy	0	0	0	0	0.643097
1988	ENSMUSG00000095975|Cphx1	arrhy	0	0	0	0	0.506418
1989	ENSMUSG00000020183|Cpm	arrhy	0	0	0	0	0.76029
1990	ENSMUSG00000023176|Cpn2	same	28.7852	0.0561754	28.7852	0.0561754	0.586019
1991	ENSMUSG00000074643|Cpne1	same	3.2205	1.51946	3.2205	1.51946	0.909259
1992	ENSMUSG00000034361|Cpne2	arrhy	0	0	0	0	0.855576
1993	ENSMUSG00000028228|Cpne3	arrhy	0	0	0	0	0.734664
1994	ENSMUSG00000052560|Cpne8	arrhy	0	0	0	0	0.849026
1995	ENSMUSG00000022742|Cpox	loss	29.6474	5.91414	0	0	0.496635
1996	ENSMUSG00000065979|Cpped1	same	13.064	5.55765	13.064	5.55765	0.869536
1997	ENSMUSG00000039007|Cpq	arrhy	0	0	0	0	0.413205
1998	ENSMUSG00000025991|Cps1	arrhy	0	0	0	0	0.596791
1999	ENSMUSG00000034022|Cpsf1	same	3.45144	0.737176	3.45144	0.737176	0.836571
[truncated: 8,535 more rows]

## Sheet: ALM vs CRM
	id	category	MMALL_amp	MMALL_phase	MCR_amp	MCR_phase	weights
1	ENSMUSG00000021252|0610007P14Rik	same	34.9399	1.29912	34.9399	1.29912	0.941411
2	ENSMUSG00000007777|0610009B22Rik	loss	17.5668	6.19842	0	0	0.545495
3	ENSMUSG00000024442|0610009O20Rik	loss	5.64554	1.48311	0	0	0.515287
4	ENSMUSG00000042208|0610010F05Rik	same	1.9356	3.59001	1.9356	3.59001	0.767119
5	ENSMUSG00000020831|0610010K14Rik	same	7.01353	0.358812	7.01353	0.358812	0.449107
6	ENSMUSG00000107002|0610012G03Rik	arrhy	0	0	0	0	0.573812
7	ENSMUSG00000058706|0610030E20Rik	same	5.00396	5.77992	5.00396	5.77992	0.920925
8	ENSMUSG00000028608|0610037L13Rik	arrhy	0	0	0	0	0.580315
9	ENSMUSG00000060512|0610040J01Rik	arrhy	0	0	0	0	0.843682
10	ENSMUSG00000022972|1110004E09Rik	arrhy	0	0	0	0	0.664937
11	ENSMUSG00000030663|1110004F10Rik	loss	11.3875	1.14555	0	0	0.694613
12	ENSMUSG00000027637|1110008F13Rik	gain	0	0	51.8299	4.45605	0.799278
13	ENSMUSG00000021023|1110008L16Rik	loss	6.86273	1.03989	0	0	0.889173
14	ENSMUSG00000039195|1110008P14Rik	arrhy	0	0	0	0	0.808679
15	ENSMUSG00000045237|1110012L19Rik	same	4.81292	0.962953	4.81292	0.962953	0.836643
16	ENSMUSG00000037971|1110032A03Rik	arrhy	0	0	0	0	0.908747
17	ENSMUSG00000044991|1110034G24Rik	gain	0	0	6.07179	3.03037	0.940456
18	ENSMUSG00000040720|1110037F02Rik	arrhy	0	0	0	0	0.864119
19	ENSMUSG00000063236|1110038F14Rik	arrhy	0	0	0	0	0.499414
20	ENSMUSG00000040591|1110051M20Rik	arrhy	0	0	0	0	0.834587
21	ENSMUSG00000035171|1110059E24Rik	same	9.85706	4.18649	9.85706	4.18649	0.480682
22	ENSMUSG00000032551|1110059G10Rik	arrhy	0	0	0	0	0.867002
23	ENSMUSG00000078570|1110065P20Rik	arrhy	0	0	0	0	0.716987
24	ENSMUSG00000045414|1190002N15Rik	same	6.03331	3.78557	6.03331	3.78557	0.891263
25	ENSMUSG00000043687|1190005I06Rik	arrhy	0	0	0	0	0.614884
26	ENSMUSG00000063320|1190007I07Rik	loss	11.934	5.95393	0	0	0.617439
27	ENSMUSG00000033688|1300017J02Rik	loss	146.167	1.22753	0	0	0.897187
28	ENSMUSG00000072694|1500011B03Rik	arrhy	0	0	0	0	0.858468
29	ENSMUSG00000051319|1500011K16Rik	arrhy	0	0	0	0	0.447238
30	ENSMUSG00000024118|1600002H07Rik	same	31.6739	3.90003	31.6739	3.90003	0.661923
31	ENSMUSG00000035595|1600002K03Rik	loss	3.80298	5.04578	0	0	0.739736
32	ENSMUSG00000050088|1600012H06Rik	arrhy	0	0	0	0	0.650397
33	ENSMUSG00000054676|1600014C10Rik	gain	0	0	26.4527	2.76149	0.450151
34	ENSMUSG00000047150|1700001C19Rik	same	6.29258	0.934836	6.29258	0.934836	0.941618
35	ENSMUSG00000030030|1700003E16Rik	arrhy	0	0	0	0	0.704688
36	ENSMUSG00000032300|1700017B05Rik	arrhy	0	0	0	0	0.697304
37	ENSMUSG00000019797|1700021F05Rik	change	14.9168	0.978331	15.3058	4.88919	0.529266
38	ENSMUSG00000078612|1700024P16Rik	same	2.18145	5.01703	2.18145	5.01703	0.673283
39	ENSMUSG00000063838|1700027J19Rik	arrhy	0	0	0	0	0.908415
40	ENSMUSG00000044916|1700029I15Rik	arrhy	0	0	0	0	0.834638
41	ENSMUSG00000052794|1700030K09Rik	same	0.58674	6.27802	0.58674	6.27802	0.647454
42	ENSMUSG00000027327|1700037H04Rik	loss	3.13966	1.33901	0	0	0.770076
43	ENSMUSG00000019945|1700040L02Rik	gain	0	0	2.69365	2.21897	0.54108
44	ENSMUSG00000038323|1700066M21Rik	arrhy	0	0	0	0	0.506585
45	ENSMUSG00000040822|1700123O20Rik	same	4.8752	4.47096	4.8752	4.47096	0.75049
46	ENSMUSG00000071653|1810009A15Rik	same	21.1721	5.25431	21.1721	5.25431	0.935448
47	ENSMUSG00000078607|1810010H24Rik	gain	0	0	2.53476	1.38477	0.929947
48	ENSMUSG00000056313|1810011O10Rik	loss	23.8644	3.80005	0	0	0.700072
49	ENSMUSG00000022507|1810013L24Rik	same	3.92591	2.0819	3.92591	2.0819	0.868314
50	ENSMUSG00000078784|1810022K09Rik	same	32.2672	5.65253	32.2672	5.65253	0.425319
51	ENSMUSG00000048429|1810026J23Rik	gain	0	0	8.62881	4.81048	0.669755
52	ENSMUSG00000044148|1810030O07Rik	arrhy	0	0	0	0	0.683406
53	ENSMUSG00000020812|1810032O08Rik	arrhy	0	0	0	0	0.60958
54	ENSMUSG00000054091|1810037I17Rik	arrhy	0	0	0	0	0.618769
55	ENSMUSG00000020284|1810043G02Rik	arrhy	0	0	0	0	0.680514
56	ENSMUSG00000036027|1810046K07Rik	gain	0	0	5.94182	0.811491	0.884262
57	ENSMUSG00000097221|1810049J17Rik	arrhy	0	0	0	0	0.698689
58	ENSMUSG00000035372|1810055G02Rik	same	23.1496	2.71527	23.1496	2.71527	0.792258
59	ENSMUSG00000042041|2010003K11Rik	loss	18.4792	1.50075	0	0	0.674473
60	ENSMUSG00000021290|2010107E04Rik	loss	165.278	5.25094	0	0	0.942836
61	ENSMUSG00000021458|2010111I01Rik	same	1.11976	4.42232	1.11976	4.42232	0.872312
62	ENSMUSG00000074829|2010315B03Rik	arrhy	0	0	0	0	0.906122
63	ENSMUSG00000030587|2200002D01Rik	arrhy	0	0	0	0	0.687059
64	ENSMUSG00000086316|2210013O21Rik	arrhy	0	0	0	0	0.544513
65	ENSMUSG00000021550|2210016F16Rik	loss	7.0265	1.04556	0	0	0.488999
66	ENSMUSG00000029559|2210016L21Rik	arrhy	0	0	0	0	0.616226
67	ENSMUSG00000078894|2210418O10Rik	loss	3.63647	4.57578	0	0	0.529374
68	ENSMUSG00000032403|2300009A05Rik	gain	0	0	7.75373	4.27845	0.84267
69	ENSMUSG00000079283|2310009B15Rik	arrhy	0	0	0	0	0.709486
70	ENSMUSG00000020133|2310011J03Rik	arrhy	0	0	0	0	0.795364
71	ENSMUSG00000049643|2310022A10Rik	arrhy	0	0	0	0	0.868509
72	ENSMUSG00000031983|2310022B05Rik	arrhy	0	0	0	0	0.418783
73	ENSMUSG00000032062|2310030G06Rik	same	3.31665	0.970063	3.31665	0.970063	0.465261
74	ENSMUSG00000020441|2310033P09Rik	arrhy	0	0	0	0	0.54849
75	ENSMUSG00000026319|2310035C23Rik	gain	0	0	2.76101	0.974673	0.705414
76	ENSMUSG00000041203|2310036O22Rik	loss	56.7604	0.471147	0	0	0.47516
77	ENSMUSG00000062619|2310039H08Rik	loss	24.9339	0.386308	0	0	0.475229
78	ENSMUSG00000040177|2310057M21Rik	arrhy	0	0	0	0	0.909295
79	ENSMUSG00000050705|2310061I04Rik	arrhy	0	0	0	0	0.798105
80	ENSMUSG00000045411|2410002F23Rik	gain	0	0	4.06172	2.11848	0.665283
81	ENSMUSG00000036873|2410004B18Rik	gain	0	0	3.29246	4.20556	0.436716
82	ENSMUSG00000049760|2410015M20Rik	loss	57.6977	5.25612	0	0	0.843473
83	ENSMUSG00000046791|2410016O06Rik	same	0.918775	3.72922	0.918775	3.72922	0.864445
84	ENSMUSG00000032840|2410131K14Rik	gain	0	0	1.53779	4.14072	0.717396
85	ENSMUSG00000071632|2510002D24Rik	arrhy	0	0	0	0	0.430279
86	ENSMUSG00000043391|2510009E07Rik	same	0.843409	4.69275	0.843409	4.69275	0.852493
87	ENSMUSG00000044496|2510039O18Rik	gain	0	0	3.89762	2.82763	0.452402
88	ENSMUSG00000052419|2610001J05Rik	same	2.80525	5.7604	2.80525	5.7604	0.477494
89	ENSMUSG00000031242|2610002M06Rik	same	1.46329	1.08068	1.46329	1.08068	0.783795
90	ENSMUSG00000060301|2610008E11Rik	gain	0	0	1.88907	0.394369	0.759218
91	ENSMUSG00000030924|2610020H08Rik	loss	1.34805	5.06961	0	0	0.66099
92	ENSMUSG00000091474|2610021A01Rik	same	1.61126	4.10794	1.61126	4.10794	0.661396
93	ENSMUSG00000071302|2610044O15Rik8	gain	0	0	3.8229	1.50274	0.742352
94	ENSMUSG00000059482|2610301B20Rik	arrhy	0	0	0	0	0.659142
95	ENSMUSG00000010277|2610507B11Rik	loss	10.6563	4.0797	0	0	0.787529
96	ENSMUSG00000028536|2610528J11Rik	same	8.12325	0.546743	8.12325	0.546743	0.922667
97	ENSMUSG00000021807|2700060E02Rik	arrhy	0	0	0	0	0.577116
98	ENSMUSG00000024273|2700062C07Rik	arrhy	0	0	0	0	0.492939
99	ENSMUSG00000062198|2700097O09Rik	arrhy	0	0	0	0	0.867468
100	ENSMUSG00000031984|2810004N23Rik	gain	0	0	7.12012	5.40313	0.903782
101	ENSMUSG00000020491|2810021J22Rik	same	0.506962	5.741	0.506962	5.741	0.511241
102	ENSMUSG00000028060|2810403A07Rik	change	6.75543	4.73501	5.42057	2.39788	0.896047
103	ENSMUSG00000058833|2810428I15Rik	loss	46.3595	0.683188	0	0	0.576298
104	ENSMUSG00000026227|2810459M11Rik	same	10.1908	0.555237	10.1908	0.555237	0.862612
105	ENSMUSG00000032712|2810474O19Rik	gain	0	0	5.11734	2.35028	0.472067
106	ENSMUSG00000051339|2900026A02Rik	same	11.0788	1.5205	11.0788	1.5205	0.936234
107	ENSMUSG00000020381|3010026O09Rik	same	6.10492	0.873684	6.10492	0.873684	0.647806
108	ENSMUSG00000079737|3110001I22Rik	same	1.20937	3.46431	1.20937	3.46431	0.683669
109	ENSMUSG00000025102|3110040N11Rik	arrhy	0	0	0	0	0.807345
110	ENSMUSG00000028300|3110043O21Rik	gain	0	0	2.89049	3.75937	0.491126
111	ENSMUSG00000046806|3110062M04Rik	arrhy	0	0	0	0	0.520782
112	ENSMUSG00000053553|3110082I17Rik	arrhy	0	0	0	0	0.762582
113	ENSMUSG00000063364|3300002I08Rik	arrhy	0	0	0	0	0.905973
114	ENSMUSG00000033111|3830406C13Rik	same	3.15726	6.16831	3.15726	6.16831	0.407462
115	ENSMUSG00000064202|4430402I18Rik	loss	2.63007	6.19908	0	0	0.733082
116	ENSMUSG00000062822|4833420G17Rik	gain	0	0	9.12559	2.61561	0.781615
117	ENSMUSG00000025871|4833439L19Rik	same	16.4211	4.25484	16.4211	4.25484	0.909707
118	ENSMUSG00000036934|4921524J17Rik	same	2.65228	4.18797	2.65228	4.18797	0.624233
119	ENSMUSG00000027309|4930402H24Rik	arrhy	0	0	0	0	0.786121
120	ENSMUSG00000046567|4930430F08Rik	arrhy	0	0	0	0	0.40079
121	ENSMUSG00000059920|4930453N24Rik	arrhy	0	0	0	0	0.834872
122	ENSMUSG00000044906|4930503L19Rik	loss	1.49999	4.58374	0	0	0.855065
123	ENSMUSG00000062511|4930512M02Rik	change	1.23934	5.05639	1.51317	1.12876	0.586784
124	ENSMUSG00000072762|4930522L14Rik	same	1.54682	5.97803	1.54682	5.97803	0.55695
125	ENSMUSG00000090394|4930523C07Rik	gain	0	0	2.08511	2.52628	0.844397
126	ENSMUSG00000031938|4931406C07Rik	arrhy	0	0	0	0	0.484188
127	ENSMUSG00000066571|4931406P16Rik	change	3.04979	4.48379	3.1504	2.46296	0.894577
128	ENSMUSG00000022179|4931414P19Rik	gain	0	0	1.94654	5.14164	0.748927
129	ENSMUSG00000037270|4932438A13Rik	gain	0	0	3.76042	6.23574	0.541593
130	ENSMUSG00000090369|4933411K16Rik	loss	2.34497	4.96473	0	0	0.551329
131	ENSMUSG00000020807|4933427D14Rik	arrhy	0	0	0	0	0.545688
132	ENSMUSG00000027942|4933434E20Rik	arrhy	0	0	0	0	0.857432
133	ENSMUSG00000036046|5031439G07Rik	gain	0	0	2.88455	2.73417	0.504607
134	ENSMUSG00000072763|5430403G16Rik	same	0.618349	5.95644	0.618349	5.95644	0.641092
135	ENSMUSG00000073755|5730409E04Rik	gain	0	0	1.75974	5.34776	0.782727
136	ENSMUSG00000057181|5730455P16Rik	arrhy	0	0	0	0	0.728482
137	ENSMUSG00000029089|5730480H06Rik	loss	3.02207	5.66324	0	0	0.850947
138	ENSMUSG00000073197|5730507C01Rik	gain	0	0	2.9575	4.18559	0.450086
139	ENSMUSG00000050549|5730508B09Rik	same	0.873202	3.37544	0.873202	3.37544	0.709978
140	ENSMUSG00000070690|5830473C10Rik	gain	0	0	16.8177	1.09961	0.84831
141	ENSMUSG00000022195|6030458C11Rik	same	1.1564	3.68974	1.1564	3.68974	0.502767
142	ENSMUSG00000031824|6430548M08Rik	arrhy	0	0	0	0	0.760894
143	ENSMUSG00000074646|6430550D23Rik	arrhy	0	0	0	0	0.559201
144	ENSMUSG00000039620|6430573F11Rik	same	2.76482	0.238311	2.76482	0.238311	0.900584
145	ENSMUSG00000047466|8030462N17Rik	arrhy	0	0	0	0	0.634915
146	ENSMUSG00000048489|8430408G22Rik	change	64.616	0.497742	68.5786	1.4876	0.931178
147	ENSMUSG00000021185|9030617O03Rik	loss	5.03061	2.36059	0	0	0.534045
148	ENSMUSG00000030982|9030624J02Rik	same	4.0211	1.15445	4.0211	1.15445	0.75502
149	ENSMUSG00000039901|9130011E15Rik	arrhy	0	0	0	0	0.606542
150	ENSMUSG00000062944|9130023H24Rik	arrhy	0	0	0	0	0.641429
151	ENSMUSG00000101892|9130401M01Rik	arrhy	0	0	0	0	0.639799
152	ENSMUSG00000038768|9130409I23Rik	arrhy	0	0	0	0	0.838907
153	ENSMUSG00000097061|9330151L19Rik	loss	1.43273	4.14926	0	0	0.722839
154	ENSMUSG00000059939|9430015G10Rik	arrhy	0	0	0	0	0.61909
155	ENSMUSG00000025971|9430016H08Rik	loss	1.82676	0.894365	0	0	0.479848
156	ENSMUSG00000033960|9430020K01Rik	loss	1.18694	4.65681	0	0	0.925244
157	ENSMUSG00000040139|9430038I01Rik	arrhy	0	0	0	0	0.7102
158	ENSMUSG00000036275|9530068E07Rik	arrhy	0	0	0	0	0.478648
159	ENSMUSG00000046138|9930021J03Rik	gain	0	0	2.50987	2.05848	0.900605
160	ENSMUSG00000069892|9930111J21Rik2	change	1.89554	4.82226	1.14459	2.57302	0.630258
161	ENSMUSG00000079144|A130010J15Rik	arrhy	0	0	0	0	0.89428
162	ENSMUSG00000034560|A230046K03Rik	arrhy	0	0	0	0	0.76152
163	ENSMUSG00000047613|A430005L14Rik	arrhy	0	0	0	0	0.53506
164	ENSMUSG00000056014|A430033K04Rik	arrhy	0	0	0	0	0.764917
165	ENSMUSG00000053588|A730061H03Rik	arrhy	0	0	0	0	0.754917
166	ENSMUSG00000044150|A830080D01Rik	arrhy	0	0	0	0	0.626485
167	ENSMUSG00000089809|A930011G23Rik	gain	0	0	6.55838	3.31109	0.593695
168	ENSMUSG00000090622|A930033H14Rik	same	1.99859	3.14359	1.99859	3.14359	0.504372
169	ENSMUSG00000057191|AB124611	arrhy	0	0	0	0	0.469035
170	ENSMUSG00000035875|AI182371	gain	0	0	88.2352	5.87663	0.810992
171	ENSMUSG00000050812|AI314180	gain	0	0	5.53603	2.35319	0.94964
172	ENSMUSG00000062753|AI413582	loss	1.91509	5.89488	0	0	0.437014
173	ENSMUSG00000046312|AI464131	arrhy	0	0	0	0	0.511745
174	ENSMUSG00000010290|AI597479	same	0.981086	4.44012	0.981086	4.44012	0.69014
175	ENSMUSG00000034382|AI661453	same	2.80938	0.371194	2.80938	0.371194	0.50621
176	ENSMUSG00000047423|AI837181	arrhy	0	0	0	0	0.425736
177	ENSMUSG00000056383|AI987944	arrhy	0	0	0	0	0.604175
178	ENSMUSG00000091931|AK010878	gain	0	0	3.8364	4.77636	0.63499
179	ENSMUSG00000059820|AU019823	arrhy	0	0	0	0	0.699984
180	ENSMUSG00000051669|AU021092	arrhy	0	0	0	0	0.900298
181	ENSMUSG00000078584|AU022252	same	5.31162	0.0308486	5.31162	0.0308486	0.826828
182	ENSMUSG00000028830|AU040320	arrhy	0	0	0	0	0.906262
183	ENSMUSG00000078435|AU041133	same	0.752261	5.81902	0.752261	5.81902	0.411823
184	ENSMUSG00000078349|AW011738	gain	0	0	1.66331	5.39771	0.902973
185	ENSMUSG00000074166|AW146154	arrhy	0	0	0	0	0.721085
186	ENSMUSG00000039182|AW209491	gain	0	0	9.54658	4.66655	0.910032
187	ENSMUSG00000041935|AW549877	change	3.16951	4.38678	3.60133	1.19705	0.492916
188	ENSMUSG00000036678|Aaas	loss	2.35171	0.929791	0	0	0.917928
189	ENSMUSG00000029482|Aacs	loss	83.1206	3.76684	0	0	0.971149
190	ENSMUSG00000027761|Aadac	arrhy	0	0	0	0	0.642869
191	ENSMUSG00000057228|Aadat	arrhy	0	0	0	0	0.717225
192	ENSMUSG00000021482|Aaed1	arrhy	0	0	0	0	0.737868
193	ENSMUSG00000037257|Aagab	gain	0	0	2.66396	6.16669	0.786998
194	ENSMUSG00000057230|Aak1	arrhy	0	0	0	0	0.604364
195	ENSMUSG00000035642|Aamdc	arrhy	0	0	0	0	0.908115
196	ENSMUSG00000006299|Aamp	loss	35.1286	1.45334	0	0	0.735423
197	ENSMUSG00000027628|Aar2	change	2.43088	1.73995	2.79009	4.92314	0.615796
198	ENSMUSG00000068522|Aard	arrhy	0	0	0	0	0.57852
199	ENSMUSG00000031960|Aars	change	24.8506	1.50122	17.3217	5.38416	0.603086
200	ENSMUSG00000023938|Aars2	same	2.33552	0.807465	2.33552	0.807465	0.508137
201	ENSMUSG00000075528|Aarsd1	arrhy	0	0	0	0	0.663983
202	ENSMUSG00000055923|Aasdh	same	2.84281	6.08051	2.84281	6.08051	0.732128
203	ENSMUSG00000025894|Aasdhppt	gain	0	0	4.1036	5.26305	0.821399
204	ENSMUSG00000029695|Aass	arrhy	0	0	0	0	0.672668
205	ENSMUSG00000018697|Aatf	arrhy	0	0	0	0	0.631413
206	ENSMUSG00000025375|Aatk	arrhy	0	0	0	0	0.783831
207	ENSMUSG00000057880|Abat	gain	0	0	63.2937	0.619077	0.894887
208	ENSMUSG00000015243|Abca1	arrhy	0	0	0	0	0.641778
209	ENSMUSG00000026944|Abca2	gain	0	0	5.18587	6.23171	0.75449
210	ENSMUSG00000024130|Abca3	arrhy	0	0	0	0	0.423242
211	ENSMUSG00000018800|Abca5	arrhy	0	0	0	0	0.789582
212	ENSMUSG00000044749|Abca6	gain	0	0	45.0419	2.33098	0.717503
213	ENSMUSG00000035722|Abca7	arrhy	0	0	0	0	0.605348
214	ENSMUSG00000041828|Abca8a	arrhy	0	0	0	0	0.884215
215	ENSMUSG00000020620|Abca8b	same	6.64439	0.930619	6.64439	0.930619	0.801012
216	ENSMUSG00000031974|Abcb10	arrhy	0	0	0	0	0.560599
217	ENSMUSG00000027048|Abcb11	same	111.926	0.586428	111.926	0.586428	0.820204
218	ENSMUSG00000040584|Abcb1a	arrhy	0	0	0	0	0.679881
219	ENSMUSG00000042476|Abcb4	change	26.0296	1.31763	43.772	2.75198	0.831208
220	ENSMUSG00000026198|Abcb6	arrhy	0	0	0	0	0.631817
221	ENSMUSG00000031333|Abcb7	arrhy	0	0	0	0	0.42348
222	ENSMUSG00000028973|Abcb8	same	5.97679	1.36662	5.97679	1.36662	0.932761
223	ENSMUSG00000029408|Abcb9	arrhy	0	0	0	0	0.857343
224	ENSMUSG00000032842|Abcc10	gain	0	0	1.81772	2.0739	0.691151
225	ENSMUSG00000025194|Abcc2	gain	0	0	71.5715	2.24571	0.911948
226	ENSMUSG00000020865|Abcc3	same	35.7324	1.94992	35.7324	1.94992	0.64085
227	ENSMUSG00000022822|Abcc5	loss	2.15258	4.70305	0	0	0.950367
228	ENSMUSG00000030834|Abcc6	gain	0	0	30.1623	1.84365	0.869506
229	ENSMUSG00000030249|Abcc9	loss	1.99383	4.11914	0	0	0.634355
230	ENSMUSG00000031378|Abcd1	gain	0	0	3.08153	1.3821	0.829649
231	ENSMUSG00000055782|Abcd2	arrhy	0	0	0	0	0.486033
232	ENSMUSG00000028127|Abcd3	arrhy	0	0	0	0	0.796729
233	ENSMUSG00000021240|Abcd4	arrhy	0	0	0	0	0.806047
234	ENSMUSG00000058355|Abce1	change	10.0917	2.74318	13.6819	5.1803	0.827959
235	ENSMUSG00000038762|Abcf1	change	9.45927	2.49719	7.48663	4.0036	0.640864
236	ENSMUSG00000028953|Abcf2	change	6.58796	2.66465	8.66033	4.43377	0.738164
237	ENSMUSG00000003234|Abcf3	arrhy	0	0	0	0	0.567761
238	ENSMUSG00000029802|Abcg2	arrhy	0	0	0	0	0.779476
239	ENSMUSG00000029299|Abcg3	gain	0	0	1.05566	3.28226	0.485477
240	ENSMUSG00000040505|Abcg5	gain	0	0	79.7342	2.5701	0.753382
241	ENSMUSG00000024254|Abcg8	same	41.6603	2.22696	41.6603	2.22696	0.493328
242	ENSMUSG00000033157|Abhd10	arrhy	0	0	0	0	0.795077
243	ENSMUSG00000040532|Abhd11	arrhy	0	0	0	0	0.879705
244	ENSMUSG00000032046|Abhd12	arrhy	0	0	0	0	0.580899
245	ENSMUSG00000040396|Abhd13	same	2.34838	3.80541	2.34838	3.80541	0.910949
246	ENSMUSG00000042210|Abhd14a	gain	0	0	8.55864	5.60186	0.535253
247	ENSMUSG00000042073|Abhd14b	arrhy	0	0	0	0	0.85881
248	ENSMUSG00000000686|Abhd15	same	6.24928	3.13174	6.24928	3.13174	0.426786
249	ENSMUSG00000007036|Abhd16a	same	3.34267	1.35172	3.34267	1.35172	0.613046
250	ENSMUSG00000003346|Abhd17a	arrhy	0	0	0	0	0.844182
251	ENSMUSG00000047368|Abhd17b	same	4.80352	3.22691	4.80352	3.22691	0.838928
252	ENSMUSG00000038459|Abhd17c	same	11.7999	0.764783	11.7999	0.764783	0.908543
253	ENSMUSG00000037818|Abhd18	arrhy	0	0	0	0	0.540656
254	ENSMUSG00000039202|Abhd2	arrhy	0	0	0	0	0.806025
255	ENSMUSG00000040997|Abhd4	same	8.29307	1.05	8.29307	1.05	0.940914
256	ENSMUSG00000032540|Abhd5	arrhy	0	0	0	0	0.786506
257	ENSMUSG00000025277|Abhd6	gain	0	0	35.2348	4.36146	0.935277
258	ENSMUSG00000007950|Abhd8	gain	0	0	6.93298	5.11487	0.880497
259	ENSMUSG00000058835|Abi1	gain	0	0	4.07038	2.7893	0.667889
260	ENSMUSG00000018381|Abi3	arrhy	0	0	0	0	0.680873
261	ENSMUSG00000035258|Abi3bp	arrhy	0	0	0	0	0.866345
262	ENSMUSG00000026596|Abl2	loss	0.959283	4.33889	0	0	0.71255
263	ENSMUSG00000025085|Ablim1	same	4.70651	5.66774	4.70651	5.66774	0.696431
264	ENSMUSG00000029095|Ablim2	arrhy	0	0	0	0	0.632659
265	ENSMUSG00000032735|Ablim3	loss	5.2664	4.5417	0	0	0.843389
266	ENSMUSG00000017631|Abr	arrhy	0	0	0	0	0.744592
267	ENSMUSG00000078453|Abracl	arrhy	0	0	0	0	0.752108
268	ENSMUSG00000036376|Abt1	arrhy	0	0	0	0	0.623848
269	ENSMUSG00000030083|Abtb1	same	6.97506	1.37733	6.97506	1.37733	0.547388
270	ENSMUSG00000032724|Abtb2	change	4.62842	5.39467	10.2879	5.95556	0.898275
271	ENSMUSG00000036138|Acaa1a	gain	0	0	70.8135	3.33876	0.554691
272	ENSMUSG00000010651|Acaa1b	arrhy	0	0	0	0	0.835329
273	ENSMUSG00000020532|Acaca	loss	12.1014	3.10392	0	0	0.868513
274	ENSMUSG00000042010|Acacb	change	11.2998	3.55882	10.7222	6.08574	0.987337
275	ENSMUSG00000029456|Acad10	arrhy	0	0	0	0	0.683796
276	ENSMUSG00000090150|Acad11	arrhy	0	0	0	0	0.507331
277	ENSMUSG00000042647|Acad12	arrhy	0	0	0	0	0.784149
278	ENSMUSG00000031969|Acad8	same	6.48466	1.47338	6.48466	1.47338	0.683228
279	ENSMUSG00000027710|Acad9	same	9.66182	0.627425	9.66182	0.627425	0.733073
280	ENSMUSG00000026003|Acadl	arrhy	0	0	0	0	0.451594
281	ENSMUSG00000062908|Acadm	arrhy	0	0	0	0	0.660136
282	ENSMUSG00000029545|Acads	arrhy	0	0	0	0	0.752788
283	ENSMUSG00000030861|Acadsb	arrhy	0	0	0	0	0.841499
284	ENSMUSG00000018574|Acadvl	loss	71.9936	1.34818	0	0	0.813369
285	ENSMUSG00000001588|Acap1	arrhy	0	0	0	0	0.653556
286	ENSMUSG00000049076|Acap2	gain	0	0	1.80003	2.1738	0.908883
287	ENSMUSG00000029033|Acap3	gain	0	0	1.27996	2.81835	0.924423
288	ENSMUSG00000032047|Acat1	arrhy	0	0	0	0	0.707353
289	ENSMUSG00000023832|Acat2	gain	0	0	47.4613	0.258281	0.730398
290	ENSMUSG00000062480|Acat3	same	124.069	0.355514	124.069	0.355514	0.903561
291	ENSMUSG00000026499|Acbd3	arrhy	0	0	0	0	0.5419
292	ENSMUSG00000056938|Acbd4	gain	0	0	25.9247	4.98853	0.598791
293	ENSMUSG00000026781|Acbd5	same	37.5271	1.70064	37.5271	1.70064	0.886702
294	ENSMUSG00000033701|Acbd6	loss	9.65442	1.2951	0	0	0.668229
295	ENSMUSG00000040272|Accs	gain	0	0	1.86981	1.77034	0.665635
296	ENSMUSG00000038000|Acd	arrhy	0	0	0	0	0.900479
297	ENSMUSG00000038007|Acer2	same	2.00798	2.91699	2.00798	2.91699	0.44165
298	ENSMUSG00000030760|Acer3	arrhy	0	0	0	0	0.595286
299	ENSMUSG00000022185|Acin1	arrhy	0	0	0	0	0.664968
300	ENSMUSG00000020917|Acly	change	63.1643	3.08744	111.223	6.14398	0.988759
301	ENSMUSG00000026348|Acmsd	gain	0	0	48.1366	5.79237	0.968045
302	ENSMUSG00000070985|Acnat1	same	11.6337	6.07103	11.6337	6.07103	0.668415
303	ENSMUSG00000060317|Acnat2	arrhy	0	0	0	0	0.418966
304	ENSMUSG00000028405|Aco1	change	20.3924	2.76153	25.509	6.07144	0.579988
305	ENSMUSG00000022477|Aco2	gain	0	0	41.0298	4.47327	0.408909
306	ENSMUSG00000072949|Acot1	gain	0	0	132.749	4.80727	0.961962
307	ENSMUSG00000034853|Acot11	arrhy	0	0	0	0	0.743045
308	ENSMUSG00000021620|Acot12	gain	0	0	48.6432	2.84895	0.903574
309	ENSMUSG00000006717|Acot13	arrhy	0	0	0	0	0.751363
310	ENSMUSG00000021226|Acot2	gain	0	0	10.0985	4.63397	0.816707
311	ENSMUSG00000021228|Acot3	gain	0	0	71.6129	3.75695	0.869376
312	ENSMUSG00000052392|Acot4	gain	0	0	29.3552	3.85393	0.52968
313	ENSMUSG00000028937|Acot7	change	10.0457	2.91575	10.6413	4.79711	0.997446
314	ENSMUSG00000025287|Acot9	arrhy	0	0	0	0	0.910069
315	ENSMUSG00000020777|Acox1	arrhy	0	0	0	0	0.710705
316	ENSMUSG00000021751|Acox2	change	28.5424	1.78823	62.7805	0.483165	0.799807
317	ENSMUSG00000029098|Acox3	arrhy	0	0	0	0	0.543453
318	ENSMUSG00000044573|Acp1	arrhy	0	0	0	0	0.91307
319	ENSMUSG00000002103|Acp2	gain	0	0	4.92069	5.63866	0.505154
320	ENSMUSG00000001348|Acp5	loss	53.4036	1.07865	0	0	0.629456
321	ENSMUSG00000028093|Acp6	arrhy	0	0	0	0	0.683605
322	ENSMUSG00000032561|Acpp	arrhy	0	0	0	0	0.552834
323	ENSMUSG00000072770|Acrbp	loss	2.3036	5.36709	0	0	0.792011
324	ENSMUSG00000076435|Acsf2	same	24.3452	1.94251	24.3452	1.94251	0.93686
325	ENSMUSG00000015016|Acsf3	same	3.8491	1.15648	3.8491	1.15648	0.569021
326	ENSMUSG00000018796|Acsl1	arrhy	0	0	0	0	0.813193
327	ENSMUSG00000032883|Acsl3	gain	0	0	13.7907	6.15411	0.889162
328	ENSMUSG00000031278|Acsl4	arrhy	0	0	0	0	0.695021
329	ENSMUSG00000024981|Acsl5	change	57.1109	1.87115	87.9138	0.0217488	0.999961
330	ENSMUSG00000033533|Acsm1	loss	76.8796	1.25294	0	0	0.614212
331	ENSMUSG00000030935|Acsm3	arrhy	0	0	0	0	0.598866
332	ENSMUSG00000030972|Acsm5	same	23.5608	2.02504	23.5608	2.02504	0.447196
333	ENSMUSG00000027605|Acss2	gain	0	0	109.224	0.587811	0.925193
334	ENSMUSG00000035948|Acss3	arrhy	0	0	0	0	0.908463
335	ENSMUSG00000035783|Acta2	arrhy	0	0	0	0	0.899604
336	ENSMUSG00000029580|Actb	gain	0	0	222.559	5.36837	0.84282
337	ENSMUSG00000062825|Actg1	gain	0	0	139.158	4.9909	0.506257
338	ENSMUSG00000027671|Actl6a	loss	4.33435	1.6814	0	0	0.941359
339	ENSMUSG00000015143|Actn1	same	6.81599	2.43028	6.81599	2.43028	0.700884
340	ENSMUSG00000054808|Actn4	gain	0	0	22.8848	6.13351	0.944984
341	ENSMUSG00000021076|Actr10	arrhy	0	0	0	0	0.837487
342	ENSMUSG00000025228|Actr1a	gain	0	0	6.41417	4.70059	0.530194
343	ENSMUSG00000037351|Actr1b	arrhy	0	0	0	0	0.900812
344	ENSMUSG00000020152|Actr2	loss	9.50772	1.96848	0	0	0.731992
345	ENSMUSG00000026341|Actr3	loss	7.23151	1.79423	0	0	0.58517
346	ENSMUSG00000037761|Actr5	arrhy	0	0	0	0	0.889026
347	ENSMUSG00000019948|Actr6	gain	0	0	6.22631	4.32021	0.821009
348	ENSMUSG00000015971|Actr8	loss	3.44523	1.57817	0	0	0.40735
349	ENSMUSG00000026836|Acvr1	arrhy	0	0	0	0	0.864749
350	ENSMUSG00000000532|Acvr1b	same	1.57851	1.25868	1.57851	1.25868	0.781217
351	ENSMUSG00000052155|Acvr2a	arrhy	0	0	0	0	0.53144
352	ENSMUSG00000061393|Acvr2b	loss	1.59468	6.08642	0	0	0.889489
353	ENSMUSG00000000530|Acvrl1	arrhy	0	0	0	0	0.826357
354	ENSMUSG00000023262|Acy1	arrhy	0	0	0	0	0.85543
355	ENSMUSG00000024866|Acy3	loss	25.1489	1.75024	0	0	0.965133
356	ENSMUSG00000008822|Acyp1	loss	8.44645	5.91371	0	0	0.931152
357	ENSMUSG00000060923|Acyp2	arrhy	0	0	0	0	0.767672
358	ENSMUSG00000017697|Ada	arrhy	0	0	0	0	0.87917
359	ENSMUSG00000027259|Adal	arrhy	0	0	0	0	0.543794
360	ENSMUSG00000054693|Adam10	arrhy	0	0	0	0	0.828928
361	ENSMUSG00000020926|Adam11	arrhy	0	0	0	0	0.845661
362	ENSMUSG00000028041|Adam15	arrhy	0	0	0	0	0.749841
363	ENSMUSG00000025964|Adam23	change	2.61607	4.62133	2.18052	2.93957	0.406091
364	ENSMUSG00000031555|Adam9	loss	6.07391	3.25975	0	0	0.431174
365	ENSMUSG00000022057|Adamdec1	gain	0	0	2.70766	2.96842	0.760697
366	ENSMUSG00000022893|Adamts1	loss	1.41865	4.13517	0	0	0.624036
367	ENSMUSG00000024299|Adamts10	loss	2.66149	5.06244	0	0	0.707363
368	ENSMUSG00000014852|Adamts13	arrhy	0	0	0	0	0.873426
369	ENSMUSG00000032363|Adamts7	gain	0	0	3.92458	0.995934	0.442198
370	ENSMUSG00000036040|Adamtsl2	arrhy	0	0	0	0	0.764786
371	ENSMUSG00000020709|Adap2	same	8.93022	4.63866	8.93022	4.63866	0.928167
372	ENSMUSG00000027951|Adar	arrhy	0	0	0	0	0.540355
373	ENSMUSG00000020262|Adarb1	same	1.72092	3.12309	1.72092	3.12309	0.483407
374	ENSMUSG00000031949|Adat1	gain	0	0	0.882216	4.66996	0.521829
375	ENSMUSG00000019808|Adat2	gain	0	0	1.08622	4.48261	0.533994
376	ENSMUSG00000021044|Adck1	gain	0	0	2.97922	6.01861	0.825249
377	ENSMUSG00000046947|Adck2	arrhy	0	0	0	0	0.88802
378	ENSMUSG00000022550|Adck5	same	14.7115	0.37958	14.7115	0.37958	0.5365
379	ENSMUSG00000022220|Adcy4	loss	1.12493	4.71548	0	0	0.645318
380	ENSMUSG00000022994|Adcy6	gain	0	0	8.35996	2.5798	0.869452
381	ENSMUSG00000005580|Adcy9	same	2.27329	1.40456	2.27329	1.40456	0.438246
382	ENSMUSG00000029106|Add1	same	4.9905	1.26618	4.9905	1.26618	0.776176
383	ENSMUSG00000025026|Add3	arrhy	0	0	0	0	0.582128
384	ENSMUSG00000031486|Adgra2	arrhy	0	0	0	0	0.480319
385	ENSMUSG00000029090|Adgra3	same	3.17885	4.77642	3.17885	4.77642	0.516228
386	ENSMUSG00000004730|Adgre1	arrhy	0	0	0	0	0.568572
387	ENSMUSG00000032915|Adgre4	arrhy	0	0	0	0	0.503221
388	ENSMUSG00000002885|Adgre5	change	6.41997	4.71159	4.90506	2.74279	0.927353
389	ENSMUSG00000041293|Adgrf1	arrhy	0	0	0	0	0.739039
390	ENSMUSG00000056492|Adgrf5	change	2.32493	4.22813	2.58029	2.34775	0.984772
391	ENSMUSG00000031785|Adgrg1	arrhy	0	0	0	0	0.83701
392	ENSMUSG00000060470|Adgrg3	gain	0	0	1.49624	1.51212	0.641402
393	ENSMUSG00000028184|Adgrl2	arrhy	0	0	0	0	0.542458
394	ENSMUSG00000039167|Adgrl4	arrhy	0	0	0	0	0.578718
395	ENSMUSG00000069170|Adgrv1	arrhy	0	0	0	0	0.857398
396	ENSMUSG00000074207|Adh1	gain	0	0	974.886	5.39155	0.885511
397	ENSMUSG00000037797|Adh4	same	77.6157	0.753956	77.6157	0.753956	0.528193
398	ENSMUSG00000028138|Adh5	arrhy	0	0	0	0	0.686747
399	ENSMUSG00000055301|Adh7	loss	2.21647	4.30297	0	0	0.431413
400	ENSMUSG00000025911|Adhfe1	arrhy	0	0	0	0	0.893884
401	ENSMUSG00000020629|Adi1	arrhy	0	0	0	0	0.891046
402	ENSMUSG00000026457|Adipor1	arrhy	0	0	0	0	0.41438
403	ENSMUSG00000030168|Adipor2	gain	0	0	74.9696	5.75785	0.830841
404	ENSMUSG00000039197|Adk	arrhy	0	0	0	0	0.777524
405	ENSMUSG00000030790|Adm	arrhy	0	0	0	0	0.844258
406	ENSMUSG00000051149|Adnp	arrhy	0	0	0	0	0.916243
407	ENSMUSG00000053950|Adnp2	arrhy	0	0	0	0	0.880112
408	ENSMUSG00000057134|Ado	gain	0	0	2.47512	5.34384	0.937059
409	ENSMUSG00000042429|Adora1	gain	0	0	8.22697	2.76652	0.877832
410	ENSMUSG00000025236|Adpgk	gain	0	0	4.19359	3.87548	0.78717
411	ENSMUSG00000002844|Adprh	same	2.33443	6.21231	2.33443	6.21231	0.615798
412	ENSMUSG00000042558|Adprhl2	same	3.54931	0.229407	3.54931	0.229407	0.649195
413	ENSMUSG00000020910|Adprm	gain	0	0	8.43926	1.60298	0.628077
414	ENSMUSG00000045875|Adra1a	arrhy	0	0	0	0	0.861773
415	ENSMUSG00000050541|Adra1b	change	16.0337	5.25771	26.1937	6.26188	0.73108
416	ENSMUSG00000058620|Adra2b	arrhy	0	0	0	0	0.467287
417	ENSMUSG00000039041|Adrm1	loss	36.8651	1.09118	0	0	0.810834
418	ENSMUSG00000022407|Adsl	change	4.57077	1.62332	9.98547	5.23602	0.667069
419	ENSMUSG00000015961|Adss	gain	0	0	6.19679	4.50481	0.513449
420	ENSMUSG00000011148|Adssl1	arrhy	0	0	0	0	0.623286
421	ENSMUSG00000058022|Adtrp	arrhy	0	0	0	0	0.43243
422	ENSMUSG00000030609|Aen	gain	0	0	5.49328	4.71392	0.750607
423	ENSMUSG00000054452|Aes	arrhy	0	0	0	0	0.798448
424	ENSMUSG00000033032|Afap1l1	loss	0.825546	4.83591	0	0	0.536415
425	ENSMUSG00000068036|Afdn	arrhy	0	0	0	0	0.541618
426	ENSMUSG00000049470|Aff4	arrhy	0	0	0	0	0.422628
427	ENSMUSG00000031967|Afg3l1	same	2.73877	1.24588	2.73877	1.24588	0.454416
428	ENSMUSG00000024527|Afg3l2	same	8.62841	2.77008	8.62841	2.77008	0.630808
429	ENSMUSG00000029369|Afm	change	56.2808	1.6264	55.7316	5.81608	0.695053
430	ENSMUSG00000017718|Afmid	same	32.1448	5.57395	32.1448	5.57395	0.434631
431	ENSMUSG00000054932|Afp	arrhy	0	0	0	0	0.879405
432	ENSMUSG00000049659|Aftph	arrhy	0	0	0	0	0.668816
433	ENSMUSG00000031521|Aga	loss	4.13664	1.22459	0	0	0.71918
434	ENSMUSG00000055013|Agap1	loss	1.28134	4.3363	0	0	0.926033
435	ENSMUSG00000023353|Agap3	gain	0	0	7.86936	2.74062	0.52248
436	ENSMUSG00000038836|Agbl3	loss	4.00749	4.92213	0	0	0.649073
437	ENSMUSG00000029165|Agbl5	gain	0	0	2.28273	1.76264	0.703597
438	ENSMUSG00000026159|Agfg1	same	1.99478	2.47295	1.99478	2.47295	0.503621
439	ENSMUSG00000029722|Agfg2	arrhy	0	0	0	0	0.540598
440	ENSMUSG00000021681|Aggf1	arrhy	0	0	0	0	0.699965
441	ENSMUSG00000029916|Agk	change	1.7706	1.64096	2.68487	0.31997	0.970154
442	ENSMUSG00000033400|Agl	same	3.80466	2.51943	3.80466	2.51943	0.908543
443	ENSMUSG00000040706|Agmat	loss	30.7406	0.884246	0	0	0.47884
444	ENSMUSG00000050103|Agmo	arrhy	0	0	0	0	0.680215
445	ENSMUSG00000041530|Ago1	gain	0	0	3.18939	1.21129	0.571565
446	ENSMUSG00000036698|Ago2	same	0.950551	3.78193	0.950551	3.78193	0.672963
447	ENSMUSG00000034254|Agpat1	same	5.65941	4.09181	5.65941	4.09181	0.877403
448	ENSMUSG00000026922|Agpat2	gain	0	0	225.386	5.26217	0.526672
449	ENSMUSG00000001211|Agpat3	arrhy	0	0	0	0	0.788033
450	ENSMUSG00000031467|Agpat5	gain	0	0	2.48968	5.37419	0.904146
451	ENSMUSG00000029314|Agpat9	gain	0	0	5.42172	3.38054	0.86512
452	ENSMUSG00000042410|Agps	arrhy	0	0	0	0	0.897423
453	ENSMUSG00000041936|Agrn	arrhy	0	0	0	0	0.790555
454	ENSMUSG00000031980|Agt	loss	190.632	1.20426	0	0	0.786558
455	ENSMUSG00000021557|Agtpbp1	change	2.44842	4.15015	1.9681	5.87413	0.938122
456	ENSMUSG00000049115|Agtr1a	same	18.7176	0.966499	18.7176	0.966499	0.476685
457	ENSMUSG00000026272|Agxt	same	112.436	1.44268	112.436	1.44268	0.726014
458	ENSMUSG00000089678|Agxt2	arrhy	0	0	0	0	0.760557
459	ENSMUSG00000026491|Ahctf1	gain	0	0	8.29466	5.72294	0.621421
460	ENSMUSG00000027597|Ahcy	same	358.174	4.61697	358.174	4.61697	0.551577
461	ENSMUSG00000029772|Ahcyl2	same	3.06455	4.57623	3.06455	4.57623	0.899308
462	ENSMUSG00000037692|Ahdc1	same	1.05728	0.540115	1.05728	0.540115	0.498575
463	ENSMUSG00000069833|Ahnak	arrhy	0	0	0	0	0.449881
464	ENSMUSG00000019256|Ahr	arrhy	0	0	0	0	0.638721
465	ENSMUSG00000021037|Ahsa1	gain	0	0	81.956	5.10395	0.922131
466	ENSMUSG00000020288|Ahsa2	gain	0	0	10.5138	4.96565	0.457335
467	ENSMUSG00000022868|Ahsg	loss	2680.5	1.48439	0	0	0.946298
468	ENSMUSG00000042901|Aida	arrhy	0	0	0	0	0.81359
469	ENSMUSG00000024397|Aif1	arrhy	0	0	0	0	0.819459
470	ENSMUSG00000036932|Aifm1	change	16.4705	1.96632	13.5893	0.632162	0.438496
471	ENSMUSG00000020085|Aifm2	gain	0	0	9.79676	4.13041	0.55914
472	ENSMUSG00000022763|Aifm3	same	1.20921	1.42246	1.20921	1.42246	0.597841
473	ENSMUSG00000019806|Aig1	arrhy	0	0	0	0	0.88877
474	ENSMUSG00000019866|Aim1	gain	0	0	3.18039	1.76276	0.777754
475	ENSMUSG00000028029|Aimp1	change	19.4313	1.32328	14.4331	3.9729	0.970389
476	ENSMUSG00000029610|Aimp2	gain	0	0	6.50285	4.60463	0.750966
477	ENSMUSG00000024847|Aip	gain	0	0	8.84075	4.47245	0.476488
478	ENSMUSG00000022178|Ajuba	change	1.5788	4.33415	1.58508	5.90286	0.583594
479	ENSMUSG00000028792|Ak2	same	83.9201	2.92477	83.9201	2.92477	0.713842
480	ENSMUSG00000024782|Ak3	arrhy	0	0	0	0	0.466831
481	ENSMUSG00000028527|Ak4	same	27.1414	3.65402	27.1414	3.65402	0.935644
482	ENSMUSG00000078941|Ak6	gain	0	0	9.69733	3.61987	0.525821
483	ENSMUSG00000018428|Akap1	arrhy	0	0	0	0	0.656398
484	ENSMUSG00000047804|Akap10	arrhy	0	0	0	0	0.77784
485	ENSMUSG00000022016|Akap11	same	1.52158	3.01156	1.52158	3.01156	0.900332
486	ENSMUSG00000066406|Akap13	loss	5.03824	3.97588	0	0	0.405696
487	ENSMUSG00000059708|Akap17b	arrhy	0	0	0	0	0.862115
488	ENSMUSG00000038729|Akap2	arrhy	0	0	0	0	0.791939
489	ENSMUSG00000039166|Akap7	gain	0	0	4.85767	2.43374	0.493096
490	ENSMUSG00000024045|Akap8	gain	0	0	5.90404	2.34449	0.543913
491	ENSMUSG00000002625|Akap8l	gain	0	0	10.2723	1.68717	0.486219
492	ENSMUSG00000040407|Akap9	gain	0	0	2.01097	2.38803	0.519701
493	ENSMUSG00000031023|Akip1	same	6.89848	1.45377	6.89848	1.45377	0.623154
494	ENSMUSG00000023075|Akirin1	same	6.17998	4.17737	6.17998	4.17737	0.809757
495	ENSMUSG00000028291|Akirin2	arrhy	0	0	0	0	0.646469
496	ENSMUSG00000028692|Akr1a1	loss	89.117	1.70471	0	0	0.878884
497	ENSMUSG00000061758|Akr1b10	arrhy	0	0	0	0	0.838896
498	ENSMUSG00000001642|Akr1b3	arrhy	0	0	0	0	0.690937
499	ENSMUSG00000052131|Akr1b7	arrhy	0	0	0	0	0.917327
500	ENSMUSG00000029762|Akr1b8	arrhy	0	0	0	0	0.72091
501	ENSMUSG00000021211|Akr1c12	same	18.3658	2.9332	18.3658	2.9332	0.511697
502	ENSMUSG00000021213|Akr1c13	arrhy	0	0	0	0	0.866618
503	ENSMUSG00000033715|Akr1c14	arrhy	0	0	0	0	0.738994
504	ENSMUSG00000071551|Akr1c19	same	56.0825	3.73929	56.0825	3.73929	0.440852
505	ENSMUSG00000054757|Akr1c20	arrhy	0	0	0	0	0.865915
506	ENSMUSG00000021210|Akr1c6	arrhy	0	0	0	0	0.734864
507	ENSMUSG00000038641|Akr1d1	arrhy	0	0	0	0	0.740154
508	ENSMUSG00000028743|Akr7a5	loss	58.8814	1.28899	0	0	0.555109
509	ENSMUSG00000001729|Akt1	same	8.83486	4.161	8.83486	4.161	0.938019
510	ENSMUSG00000011096|Akt1s1	loss	17.0039	0.925539	0	0	0.557791
511	ENSMUSG00000004056|Akt2	arrhy	0	0	0	0	0.657771
512	ENSMUSG00000019699|Akt3	change	0.907425	4.54619	0.816142	3.08658	0.969494
513	ENSMUSG00000031667|Aktip	same	2.29369	5.03779	2.29369	5.03779	0.40895
514	ENSMUSG00000028393|Alad	loss	63.4678	1.25272	0	0	0.506196
515	ENSMUSG00000032786|Alas1	same	808.703	3.27396	808.703	3.27396	0.943603
516	ENSMUSG00000025270|Alas2	arrhy	0	0	0	0	0.843891
517	ENSMUSG00000029368|Alb	gain	0	0	24648.2	5.87312	0.429582
518	ENSMUSG00000022636|Alcam	same	5.71561	1.83073	5.71561	1.83073	0.777365
519	ENSMUSG00000007833|Aldh16a1	arrhy	0	0	0	0	0.656655
520	ENSMUSG00000053279|Aldh1a1	arrhy	0	0	0	0	0.501422
521	ENSMUSG00000024747|Aldh1a7	change	58.478	1.70044	77.6327	0.144401	0.770907
522	ENSMUSG00000035561|Aldh1b1	gain	0	0	25.067	0.221707	0.656853
523	ENSMUSG00000030088|Aldh1l1	gain	0	0	180.24	0.481599	0.659973
524	ENSMUSG00000029455|Aldh2	loss	617.529	1.63879	0	0	0.903846
525	ENSMUSG00000024885|Aldh3b1	arrhy	0	0	0	0	0.897914
526	ENSMUSG00000028737|Aldh4a1	arrhy	0	0	0	0	0.709442
527	ENSMUSG00000021238|Aldh6a1	arrhy	0	0	0	0	0.728373
528	ENSMUSG00000053644|Aldh7a1	same	67.5645	0.988194	67.5645	0.988194	0.403185
529	ENSMUSG00000037542|Aldh8a1	loss	50.7193	1.4162	0	0	0.705626
530	ENSMUSG00000026687|Aldh9a1	loss	50.113	1.77075	0	0	0.719892
531	ENSMUSG00000030695|Aldoa	arrhy	0	0	0	0	0.522793
532	ENSMUSG00000028307|Aldob	arrhy	0	0	0	0	0.405662
533	ENSMUSG00000017390|Aldoc	arrhy	0	0	0	0	0.909557
534	ENSMUSG00000039427|Alg1	arrhy	0	0	0	0	0.489072
535	ENSMUSG00000075470|Alg10b	arrhy	0	0	0	0	0.691772
536	ENSMUSG00000063362|Alg11	same	2.17103	3.8808	2.17103	3.8808	0.958211
537	ENSMUSG00000035845|Alg12	gain	0	0	5.21181	5.00902	0.680857
538	ENSMUSG00000041718|Alg13	loss	2.18257	4.94248	0	0	0.636593
539	ENSMUSG00000039887|Alg14	loss	2.74843	0.840732	0	0	0.612368
540	ENSMUSG00000039740|Alg2	arrhy	0	0	0	0	0.563265
541	ENSMUSG00000033809|Alg3	gain	0	0	4.22651	5.80662	0.402994
542	ENSMUSG00000036632|Alg5	arrhy	0	0	0	0	0.50366
543	ENSMUSG00000073792|Alg6	arrhy	0	0	0	0	0.692529
544	ENSMUSG00000035704|Alg8	arrhy	0	0	0	0	0.720854
545	ENSMUSG00000032059|Alg9	loss	3.52405	1.05857	0	0	0.680546
546	ENSMUSG00000079036|Alkbh1	loss	2.10958	4.59239	0	0	0.522528
547	ENSMUSG00000044339|Alkbh2	loss	6.11258	1.04947	0	0	0.536591
548	ENSMUSG00000040174|Alkbh3	loss	10.031	0.940405	0	0	0.857457
549	ENSMUSG00000039754|Alkbh4	arrhy	0	0	0	0	0.850811
550	ENSMUSG00000042650|Alkbh5	arrhy	0	0	0	0	0.421743
551	ENSMUSG00000042831|Alkbh6	arrhy	0	0	0	0	0.629815
552	ENSMUSG00000002661|Alkbh7	same	8.56436	6.11555	8.56436	6.11555	0.464696
553	ENSMUSG00000025899|Alkbh8	loss	0.932978	3.98671	0	0	0.750869
554	ENSMUSG00000060063|Alox5ap	arrhy	0	0	0	0	0.643952
555	ENSMUSG00000028766|Alpl	gain	0	0	12.5856	4.50603	0.880699
556	ENSMUSG00000044037|Als2cl	loss	6.17454	4.62421	0	0	0.455542
557	ENSMUSG00000025134|Alyref	arrhy	0	0	0	0	0.833188
558	ENSMUSG00000060244|Alyref2	arrhy	0	0	0	0	0.464335
559	ENSMUSG00000022244|Amacr	change	34.8496	1.32308	15.9311	3.79818	0.738076
560	ENSMUSG00000028356|Ambp	arrhy	0	0	0	0	0.51374
561	ENSMUSG00000040506|Ambra1	arrhy	0	0	0	0	0.640308
562	ENSMUSG00000075232|Amd1	same	19.8114	3.92201	19.8114	3.92201	0.7029
563	ENSMUSG00000015890|Amdhd1	same	71.9582	0.824427	71.9582	0.824427	0.884473
564	ENSMUSG00000036820|Amdhd2	arrhy	0	0	0	0	0.486941
565	ENSMUSG00000050332|Amer1	gain	0	0	0.563703	1.93596	0.913883
566	ENSMUSG00000031751|Amfr	gain	0	0	24.7178	4.63655	0.473126
567	ENSMUSG00000050947|Amigo1	arrhy	0	0	0	0	0.90511
568	ENSMUSG00000048218|Amigo2	gain	0	0	2.78731	3.23522	0.934321
569	ENSMUSG00000032593|Amigo3	loss	0.850951	5.03228	0	0	0.907908
570	ENSMUSG00000041915|Ammecr1l	arrhy	0	0	0	0	0.518722
571	ENSMUSG00000068250|Amn1	gain	0	0	4.66624	2.81383	0.664706
572	ENSMUSG00000041688|Amot	gain	0	0	0.536414	1.63769	0.458486
573	ENSMUSG00000013076|Amotl1	loss	1.5752	4.7441	0	0	0.906702
574	ENSMUSG00000032531|Amotl2	arrhy	0	0	0	0	0.417872
575	ENSMUSG00000027889|Ampd2	arrhy	0	0	0	0	0.773501
576	ENSMUSG00000032607|Amt	change	21.3012	0.498916	31.5699	0.227827	0.643346
577	ENSMUSG00000074264|Amy1	loss	99.4222	1.90168	0	0	0.732348
578	ENSMUSG00000020610|Amz2	gain	0	0	3.19866	1.96003	0.627127
579	ENSMUSG00000014355|Anapc1	gain	0	0	4.18731	1.54348	0.897936
580	ENSMUSG00000036977|Anapc10	arrhy	0	0	0	0	0.65916
581	ENSMUSG00000025135|Anapc11	arrhy	0	0	0	0	0.661069
582	ENSMUSG00000035048|Anapc13	arrhy	0	0	0	0	0.670941
583	ENSMUSG00000030649|Anapc15	arrhy	0	0	0	0	0.683701
584	ENSMUSG00000020107|Anapc16	arrhy	0	0	0	0	0.430563
585	ENSMUSG00000026965|Anapc2	same	5.15327	1.36755	5.15327	1.36755	0.910204
586	ENSMUSG00000029176|Anapc4	arrhy	0	0	0	0	0.799491
587	ENSMUSG00000029472|Anapc5	arrhy	0	0	0	0	0.906109
588	ENSMUSG00000029466|Anapc7	loss	3.06355	1.58631	0	0	0.755081
589	ENSMUSG00000072115|Ang	arrhy	0	0	0	0	0.593242
590	ENSMUSG00000021257|Angel1	arrhy	0	0	0	0	0.90911
591	ENSMUSG00000026634|Angel2	loss	5.21695	3.87661	0	0	0.919101
592	ENSMUSG00000004105|Angptl2	gain	0	0	2.72994	1.83358	0.621693
593	ENSMUSG00000028553|Angptl3	gain	0	0	269.441	5.9905	0.415321
594	ENSMUSG00000002289|Angptl4	gain	0	0	55.5138	3.22966	0.517265
595	ENSMUSG00000038742|Angptl6	arrhy	0	0	0	0	0.842667
596	ENSMUSG00000047822|Angptl8	same	146.443	4.6524	146.443	4.6524	0.662203
597	ENSMUSG00000022265|Ank	arrhy	0	0	0	0	0.621289
598	ENSMUSG00000069601|Ank3	same	5.75551	1.60166	5.75551	1.60166	0.840879
599	ENSMUSG00000020790|Ankfy1	arrhy	0	0	0	0	0.581302
600	ENSMUSG00000024483|Ankhd1	arrhy	0	0	0	0	0.713439
601	ENSMUSG00000040351|Ankib1	same	1.44947	3.33345	1.44947	3.33345	0.702866
602	ENSMUSG00000029501|Ankle2	same	2.02076	2.08127	2.02076	2.08127	0.662017
603	ENSMUSG00000036188|Ankmy2	arrhy	0	0	0	0	0.59097
604	ENSMUSG00000021661|Ankra2	arrhy	0	0	0	0	0.816364
605	ENSMUSG00000031508|Ankrd10	loss	3.65987	4.80483	0	0	0.9201
606	ENSMUSG00000035569|Ankrd11	change	5.23684	3.65958	6.2222	2.09963	0.982134
607	ENSMUSG00000034647|Ankrd12	change	1.49386	4.58218	1.77218	2.51803	0.971345
608	ENSMUSG00000041870|Ankrd13a	gain	0	0	3.90249	5.59462	0.533395
609	ENSMUSG00000037907|Ankrd13b	arrhy	0	0	0	0	0.517769
610	ENSMUSG00000039988|Ankrd13c	arrhy	0	0	0	0	0.854204
611	ENSMUSG00000047909|Ankrd16	gain	0	0	10.459	2.08617	0.921502
612	ENSMUSG00000055204|Ankrd17	arrhy	0	0	0	0	0.409824
613	ENSMUSG00000067653|Ankrd23	same	1.21832	5.2634	1.21832	5.2634	0.759168
614	ENSMUSG00000054708|Ankrd24	arrhy	0	0	0	0	0.760989
615	ENSMUSG00000007827|Ankrd26	arrhy	0	0	0	0	0.910428
616	ENSMUSG00000034867|Ankrd27	gain	0	0	4.87391	1.9049	0.947238
617	ENSMUSG00000014496|Ankrd28	arrhy	0	0	0	0	0.482312
618	ENSMUSG00000022237|Ankrd33b	change	3.75147	4.71102	4.43922	5.94667	0.490867
619	ENSMUSG00000079610|Ankrd39	same	1.65695	5.5245	1.65695	5.5245	0.838648
620	ENSMUSG00000020864|Ankrd40	gain	0	0	9.76847	5.63152	0.873925
621	ENSMUSG00000052331|Ankrd44	arrhy	0	0	0	0	0.866143
622	ENSMUSG00000048307|Ankrd46	gain	0	0	11.6224	5.15759	0.937421
623	ENSMUSG00000031931|Ankrd49	arrhy	0	0	0	0	0.479463
624	ENSMUSG00000044864|Ankrd50	arrhy	0	0	0	0	0.80199
625	ENSMUSG00000014498|Ankrd52	change	2.07764	3.97307	3.63527	2.18804	0.496443
626	ENSMUSG00000033055|Ankrd54	arrhy	0	0	0	0	0.634805
627	ENSMUSG00000037904|Ankrd9	change	2.43554	3.54657	3.84257	4.51015	0.433429
628	ENSMUSG00000024219|Anks1	same	0.937382	3.41164	0.937382	3.41164	0.492972
629	ENSMUSG00000022515|Anks3	arrhy	0	0	0	0	0.679945
630	ENSMUSG00000030909|Anks4b	arrhy	0	0	0	0	0.736989
631	ENSMUSG00000026199|Ankzf1	gain	0	0	6.40683	1.76784	0.719812
632	ENSMUSG00000037949|Ano10	arrhy	0	0	0	0	0.620728
633	ENSMUSG00000064210|Ano6	arrhy	0	0	0	0	0.713338
634	ENSMUSG00000034863|Ano8	arrhy	0	0	0	0	0.874101
635	ENSMUSG00000032249|Anp32a	same	142.623	0.213278	142.623	0.213278	0.422673
636	ENSMUSG00000028333|Anp32b	change	8.4008	2.04289	9.54174	4.73422	0.867803
637	ENSMUSG00000015749|Anp32e	gain	0	0	7.68897	5.45998	0.930612
638	ENSMUSG00000039062|Anpep	arrhy	0	0	0	0	0.781293
639	ENSMUSG00000029338|Antxr2	arrhy	0	0	0	0	0.545183
640	ENSMUSG00000024659|Anxa1	arrhy	0	0	0	0	0.892152
641	ENSMUSG00000021866|Anxa11	loss	7.63841	3.26644	0	0	0.512442
642	ENSMUSG00000032231|Anxa2	same	2.16537	1.18286	2.16537	1.18286	0.445229
643	ENSMUSG00000029484|Anxa3	arrhy	0	0	0	0	0.742855
644	ENSMUSG00000029994|Anxa4	loss	9.83972	1.75874	0	0	0.930597
645	ENSMUSG00000027712|Anxa5	same	16.4074	1.07569	16.4074	1.07569	0.523499
646	ENSMUSG00000018340|Anxa6	arrhy	0	0	0	0	0.433685
647	ENSMUSG00000021814|Anxa7	same	26.3004	2.32402	26.3004	2.32402	0.653197
648	ENSMUSG00000063558|Aox1	same	10.8303	1.39551	10.8303	1.39551	0.571863
649	ENSMUSG00000064294|Aox3	same	92.4234	1.55729	92.4234	1.55729	0.578018
650	ENSMUSG00000074238|Ap1ar	arrhy	0	0	0	0	0.688715
651	ENSMUSG00000009090|Ap1b1	change	4.20851	2.30711	4.36691	5.38616	0.403943
652	ENSMUSG00000031731|Ap1g1	loss	9.12192	1.00446	0	0	0.786982
653	ENSMUSG00000040701|Ap1g2	gain	0	0	4.35853	2.6919	0.944145
654	ENSMUSG00000003033|Ap1m1	change	4.16418	0.699552	5.90021	5.90303	0.750878
655	ENSMUSG00000004849|Ap1s1	arrhy	0	0	0	0	0.866464
656	ENSMUSG00000031367|Ap1s2	arrhy	0	0	0	0	0.786822
657	ENSMUSG00000060279|Ap2a1	arrhy	0	0	0	0	0.698378
658	ENSMUSG00000002957|Ap2a2	gain	0	0	16.8836	5.91317	0.622181
659	ENSMUSG00000035152|Ap2b1	change	4.18054	1.98271	3.5261	5.9112	0.498486
660	ENSMUSG00000022841|Ap2m1	loss	53.5066	1.37858	0	0	0.612459
661	ENSMUSG00000008036|Ap2s1	arrhy	0	0	0	0	0.638709
662	ENSMUSG00000021686|Ap3b1	same	3.65781	1.51804	3.65781	1.51804	0.879252
663	ENSMUSG00000020198|Ap3d1	arrhy	0	0	0	0	0.796895
664	ENSMUSG00000021824|Ap3m1	same	36.7059	3.04051	36.7059	3.04051	0.873442
665	ENSMUSG00000024480|Ap3s1	arrhy	0	0	0	0	0.761462
666	ENSMUSG00000063801|Ap3s2	arrhy	0	0	0	0	0.76033
667	ENSMUSG00000032952|Ap4b1	gain	0	0	2.57838	3.92212	0.455832
668	ENSMUSG00000001998|Ap4e1	gain	0	0	0.870284	2.0768	0.823214
669	ENSMUSG00000019518|Ap4m1	arrhy	0	0	0	0	0.676866
670	ENSMUSG00000020955|Ap4s1	gain	0	0	3.39554	4.57352	0.553942
671	ENSMUSG00000036291|Ap5m1	arrhy	0	0	0	0	0.587498
672	ENSMUSG00000068264|Ap5s1	arrhy	0	0	0	0	0.465543
673	ENSMUSG00000004931|Apba3	gain	0	0	10.4291	5.07988	0.78075
674	ENSMUSG00000026786|Apbb1ip	arrhy	0	0	0	0	0.745231
675	ENSMUSG00000029207|Apbb2	arrhy	0	0	0	0	0.891014
676	ENSMUSG00000005871|Apc	change	2.32298	4.36691	1.54816	2.14428	0.688003
677	ENSMUSG00000026542|Apcs	arrhy	0	0	0	0	0.845034
678	ENSMUSG00000032590|Apeh	arrhy	0	0	0	0	0.845879
679	ENSMUSG00000035960|Apex1	change	7.43103	1.73203	12.2329	0.247235	0.728771
680	ENSMUSG00000025269|Apex2	arrhy	0	0	0	0	0.432663
681	ENSMUSG00000015750|Aph1a	arrhy	0	0	0	0	0.768198
682	ENSMUSG00000027193|Api5	gain	0	0	8.59863	4.89328	0.691843
683	ENSMUSG00000010911|Apip	arrhy	0	0	0	0	0.730552
684	ENSMUSG00000030051|Aplf	arrhy	0	0	0	0	0.700312
685	ENSMUSG00000031996|Aplp2	arrhy	0	0	0	0	0.773491
686	ENSMUSG00000033096|Apmap	loss	7.098	1.67818	0	0	0.875311
687	ENSMUSG00000032083|Apoa1	arrhy	0	0	0	0	0.486791
688	ENSMUSG00000028070|Apoa1bp	arrhy	0	0	0	0	0.485325
689	ENSMUSG00000005681|Apoa2	arrhy	0	0	0	0	0.443827
690	ENSMUSG00000032080|Apoa4	arrhy	0	0	0	0	0.803574
691	ENSMUSG00000032079|Apoa5	gain	0	0	419.837	3.27333	0.493686
692	ENSMUSG00000020609|Apob	arrhy	0	0	0	0	0.588972
693	ENSMUSG00000040613|Apobec1	arrhy	0	0	0	0	0.510827
694	ENSMUSG00000009585|Apobec3	arrhy	0	0	0	0	0.643506
695	ENSMUSG00000040564|Apoc1	loss	8350.28	6.03095	0	0	0.478047
696	ENSMUSG00000002992|Apoc2	arrhy	0	0	0	0	0.47506
697	ENSMUSG00000032081|Apoc3	arrhy	0	0	0	0	0.646725
698	ENSMUSG00000074336|Apoc4	loss	1901.56	0.1208	0	0	0.649157
699	ENSMUSG00000002985|Apoe	loss	14313.4	1.13749	0	0	0.904763
700	ENSMUSG00000047631|Apof	loss	226.66	0.924962	0	0	0.558148
701	ENSMUSG00000000049|Apoh	change	772.847	1.65147	601.214	5.2411	0.836942
702	ENSMUSG00000010601|Apol7a	arrhy	0	0	0	0	0.81637
703	ENSMUSG00000057346|Apol9a	arrhy	0	0	0	0	0.507341
704	ENSMUSG00000068246|Apol9b	arrhy	0	0	0	0	0.535313
705	ENSMUSG00000024391|Apom	arrhy	0	0	0	0	0.411269
706	ENSMUSG00000051716|Apon	arrhy	0	0	0	0	0.455445
707	ENSMUSG00000079508|Apoo	arrhy	0	0	0	0	0.601342
708	ENSMUSG00000025525|Apool	arrhy	0	0	0	0	0.890483
709	ENSMUSG00000037787|Apopt1	arrhy	0	0	0	0	0.892333
710	ENSMUSG00000022892|App	arrhy	0	0	0	0	0.762426
711	ENSMUSG00000018481|Appbp2	arrhy	0	0	0	0	0.682431
712	ENSMUSG00000040760|Appl1	same	1.04295	6.27768	1.04295	6.27768	0.688303
713	ENSMUSG00000020263|Appl2	gain	0	0	8.26471	1.86057	0.966333
714	ENSMUSG00000006589|Aprt	arrhy	0	0	0	0	0.746408
715	ENSMUSG00000028411|Aptx	arrhy	0	0	0	0	0.69772
716	ENSMUSG00000042797|Aqp11	gain	0	0	6.7816	4.75656	0.868885
717	ENSMUSG00000024411|Aqp4	same	0.954544	2.60112	0.954544	2.60112	0.725705
718	ENSMUSG00000030762|Aqp8	same	132.221	0.188359	132.221	0.188359	0.742458
719	ENSMUSG00000032204|Aqp9	change	130.294	1.44454	130.37	2.13576	0.945102
720	ENSMUSG00000040383|Aqr	arrhy	0	0	0	0	0.703304
721	ENSMUSG00000001127|Araf	arrhy	0	0	0	0	0.893907
722	ENSMUSG00000032812|Arap1	same	12.3806	0.579056	12.3806	0.579056	0.922572
723	ENSMUSG00000037999|Arap2	arrhy	0	0	0	0	0.776718
724	ENSMUSG00000024451|Arap3	loss	2.04579	4.55792	0	0	0.943462
725	ENSMUSG00000032096|Arcn1	loss	25.8312	1.77025	0	0	0.948931
726	ENSMUSG00000042350|Arel1	arrhy	0	0	0	0	0.802447
727	ENSMUSG00000048076|Arf1	loss	43.7239	1.6794	0	0	0.82129
728	ENSMUSG00000062421|Arf2	arrhy	0	0	0	0	0.702106
729	ENSMUSG00000051853|Arf3	same	6.52015	1.88059	6.52015	1.88059	0.926488
730	ENSMUSG00000044147|Arf6	arrhy	0	0	0	0	0.514979
731	ENSMUSG00000027575|Arfgap1	same	4.50457	1.38572	4.50457	1.38572	0.912224
732	ENSMUSG00000027255|Arfgap2	change	12.4782	1.03095	15.6442	5.37642	0.506972
733	ENSMUSG00000054277|Arfgap3	loss	7.92138	1.42921	0	0	0.774337
734	ENSMUSG00000067851|Arfgef1	arrhy	0	0	0	0	0.439797
735	ENSMUSG00000074513|Arfip1	arrhy	0	0	0	0	0.715969
736	ENSMUSG00000030881|Arfip2	arrhy	0	0	0	0	0.660562
737	ENSMUSG00000038671|Arfrp1	arrhy	0	0	0	0	0.439034
738	ENSMUSG00000019987|Arg1	arrhy	0	0	0	0	0.897978
739	ENSMUSG00000040459|Arglu1	change	4.38876	4.6639	5.95832	1.72588	0.546034
740	ENSMUSG00000027247|Arhgap1	arrhy	0	0	0	0	0.898452
741	ENSMUSG00000037148|Arhgap10	arrhy	0	0	0	0	0.410952
742	ENSMUSG00000041225|Arhgap12	same	2.14712	1.57677	2.14712	1.57677	0.503139
743	ENSMUSG00000030766|Arhgap17	arrhy	0	0	0	0	0.576558
744	ENSMUSG00000039031|Arhgap18	same	2.35192	1.37842	2.35192	1.37842	0.638568
745	ENSMUSG00000025154|Arhgap19	change	0.770205	5.04969	1.0719	3.2312	0.579866
746	ENSMUSG00000036591|Arhgap21	change	4.29576	3.88448	5.77098	2.38181	0.540971
747	ENSMUSG00000049807|Arhgap23	arrhy	0	0	0	0	0.692415
748	ENSMUSG00000057315|Arhgap24	change	1.50179	0.404335	3.97108	0.218365	0.511731
749	ENSMUSG00000036452|Arhgap26	same	2.36092	0.876532	2.36092	0.876532	0.528608
750	ENSMUSG00000039831|Arhgap29	gain	0	0	12.1262	0.453402	0.633908
751	ENSMUSG00000048865|Arhgap30	gain	0	0	1.05364	2.71411	0.465506
752	ENSMUSG00000022799|Arhgap31	loss	0.71775	4.42564	0	0	0.669671
753	ENSMUSG00000041444|Arhgap32	loss	1.35768	4.30927	0	0	0.807279
754	ENSMUSG00000058230|Arhgap35	loss	7.05489	4.26512	0	0	0.638332
755	ENSMUSG00000033697|Arhgap39	arrhy	0	0	0	0	0.71416
756	ENSMUSG00000031389|Arhgap4	loss	1.67421	5.202	0	0	0.588515
757	ENSMUSG00000050730|Arhgap42	arrhy	0	0	0	0	0.828646
758	ENSMUSG00000035133|Arhgap5	arrhy	0	0	0	0	0.699229
759	ENSMUSG00000031355|Arhgap6	arrhy	0	0	0	0	0.817135
760	ENSMUSG00000040345|Arhgap9	gain	0	0	1.79709	3.066	0.76634
761	ENSMUSG00000025132|Arhgdia	arrhy	0	0	0	0	0.731119
762	ENSMUSG00000030220|Arhgdib	arrhy	0	0	0	0	0.426485
763	ENSMUSG00000040940|Arhgef1	arrhy	0	0	0	0	0.579045
764	ENSMUSG00000040964|Arhgef10l	same	7.00363	1.05165	7.00363	1.05165	0.727128
765	ENSMUSG00000041977|Arhgef11	gain	0	0	2.17197	1.47768	0.466742
766	ENSMUSG00000052921|Arhgef15	loss	1.34042	4.29392	0	0	0.516408
767	ENSMUSG00000029032|Arhgef16	arrhy	0	0	0	0	0.519963
768	ENSMUSG00000004568|Arhgef18	arrhy	0	0	0	0	0.79973
769	ENSMUSG00000028919|Arhgef19	gain	0	0	38.4957	5.67057	0.753638
770	ENSMUSG00000028059|Arhgef2	arrhy	0	0	0	0	0.627391
771	ENSMUSG00000036885|Arhgef26	same	7.46099	3.07575	7.46099	3.07575	0.787374
772	ENSMUSG00000021895|Arhgef3	change	5.58008	1.60372	4.13818	3.16293	0.946343
773	ENSMUSG00000045094|Arhgef37	gain	0	0	3.44242	0.26566	0.713196
774	ENSMUSG00000004562|Arhgef40	arrhy	0	0	0	0	0.837841
775	ENSMUSG00000033542|Arhgef5	gain	0	0	2.96952	1.13445	0.755
776	ENSMUSG00000031133|Arhgef6	arrhy	0	0	0	0	0.491462
777	ENSMUSG00000031511|Arhgef7	same	3.30961	5.51329	3.30961	5.51329	0.455102
778	ENSMUSG00000025656|Arhgef9	arrhy	0	0	0	0	0.639786
779	ENSMUSG00000007880|Arid1a	change	1.89768	4.3534	2.54437	1.54075	0.593438
780	ENSMUSG00000069729|Arid1b	arrhy	0	0	0	0	0.910029
781	ENSMUSG00000033237|Arid2	arrhy	0	0	0	0	0.527989
782	ENSMUSG00000004661|Arid3b	change	0.879605	4.57556	0.778655	2.30508	0.763747
783	ENSMUSG00000048118|Arid4a	gain	0	0	2.10482	2.00736	0.763672
784	ENSMUSG00000039219|Arid4b	arrhy	0	0	0	0	0.411502
785	ENSMUSG00000019947|Arid5b	change	6.8332	3.52341	6.41135	2.24505	0.965352
786	ENSMUSG00000025234|Arih1	arrhy	0	0	0	0	0.614318
787	ENSMUSG00000060904|Arl1	arrhy	0	0	0	0	0.720608
788	ENSMUSG00000025870|Arl10	arrhy	0	0	0	0	0.823134
789	ENSMUSG00000022911|Arl13b	arrhy	0	0	0	0	0.805309
790	ENSMUSG00000027122|Arl14ep	arrhy	0	0	0	0	0.821611
791	ENSMUSG00000042348|Arl15	arrhy	0	0	0	0	0.822303
792	ENSMUSG00000057594|Arl16	arrhy	0	0	0	0	0.608784
793	ENSMUSG00000024944|Arl2	arrhy	0	0	0	0	0.524694
794	ENSMUSG00000031776|Arl2bp	arrhy	0	0	0	0	0.841616
795	ENSMUSG00000025035|Arl3	arrhy	0	0	0	0	0.591618
796	ENSMUSG00000047446|Arl4a	same	10.4835	5.2531	10.4835	5.2531	0.466479
797	ENSMUSG00000034936|Arl4d	arrhy	0	0	0	0	0.658621
798	ENSMUSG00000036093|Arl5a	same	11.3341	4.58814	11.3341	4.58814	0.834123
799	ENSMUSG00000017418|Arl5b	arrhy	0	0	0	0	0.751945
800	ENSMUSG00000022722|Arl6	arrhy	0	0	0	0	0.785444
801	ENSMUSG00000030654|Arl6ip1	loss	39.2898	1.50487	0	0	0.605821
802	ENSMUSG00000029404|Arl6ip4	arrhy	0	0	0	0	0.82709
803	ENSMUSG00000035199|Arl6ip5	gain	0	0	9.18772	5.07586	0.473591
804	ENSMUSG00000026960|Arl6ip6	arrhy	0	0	0	0	0.533919
805	ENSMUSG00000026426|Arl8a	same	2.54877	1.46344	2.54877	1.46344	0.460546
806	ENSMUSG00000030105|Arl8b	gain	0	0	12.2934	4.55683	0.533276
807	ENSMUSG00000027599|Armc1	gain	0	0	9.49712	4.33055	0.93408
808	ENSMUSG00000038525|Armc10	arrhy	0	0	0	0	0.746133
809	ENSMUSG00000042178|Armc5	loss	1.09106	0.413427	0	0	0.412625
810	ENSMUSG00000002343|Armc6	arrhy	0	0	0	0	0.431669
811	ENSMUSG00000057219|Armc7	arrhy	0	0	0	0	0.838992
812	ENSMUSG00000032468|Armc8	gain	0	0	1.92244	4.89845	0.50905
813	ENSMUSG00000062590|Armc9	same	1.46351	0.21458	1.46351	0.21458	0.906681
814	ENSMUSG00000033460|Armcx1	arrhy	0	0	0	0	0.48835
815	ENSMUSG00000049047|Armcx3	loss	3.13794	1.64553	0	0	0.808969
816	ENSMUSG00000072969|Armcx5	arrhy	0	0	0	0	0.817089
817	ENSMUSG00000061759|Armt1	gain	0	0	6.30154	4.86704	0.910043
818	ENSMUSG00000015522|Arnt	loss	5.60154	4.03654	0	0	0.922218
819	ENSMUSG00000055116|Arntl	change	9.63252	5.69797	20.4438	6.06398	0.967853
820	ENSMUSG00000029621|Arpc1a	same	12.2943	4.53595	12.2943	4.53595	0.925126
821	ENSMUSG00000029622|Arpc1b	same	10.7318	3.34261	10.7318	3.34261	0.484446
822	ENSMUSG00000006304|Arpc2	same	10.3297	2.9293	10.3297	2.9293	0.656998
823	ENSMUSG00000029465|Arpc3	arrhy	0	0	0	0	0.472596
824	ENSMUSG00000079426|Arpc4	arrhy	0	0	0	0	0.639014
825	ENSMUSG00000008475|Arpc5	arrhy	0	0	0	0	0.717161
826	ENSMUSG00000026755|Arpc5l	same	12.513	5.15591	12.513	5.15591	0.426246
827	ENSMUSG00000039043|Arpin	arrhy	0	0	0	0	0.896796
828	ENSMUSG00000007656|Arpp19	arrhy	0	0	0	0	0.725598
829	ENSMUSG00000018909|Arrb1	arrhy	0	0	0	0	0.653016
830	ENSMUSG00000060216|Arrb2	arrhy	0	0	0	0	0.568382
831	ENSMUSG00000026972|Arrdc1	gain	0	0	1.85832	2.20865	0.477388
832	ENSMUSG00000002910|Arrdc2	arrhy	0	0	0	0	0.68918
833	ENSMUSG00000074794|Arrdc3	gain	0	0	89.592	1.51386	0.922634
834	ENSMUSG00000042659|Arrdc4	arrhy	0	0	0	0	0.525597
835	ENSMUSG00000022620|Arsa	same	12.7629	1.63902	12.7629	1.63902	0.939347
836	ENSMUSG00000020604|Arsg	same	6.40836	6.07379	6.40836	6.07379	0.882293
837	ENSMUSG00000021592|Arsk	arrhy	0	0	0	0	0.825025
838	ENSMUSG00000030217|Art4	arrhy	0	0	0	0	0.891109
839	ENSMUSG00000031982|Arv1	arrhy	0	0	0	0	0.648108
840	ENSMUSG00000000325|Arvcf	arrhy	0	0	0	0	0.607783
841	ENSMUSG00000003559|As3mt	gain	0	0	26.8331	5.77887	0.938286
842	ENSMUSG00000031591|Asah1	arrhy	0	0	0	0	0.576062
843	ENSMUSG00000024887|Asah2	same	1.94911	2.81098	1.94911	2.81098	0.576203
844	ENSMUSG00000022377|Asap1	gain	0	0	1.89773	1.16404	0.786723
845	ENSMUSG00000052632|Asap2	same	4.7568	6.17432	4.7568	6.17432	0.514241
846	ENSMUSG00000026311|Asb1	loss	0.874	4.45104	0	0	0.401555
847	ENSMUSG00000033781|Asb13	gain	0	0	17.6193	5.55735	0.616192
848	ENSMUSG00000020305|Asb3	loss	2.0801	1.20663	0	0	0.619744
849	ENSMUSG00000039483|Asb6	loss	1.81887	5.54544	0	0	0.575665
850	ENSMUSG00000048175|Asb8	arrhy	0	0	0	0	0.782892
851	ENSMUSG00000044475|Ascc1	arrhy	0	0	0	0	0.747189
852	ENSMUSG00000020412|Ascc2	arrhy	0	0	0	0	0.591913
853	ENSMUSG00000038774|Ascc3	arrhy	0	0	0	0	0.439761
854	ENSMUSG00000019857|Asf1a	arrhy	0	0	0	0	0.92
855	ENSMUSG00000020884|Asgr1	arrhy	0	0	0	0	0.460951
856	ENSMUSG00000040963|Asgr2	loss	78.9496	1.40854	0	0	0.858042
857	ENSMUSG00000028053|Ash1l	change	1.47338	3.9956	1.07691	1.82075	0.63139
858	ENSMUSG00000031575|Ash2l	arrhy	0	0	0	0	0.694968
859	ENSMUSG00000025533|Asl	gain	0	0	294.711	5.30668	0.456787
860	ENSMUSG00000052456|Asna1	arrhy	0	0	0	0	0.536763
861	ENSMUSG00000029752|Asns	arrhy	0	0	0	0	0.801579
862	ENSMUSG00000026095|Asnsd1	arrhy	0	0	0	0	0.663771
863	ENSMUSG00000020774|Aspa	gain	0	0	8.54561	4.88128	0.458918
864	ENSMUSG00000038704|Aspdh	arrhy	0	0	0	0	0.632984
865	ENSMUSG00000037686|Aspg	gain	0	0	38.6679	1.86516	0.874021
866	ENSMUSG00000028207|Asph	change	5.20364	1.5774	4.4376	5.89188	0.762711
867	ENSMUSG00000025142|Aspscr1	arrhy	0	0	0	0	0.61942
868	ENSMUSG00000076441|Ass1	arrhy	0	0	0	0	0.500887
869	ENSMUSG00000032567|Aste1	arrhy	0	0	0	0	0.480862
870	ENSMUSG00000040250|Asun	arrhy	0	0	0	0	0.565623
871	ENSMUSG00000042548|Asxl1	gain	0	0	1.85455	1.4766	0.921954
872	ENSMUSG00000037486|Asxl2	arrhy	0	0	0	0	0.478369
873	ENSMUSG00000052812|Atad2b	arrhy	0	0	0	0	0.820837
874	ENSMUSG00000029036|Atad3a	arrhy	0	0	0	0	0.855854
875	ENSMUSG00000024426|Atat1	loss	5.61713	5.13033	0	0	0.697548
876	ENSMUSG00000030850|Ate1	arrhy	0	0	0	0	0.516355
877	ENSMUSG00000023027|Atf1	arrhy	0	0	0	0	0.709014
878	ENSMUSG00000027104|Atf2	arrhy	0	0	0	0	0.608742
879	ENSMUSG00000042406|Atf4	loss	34.5378	5.81751	0	0	0.438898
880	ENSMUSG00000026663|Atf6	loss	5.73678	2.11801	0	0	0.715984
881	ENSMUSG00000015461|Atf6b	gain	0	0	5.32205	5.18947	0.598783
882	ENSMUSG00000099083|Atf7	arrhy	0	0	0	0	0.701355
883	ENSMUSG00000030213|Atf7ip	change	2.1399	4.91772	1.70554	1.04015	0.467164
884	ENSMUSG00000021619|Atg10	arrhy	0	0	0	0	0.84492
885	ENSMUSG00000037204|Atg101	change	17.3145	0.880444	18.877	6.14359	0.62305
886	ENSMUSG00000027244|Atg13	same	8.15585	1.56578	8.15585	1.56578	0.698543
887	ENSMUSG00000037526|Atg14	same	2.04722	2.52877	2.04722	2.52877	0.713161
888	ENSMUSG00000026289|Atg16l1	same	2.87804	3.93429	2.87804	3.93429	0.69933
889	ENSMUSG00000047767|Atg16l2	arrhy	0	0	0	0	0.612818
890	ENSMUSG00000024773|Atg2a	change	3.37401	1.51253	7.03235	1.92069	0.437496
891	ENSMUSG00000022663|Atg3	arrhy	0	0	0	0	0.459824
892	ENSMUSG00000079418|Atg4a	arrhy	0	0	0	0	0.865596
893	ENSMUSG00000026280|Atg4b	arrhy	0	0	0	0	0.868073
894	ENSMUSG00000028550|Atg4c	change	2.26021	2.44718	2.46928	5.30323	0.903312
895	ENSMUSG00000002820|Atg4d	arrhy	0	0	0	0	0.553259
896	ENSMUSG00000038160|Atg5	same	7.34819	0.00182379	7.34819	0.00182379	0.735769
897	ENSMUSG00000030314|Atg7	same	8.26232	1.10948	8.26232	1.10948	0.938703
898	ENSMUSG00000033124|Atg9a	arrhy	0	0	0	0	0.557907
899	ENSMUSG00000026192|Atic	gain	0	0	5.96604	5.18465	0.659096
900	ENSMUSG00000059811|Atl2	same	23.4306	3.56827	23.4306	3.56827	0.816739
901	ENSMUSG00000024759|Atl3	gain	0	0	7.63017	1.33596	0.536257
902	ENSMUSG00000034218|Atm	gain	0	0	0.752039	2.00392	0.599065
903	ENSMUSG00000047388|Atmin	gain	0	0	1.07301	1.88475	0.613842
904	ENSMUSG00000004263|Atn1	gain	0	0	2.70412	1.85942	0.630149
905	ENSMUSG00000037621|Atoh8	loss	8.33191	0.358675	0	0	0.574982
906	ENSMUSG00000018585|Atox1	loss	165.152	6.26186	0	0	0.467602
907	ENSMUSG00000031441|Atp11a	loss	6.71196	6.10072	0	0	0.583972
908	ENSMUSG00000037400|Atp11b	arrhy	0	0	0	0	0.881341
909	ENSMUSG00000062949|Atp11c	same	18.3736	1.84415	18.3736	1.84415	0.90808
910	ENSMUSG00000031862|Atp13a1	arrhy	0	0	0	0	0.815436
911	ENSMUSG00000036622|Atp13a2	arrhy	0	0	0	0	0.681232
912	ENSMUSG00000022533|Atp13a3	arrhy	0	0	0	0	0.45335
913	ENSMUSG00000033161|Atp1a1	change	62.8225	2.40914	42.9139	3.57288	0.762767
914	ENSMUSG00000026576|Atp1b1	change	16.0573	2.08977	19.0628	4.1974	0.931956
915	ENSMUSG00000032412|Atp1b3	arrhy	0	0	0	0	0.79838
916	ENSMUSG00000029467|Atp2a2	arrhy	0	0	0	0	0.692724
917	ENSMUSG00000019943|Atp2b1	arrhy	0	0	0	0	0.489807
918	ENSMUSG00000032570|Atp2c1	same	3.32354	3.74434	3.32354	3.74434	0.657647
919	ENSMUSG00000025428|Atp5a1	arrhy	0	0	0	0	0.484776
920	ENSMUSG00000025393|Atp5b	change	163.144	1.6729	185.174	5.51418	0.503798
921	ENSMUSG00000003072|Atp5d	arrhy	0	0	0	0	0.658537
922	ENSMUSG00000016252|Atp5e	loss	364.725	5.89716	0	0	0.601482
923	ENSMUSG00000000563|Atp5f1	arrhy	0	0	0	0	0.823424
924	ENSMUSG00000006057|Atp5g1	arrhy	0	0	0	0	0.627566
925	ENSMUSG00000062683|Atp5g2	arrhy	0	0	0	0	0.622621
926	ENSMUSG00000018770|Atp5g3	arrhy	0	0	0	0	0.568198
927	ENSMUSG00000034566|Atp5h	arrhy	0	0	0	0	0.488658
928	ENSMUSG00000022890|Atp5j	arrhy	0	0	0	0	0.528194
929	ENSMUSG00000038690|Atp5j2	loss	172.026	6.25707	0	0	0.48376
930	ENSMUSG00000050856|Atp5k	arrhy	0	0	0	0	0.45465
931	ENSMUSG00000038717|Atp5l	loss	199.109	5.58212	0	0	0.751668
932	ENSMUSG00000022956|Atp5o	same	76.8931	5.63184	76.8931	5.63184	0.554982
933	ENSMUSG00000054894|Atp5s	same	1.75858	1.36323	1.75858	1.36323	0.910533
934	ENSMUSG00000057229|Atp5sl	gain	0	0	23.483	2.25689	0.954324
935	ENSMUSG00000019087|Atp6ap1	change	11.2313	1.9183	15.8414	5.148	0.978675
936	ENSMUSG00000031007|Atp6ap2	change	8.22122	1.77409	9.16471	4.16024	0.954957
937	ENSMUSG00000019302|Atp6v0a1	same	5.06884	1.15425	5.06884	1.15425	0.710763
938	ENSMUSG00000038023|Atp6v0a2	gain	0	0	5.21064	3.42699	0.544164
939	ENSMUSG00000033379|Atp6v0b	arrhy	0	0	0	0	0.512555
940	ENSMUSG00000024121|Atp6v0c	loss	53.643	1.49036	0	0	0.624822
941	ENSMUSG00000013160|Atp6v0d1	change	19.7887	1.48151	16.7881	4.65314	0.603063
942	ENSMUSG00000028238|Atp6v0d2	gain	0	0	4.09969	2.44368	0.514587
943	ENSMUSG00000015575|Atp6v0e	gain	0	0	18.3872	4.78885	0.457779
944	ENSMUSG00000052459|Atp6v1a	loss	3.27362	2.64461	0	0	0.599502
945	ENSMUSG00000006273|Atp6v1b2	arrhy	0	0	0	0	0.563546
946	ENSMUSG00000022295|Atp6v1c1	same	7.08033	2.73384	7.08033	2.73384	0.585617
947	ENSMUSG00000021114|Atp6v1d	change	14.9517	2.98669	17.4687	4.1588	0.987777
948	ENSMUSG00000019210|Atp6v1e1	change	26.4297	1.95301	42.0915	3.8607	0.965069
949	ENSMUSG00000004285|Atp6v1f	arrhy	0	0	0	0	0.608428
950	ENSMUSG00000039105|Atp6v1g1	arrhy	0	0	0	0	0.775201
951	ENSMUSG00000024403|Atp6v1g2	arrhy	0	0	0	0	0.680978
952	ENSMUSG00000033793|Atp6v1h	loss	20.9336	1.93256	0	0	0.892049
953	ENSMUSG00000006567|Atp7b	arrhy	0	0	0	0	0.830621
954	ENSMUSG00000039529|Atp8b1	gain	0	0	4.11921	5.88125	0.938246
955	ENSMUSG00000027546|Atp9a	loss	7.00195	2.11412	0	0	0.839841
956	ENSMUSG00000024566|Atp9b	arrhy	0	0	0	0	0.480523
957	ENSMUSG00000028710|Atpaf1	same	3.17929	5.99349	3.17929	5.99349	0.643315
958	ENSMUSG00000042709|Atpaf2	gain	0	0	6.90346	4.61994	0.671777
959	ENSMUSG00000054428|Atpif1	arrhy	0	0	0	0	0.686413
960	ENSMUSG00000032409|Atr	change	0.71282	3.64747	1.61374	2.21142	0.514728
961	ENSMUSG00000013622|Atraid	arrhy	0	0	0	0	0.660079
962	ENSMUSG00000025646|Atrip	loss	2.02161	0.574235	0	0	0.718039
963	ENSMUSG00000027312|Atrn	same	2.00478	2.29988	2.00478	2.29988	0.41295
964	ENSMUSG00000054843|Atrnl1	arrhy	0	0	0	0	0.58758
965	ENSMUSG00000031229|Atrx	gain	0	0	5.11848	1.87322	0.767807
966	ENSMUSG00000046876|Atxn1	arrhy	0	0	0	0	0.810995
967	ENSMUSG00000016541|Atxn10	loss	8.92705	2.35196	0	0	0.435903
968	ENSMUSG00000069895|Atxn1l	loss	1.63836	4.90183	0	0	0.490777
969	ENSMUSG00000042605|Atxn2	same	9.54664	1.54314	9.54664	1.54314	0.538263
970	ENSMUSG00000032637|Atxn2l	gain	0	0	14.1338	1.90678	0.834083
971	ENSMUSG00000021189|Atxn3	arrhy	0	0	0	0	0.628942
972	ENSMUSG00000021738|Atxn7	change	2.06481	3.97865	2.50776	2.94745	0.537038
973	ENSMUSG00000020564|Atxn7l1	gain	0	0	3.56932	0.249947	0.800443
974	ENSMUSG00000059995|Atxn7l3	arrhy	0	0	0	0	0.490522
975	ENSMUSG00000074748|Atxn7l3b	arrhy	0	0	0	0	0.587893
976	ENSMUSG00000021460|Auh	gain	0	0	16.2653	2.92169	0.569924
977	ENSMUSG00000068328|Aup1	arrhy	0	0	0	0	0.678809
978	ENSMUSG00000027496|Aurka	gain	0	0	0.633135	4.30829	0.435981
979	ENSMUSG00000065990|Aurkaip1	arrhy	0	0	0	0	0.829608
980	ENSMUSG00000003604|Aven	gain	0	0	5.85057	5.67342	0.676484
981	ENSMUSG00000029787|Avl9	gain	0	0	3.45532	0.980197	0.847206
982	ENSMUSG00000018821|Avpi1	arrhy	0	0	0	0	0.760422
983	ENSMUSG00000020123|Avpr1a	same	16.2491	5.99121	16.2491	5.99121	0.588098
984	ENSMUSG00000024182|Axin1	arrhy	0	0	0	0	0.614406
985	ENSMUSG00000000142|Axin2	arrhy	0	0	0	0	0.635234
986	ENSMUSG00000002602|Axl	loss	3.23439	4.85289	0	0	0.475836
987	ENSMUSG00000037053|Azgp1	loss	563.996	0.780452	0	0	0.698468
988	ENSMUSG00000039285|Azi2	gain	0	0	11.8735	2.18743	0.967893
989	ENSMUSG00000037458|Azin1	loss	19.4238	2.51875	0	0	0.456344
990	ENSMUSG00000028789|Azin2	gain	0	0	1.73706	2.37194	0.811293
991	ENSMUSG00000027165|B230118H07Rik	same	4.13953	0.706027	4.13953	0.706027	0.547237
992	ENSMUSG00000045767|B230219D22Rik	same	2.80972	4.69511	2.80972	4.69511	0.794715
993	ENSMUSG00000060802|B2m	arrhy	0	0	0	0	0.621977
994	ENSMUSG00000039242|B3galnt2	gain	0	0	4.25949	4.93315	0.61899
995	ENSMUSG00000034780|B3galt1	loss	10.3875	4.3646	0	0	0.501398
996	ENSMUSG00000050796|B3galt6	same	0.680493	4.81347	0.680493	4.81347	0.670227
997	ENSMUSG00000071649|B3gat3	same	15.1516	6.14464	15.1516	6.14464	0.712696
998	ENSMUSG00000051650|B3gnt2	arrhy	0	0	0	0	0.888735
999	ENSMUSG00000031803|B3gnt3	arrhy	0	0	0	0	0.56259
1000	ENSMUSG00000046605|B3gntl1	arrhy	0	0	0	0	0.847058
1001	ENSMUSG00000006731|B4galnt1	arrhy	0	0	0	0	0.496773
1002	ENSMUSG00000028413|B4galt1	arrhy	0	0	0	0	0.414693
1003	ENSMUSG00000052423|B4galt3	arrhy	0	0	0	0	0.691429
1004	ENSMUSG00000017929|B4galt5	loss	7.63502	3.97061	0	0	0.543184
1005	ENSMUSG00000021504|B4galt7	gain	0	0	2.97106	4.8911	0.881757
1006	ENSMUSG00000047379|B4gat1	arrhy	0	0	0	0	0.659085
1007	ENSMUSG00000063439|B9d2	arrhy	0	0	0	0	0.755051
1008	ENSMUSG00000006010|BC003331	arrhy	0	0	0	0	0.819441
1009	ENSMUSG00000067722|BC003965	same	2.71793	5.47845	2.71793	5.47845	0.779622
1010	ENSMUSG00000052712|BC004004	change	60.7561	0.977065	46.3895	0.0388716	0.990204
1011	ENSMUSG00000019132|BC005537	change	26.8235	3.88298	22.7718	4.91331	0.899315
1012	ENSMUSG00000079065|BC005561	change	1.95503	4.55241	1.23233	1.8654	0.893181
1013	ENSMUSG00000026851|BC005624	gain	0	0	4.14578	5.73645	0.463006
1014	ENSMUSG00000030780|BC017158	arrhy	0	0	0	0	0.71343
1015	ENSMUSG00000039294|BC017643	arrhy	0	0	0	0	0.775164
1016	ENSMUSG00000031853|BC021891	arrhy	0	0	0	0	0.607452
1017	ENSMUSG00000044361|BC024139	same	2.23271	1.31269	2.23271	1.31269	0.587025
1018	ENSMUSG00000078786|BC024978	arrhy	0	0	0	0	0.49693
1019	ENSMUSG00000047728|BC025446	arrhy	0	0	0	0	0.436136
1020	ENSMUSG00000033488|BC026585	arrhy	0	0	0	0	0.519001
1021	ENSMUSG00000038543|BC028528	loss	2.00617	5.00415	0	0	0.627591
1022	ENSMUSG00000047617|BC029214	same	45.0818	6.0183	45.0818	6.0183	0.928272
1023	ENSMUSG00000074649|BC029722	arrhy	0	0	0	0	0.592694
1024	ENSMUSG00000046096|BC030336	arrhy	0	0	0	0	0.846618
1025	ENSMUSG00000036299|BC031181	arrhy	0	0	0	0	0.514033
1026	ENSMUSG00000036948|BC037034	arrhy	0	0	0	0	0.775333
1027	ENSMUSG00000053684|BC048403	arrhy	0	0	0	0	0.625518
1028	ENSMUSG00000047228|BC048546	arrhy	0	0	0	0	0.609998
1029	ENSMUSG00000040282|BC052040	same	0.872843	0.998795	0.872843	0.998795	0.949091
1030	ENSMUSG00000051721|BC068281	arrhy	0	0	0	0	0.666654
1031	ENSMUSG00000074639|BC089597	arrhy	0	0	0	0	0.797398
1032	ENSMUSG00000031820|Babam1	gain	0	0	8.55548	6.0406	0.469482
1033	ENSMUSG00000032086|Bace1	same	1.94115	4.71959	1.94115	4.71959	0.632052
1034	ENSMUSG00000040605|Bace2	arrhy	0	0	0	0	0.641187
1035	ENSMUSG00000025612|Bach1	same	4.42195	2.70759	4.42195	2.70759	0.878148
1036	ENSMUSG00000040270|Bach2	arrhy	0	0	0	0	0.523605
1037	ENSMUSG00000024959|Bad	arrhy	0	0	0	0	0.450395
1038	ENSMUSG00000028416|Bag1	arrhy	0	0	0	0	0.49767
1039	ENSMUSG00000042215|Bag2	gain	0	0	1.93943	5.04331	0.631969
1040	ENSMUSG00000030847|Bag3	same	10.1824	4.38186	10.1824	4.38186	0.563108
1041	ENSMUSG00000037316|Bag4	same	3.77339	2.28075	3.77339	2.28075	0.518785
1042	ENSMUSG00000049792|Bag5	arrhy	0	0	0	0	0.681375
1043	ENSMUSG00000024392|Bag6	same	6.35416	1.51445	6.35416	1.51445	0.516864
1044	ENSMUSG00000039741|Bahcc1	arrhy	0	0	0	0	0.821734
1045	ENSMUSG00000040007|Bahd1	arrhy	0	0	0	0	0.88272
1046	ENSMUSG00000025372|Baiap2	gain	0	0	20.3882	5.52138	0.901373
1047	ENSMUSG00000038859|Baiap2l1	same	7.36864	3.27921	7.36864	3.27921	0.839906
1048	ENSMUSG00000057789|Bak1	arrhy	0	0	0	0	0.855334
1049	ENSMUSG00000024844|Banf1	arrhy	0	0	0	0	0.702006
1050	ENSMUSG00000025316|Banp	loss	3.23827	4.32393	0	0	0.669206
1051	ENSMUSG00000021901|Bap1	arrhy	0	0	0	0	0.880942
1052	ENSMUSG00000026630|Batf3	gain	0	0	1.96016	3.059	0.449923
1053	ENSMUSG00000003873|Bax	arrhy	0	0	0	0	0.696336
1054	ENSMUSG00000035021|Baz1a	same	1.56864	3.54369	1.56864	3.54369	0.919784
1055	ENSMUSG00000002748|Baz1b	same	6.50659	3.72483	6.50659	3.72483	0.864859
1056	ENSMUSG00000040054|Baz2a	change	2.25483	4.36542	2.22896	1.84844	0.952602
1057	ENSMUSG00000026987|Baz2b	arrhy	0	0	0	0	0.436648
1058	ENSMUSG00000002083|Bbc3	same	7.20552	0.199966	7.20552	0.199966	0.814394
1059	ENSMUSG00000084957|Bbip1	loss	3.19994	5.29639	0	0	0.782617
1060	ENSMUSG00000041660|Bbox1	same	22.4582	2.43469	22.4582	2.43469	0.452492
1061	ENSMUSG00000035759|Bbs10	same	1.20546	5.11819	1.20546	5.11819	0.529013
1062	ENSMUSG00000031755|Bbs2	arrhy	0	0	0	0	0.602172
1063	ENSMUSG00000025235|Bbs4	arrhy	0	0	0	0	0.838808
1064	ENSMUSG00000063145|Bbs5	arrhy	0	0	0	0	0.724541
1065	ENSMUSG00000037325|Bbs7	gain	0	0	1.04494	1.82162	0.463769
1066	ENSMUSG00000035919|Bbs9	arrhy	0	0	0	0	0.827281
1067	ENSMUSG00000022641|Bbx	arrhy	0	0	0	0	0.802864
1068	ENSMUSG00000002980|Bcam	arrhy	0	0	0	0	0.804507
1069	ENSMUSG00000020650|Bcap29	arrhy	0	0	0	0	0.906936
1070	ENSMUSG00000002015|Bcap31	change	59.7892	1.21123	52.2364	4.93368	0.914543
1071	ENSMUSG00000031955|Bcar1	same	4.65644	1.27999	4.65644	1.27999	0.753584
1072	ENSMUSG00000028121|Bcar3	change	11.6444	1.04132	13.6535	5.80073	0.697024
1073	ENSMUSG00000005687|Bcas2	arrhy	0	0	0	0	0.708901
1074	ENSMUSG00000059439|Bcas3	same	4.42426	2.27117	4.42426	2.27117	0.431804
1075	ENSMUSG00000030826|Bcat2	arrhy	0	0	0	0	0.504331
1076	ENSMUSG00000030983|Bccip	loss	22.0469	1.22512	0	0	0.468802
1077	ENSMUSG00000037525|Bcdin3d	loss	1.49713	1.3392	0	0	0.842384
1078	ENSMUSG00000027792|Bche	same	6.40906	2.44684	6.40906	2.44684	0.504889
1079	ENSMUSG00000060376|Bckdha	loss	63.7311	1.25067	0	0	0.423962
1080	ENSMUSG00000032263|Bckdhb	gain	0	0	16.9477	3.71528	0.479969
1081	ENSMUSG00000030802|Bckdk	same	1.81265	0.180141	1.81265	0.180141	0.440201
1082	ENSMUSG00000028191|Bcl10	arrhy	0	0	0	0	0.855303
1083	ENSMUSG00000089929|Bcl2a1b	arrhy	0	0	0	0	0.841391
1084	ENSMUSG00000007659|Bcl2l1	loss	8.57322	1.67403	0	0	0.664643
1085	ENSMUSG00000027381|Bcl2l11	gain	0	0	2.39355	2.37068	0.470407
1086	ENSMUSG00000003190|Bcl2l12	arrhy	0	0	0	0	0.803969
1087	ENSMUSG00000009112|Bcl2l13	arrhy	0	0	0	0	0.810217
1088	ENSMUSG00000089682|Bcl2l2	arrhy	0	0	0	0	0.637208
1089	ENSMUSG00000053175|Bcl3	arrhy	0	0	0	0	0.885285
1090	ENSMUSG00000022508|Bcl6	loss	16.9811	0.348495	0	0	0.458002
1091	ENSMUSG00000029438|Bcl7a	change	1.51532	5.74969	1.73452	1.83938	0.694944
1092	ENSMUSG00000029681|Bcl7b	arrhy	0	0	0	0	0.550574
1093	ENSMUSG00000030814|Bcl7c	arrhy	0	0	0	0	0.653997
1094	ENSMUSG00000038256|Bcl9	arrhy	0	0	0	0	0.703565
1095	ENSMUSG00000063382|Bcl9l	change	3.53761	4.20641	4.21743	2.68257	0.923214
1096	ENSMUSG00000037608|Bclaf1	gain	0	0	9.37021	2.32287	0.650984
1097	ENSMUSG00000031845|Bco1	arrhy	0	0	0	0	0.720059
1098	ENSMUSG00000032066|Bco2	same	7.77735	0.414701	7.77735	0.414701	0.762849
1099	ENSMUSG00000040363|Bcor	gain	0	0	1.427	5.60635	0.454698
1100	ENSMUSG00000036959|Bcorl1	arrhy	0	0	0	0	0.475948
1101	ENSMUSG00000009681|Bcr	arrhy	0	0	0	0	0.805195
1102	ENSMUSG00000026172|Bcs1l	gain	0	0	5.73217	5.78888	0.660647
1103	ENSMUSG00000046598|Bdh1	change	91.5721	1.93139	67.5014	2.98651	0.465463
1104	ENSMUSG00000028167|Bdh2	arrhy	0	0	0	0	0.862554
1105	ENSMUSG00000035086|Becn1	same	5.70501	3.4369	5.70501	3.4369	0.752833
1106	ENSMUSG00000038214|Bend3	arrhy	0	0	0	0	0.437565
1107	ENSMUSG00000048186|Bend7	same	1.96532	3.15254	1.96532	3.15254	0.476335
1108	ENSMUSG00000032757|Bet1	same	18.8214	6.04167	18.8214	6.04167	0.919112
1109	ENSMUSG00000025484|Bet1l	arrhy	0	0	0	0	0.734084
1110	ENSMUSG00000046432|Bex3	arrhy	0	0	0	0	0.829566
1111	ENSMUSG00000022684|Bfar	change	17.7158	1.158	17.8149	3.0558	0.994622
1112	ENSMUSG00000072964|Bhlhb9	arrhy	0	0	0	0	0.401487
1113	ENSMUSG00000030103|Bhlhe40	loss	56.8375	3.55736	0	0	0.436848
1114	ENSMUSG00000074768|Bhmt	same	1618.84	0.180521	1618.84	0.180521	0.941652
1115	ENSMUSG00000042118|Bhmt2	gain	0	0	44.4547	5.41406	0.939917
1116	ENSMUSG00000037933|Bicd2	arrhy	0	0	0	0	0.432133
1117	ENSMUSG00000004446|Bid	arrhy	0	0	0	0	0.741824
1118	ENSMUSG00000024381|Bin1	arrhy	0	0	0	0	0.698613
1119	ENSMUSG00000098112|Bin2	arrhy	0	0	0	0	0.659317
1120	ENSMUSG00000022089|Bin3	arrhy	0	0	0	0	0.677477
1121	ENSMUSG00000032000|Birc3	gain	0	0	3.87193	1.42628	0.582979
1122	ENSMUSG00000024073|Birc6	arrhy	0	0	0	0	0.884119
1123	ENSMUSG00000041684|Bivm	arrhy	0	0	0	0	0.779367
1124	ENSMUSG00000067787|Blcap	same	9.60539	5.48956	9.60539	5.48956	0.706295
1125	ENSMUSG00000030528|Blm	gain	0	0	6.69194	1.506	0.912122
1126	ENSMUSG00000020840|Blmh	change	9.1019	1.70871	7.00965	5.16774	0.839017
1127	ENSMUSG00000090247|Bloc1s1	arrhy	0	0	0	0	0.652281
1128	ENSMUSG00000057506|Bloc1s2	arrhy	0	0	0	0	0.463734
1129	ENSMUSG00000057667|Bloc1s3	loss	1.23036	0.674881	0	0	0.525381
1130	ENSMUSG00000060708|Bloc1s4	arrhy	0	0	0	0	0.446634
1131	ENSMUSG00000038982|Bloc1s5	change	6.03431	0.496178	8.26604	5.54822	0.572816
1132	ENSMUSG00000005804|Bloc1s6	arrhy	0	0	0	0	0.767006
1133	ENSMUSG00000001999|Blvra	arrhy	0	0	0	0	0.588579
1134	ENSMUSG00000040466|Blvrb	arrhy	0	0	0	0	0.850278
1135	ENSMUSG00000026577|Blzf1	arrhy	0	0	0	0	0.827129
1136	ENSMUSG00000040093|Bmf	same	2.34704	1.54797	2.34704	1.54797	0.679081
1137	ENSMUSG00000026739|Bmi1	arrhy	0	0	0	0	0.859418
1138	ENSMUSG00000022098|Bmp1	change	14.9782	4.86329	13.1054	5.96741	0.485402
1139	ENSMUSG00000030046|Bmp10	gain	0	0	1.10945	2.42505	0.798416
1140	ENSMUSG00000027358|Bmp2	gain	0	0	4.16857	2.33644	0.903446
1141	ENSMUSG00000034663|Bmp2k	same	0.786243	3.369	0.786243	3.369	0.631332
1142	ENSMUSG00000021835|Bmp4	arrhy	0	0	0	0	0.796122
1143	ENSMUSG00000032179|Bmp5	change	1.22213	4.12314	1.93663	1.32695	0.717711
1144	ENSMUSG00000039004|Bmp6	loss	1.2242	4.87325	0	0	0.635184
1145	ENSMUSG00000021796|Bmpr1a	loss	2.63494	4.35484	0	0	0.447816
1146	ENSMUSG00000067336|Bmpr2	loss	0.961015	3.63652	0	0	0.485107
1147	ENSMUSG00000030138|Bms1	arrhy	0	0	0	0	0.473484
1148	ENSMUSG00000042742|Bmt2	arrhy	0	0	0	0	0.888808
1149	ENSMUSG00000049086|Bmyc	arrhy	0	0	0	0	0.850717
1150	ENSMUSG00000024191|Bnip1	same	10.6874	0.49214	10.6874	0.49214	0.734173
1151	ENSMUSG00000011958|Bnip2	loss	10.5956	4.79609	0	0	0.689019
1152	ENSMUSG00000078566|Bnip3	gain	0	0	259.271	3.27988	0.514542
1153	ENSMUSG00000022051|Bnip3l	gain	0	0	25.7032	3.13967	0.449541
1154	ENSMUSG00000044502|Bod1	arrhy	0	0	0	0	0.633515
1155	ENSMUSG00000061755|Bod1l	arrhy	0	0	0	0	0.463445
1156	ENSMUSG00000026278|Bok	same	6.36818	0.300723	6.36818	0.300723	0.718283
1157	ENSMUSG00000015943|Bola1	arrhy	0	0	0	0	0.604627
1158	ENSMUSG00000047721|Bola2	arrhy	0	0	0	0	0.693675
1159	ENSMUSG00000045160|Bola3	same	16.3645	5.86524	16.3645	5.86524	0.774849
1160	ENSMUSG00000022557|Bop1	change	4.05443	1.8304	9.31801	5.14257	0.711212
1161	ENSMUSG00000042992|Borcs5	gain	0	0	3.90967	5.13515	0.462895
1162	ENSMUSG00000045176|Borcs6	loss	2.65305	0.779055	0	0	0.62685
1163	ENSMUSG00000062376|Borcs7	arrhy	0	0	0	0	0.75752
1164	ENSMUSG00000002345|Borcs8	same	7.21577	6.19236	7.21577	6.19236	0.739808
1165	ENSMUSG00000038871|Bpgm	arrhy	0	0	0	0	0.828573
1166	ENSMUSG00000038286|Bphl	arrhy	0	0	0	0	0.711224
1167	ENSMUSG00000026617|Bpnt1	gain	0	0	19.9224	5.77716	0.710187
1168	ENSMUSG00000040481|Bptf	gain	0	0	3.94829	1.72985	0.971085
1169	ENSMUSG00000002413|Braf	arrhy	0	0	0	0	0.647711
1170	ENSMUSG00000029458|Brap	gain	0	0	42.6507	2.54804	0.742484
1171	ENSMUSG00000000148|Brat1	arrhy	0	0	0	0	0.902372
1172	ENSMUSG00000041147|Brca2	arrhy	0	0	0	0	0.829747
1173	ENSMUSG00000031201|Brcc3	arrhy	0	0	0	0	0.707645
1174	ENSMUSG00000022387|Brd1	change	2.07608	3.60294	3.05811	2.03365	0.452583
1175	ENSMUSG00000024335|Brd2	arrhy	0	0	0	0	0.62346
1176	ENSMUSG00000026918|Brd3	gain	0	0	3.93716	1.81862	0.504071
1177	ENSMUSG00000024002|Brd4	arrhy	0	0	0	0	0.532581
1178	ENSMUSG00000031660|Brd7	loss	4.52443	0.956171	0	0	0.89276
1179	ENSMUSG00000003778|Brd8	gain	0	0	2.53808	1.24441	0.908188
1180	ENSMUSG00000057649|Brd9	gain	0	0	2.84135	2.16147	0.944388
1181	ENSMUSG00000029279|Brdt	arrhy	0	0	0	0	0.729937
1182	ENSMUSG00000011158|Brf1	gain	0	0	3.44808	2.51464	0.959385
1183	ENSMUSG00000031487|Brf2	arrhy	0	0	0	0	0.668014
1184	ENSMUSG00000047843|Bri3	gain	0	0	40.7327	2.97972	0.823127
1185	ENSMUSG00000022247|Brix1	arrhy	0	0	0	0	0.776947
1186	ENSMUSG00000033940|Brk1	arrhy	0	0	0	0	0.709311
1187	ENSMUSG00000080268|Brms1	arrhy	0	0	0	0	0.736123
1188	ENSMUSG00000012076|Brms1l	arrhy	0	0	0	0	0.434232
1189	ENSMUSG00000046836|Brox	arrhy	0	0	0	0	0.8602
1190	ENSMUSG00000001632|Brpf1	change	1.70572	4.65329	1.87082	2.74613	0.49665
1191	ENSMUSG00000063952|Brpf3	gain	0	0	4.67041	2.36635	0.603235
1192	ENSMUSG00000022914|Brwd1	loss	3.08405	4.67249	0	0	0.904437
1193	ENSMUSG00000063663|Brwd3	change	0.605919	4.16794	0	0	0.473642
1194	ENSMUSG00000071657|Bscl2	arrhy	0	0	0	0	0.583489
1195	ENSMUSG00000040859|Bsdc1	change	7.61187	0.860919	7.39665	2.21391	0.666947
1196	ENSMUSG00000023175|Bsg	loss	109.667	0.827934	0	0	0.710119
1197	ENSMUSG00000046718|Bst2	arrhy	0	0	0	0	0.609279
1198	ENSMUSG00000040565|Btaf1	arrhy	0	0	0	0	0.792045
1199	ENSMUSG00000025103|Btbd1	same	8.69827	5.22478	8.69827	5.22478	0.708538
1200	ENSMUSG00000038187|Btbd10	arrhy	0	0	0	0	0.833342
1201	ENSMUSG00000073771|Btbd19	gain	0	0	1.7492	3.29891	0.486739
1202	ENSMUSG00000003344|Btbd2	arrhy	0	0	0	0	0.507285
1203	ENSMUSG00000062098|Btbd3	arrhy	0	0	0	0	0.858218
1204	ENSMUSG00000002803|Btbd6	arrhy	0	0	0	0	0.766043
1205	ENSMUSG00000041702|Btbd7	arrhy	0	0	0	0	0.733821
1206	ENSMUSG00000062202|Btbd9	arrhy	0	0	0	0	0.677677
1207	ENSMUSG00000082361|Btc	same	0.789544	1.16013	0.789544	1.16013	0.901401
1208	ENSMUSG00000021900|Btd	change	9.91833	1.43735	22.0631	5.62928	0.553525
1209	ENSMUSG00000021660|Btf3	arrhy	0	0	0	0	0.75894
1210	ENSMUSG00000028568|Btf3l4	arrhy	0	0	0	0	0.784548
1211	ENSMUSG00000036478|Btg1	same	10.5084	5.99433	10.5084	5.99433	0.480027
1212	ENSMUSG00000020423|Btg2	arrhy	0	0	0	0	0.649911
1213	ENSMUSG00000022863|Btg3	arrhy	0	0	0	0	0.917003
1214	ENSMUSG00000040283|Btnl9	loss	1.01939	4.12235	0	0	0.519626
1215	ENSMUSG00000025217|Btrc	same	0.745574	1.32937	0.745574	1.32937	0.721819
1216	ENSMUSG00000066979|Bub3	change	4.77029	1.63406	4.67858	4.94397	0.864545
1217	ENSMUSG00000032077|Bud13	arrhy	0	0	0	0	0.543184
1218	ENSMUSG00000038722|Bud31	arrhy	0	0	0	0	0.527768
1219	ENSMUSG00000023988|Bysl	gain	0	0	3.91144	4.68688	0.774784
1220	ENSMUSG00000051223|Bzw1	arrhy	0	0	0	0	0.815549
1221	ENSMUSG00000020547|Bzw2	gain	0	0	7.54594	4.72752	0.827378
1222	ENSMUSG00000039349|C130074G19Rik	same	28.5097	0.682212	28.5097	0.682212	0.88947
1223	ENSMUSG00000000581|C1d	loss	11.6019	4.98814	0	0	0.601278
1224	ENSMUSG00000042460|C1galt1	arrhy	0	0	0	0	0.804474
1225	ENSMUSG00000036887|C1qa	arrhy	0	0	0	0	0.823588
1226	ENSMUSG00000036905|C1qb	arrhy	0	0	0	0	0.590138
1227	ENSMUSG00000018446|C1qbp	gain	0	0	32.5324	5.63808	0.968961
1228	ENSMUSG00000036896|C1qc	arrhy	0	0	0	0	0.689824
1229	ENSMUSG00000017446|C1qtnf1	gain	0	0	4.80641	2.64507	0.887038
1230	ENSMUSG00000079592|C1qtnf5	arrhy	0	0	0	0	0.853956
1231	ENSMUSG00000055172|C1ra	loss	36.6462	1.71471	0	0	0.722955
1232	ENSMUSG00000038527|C1rl	loss	38.218	1.40397	0	0	0.901513
1233	ENSMUSG00000038521|C1s1	same	33.8786	0.857357	33.8786	0.857357	0.517453
1234	ENSMUSG00000024371|C2	arrhy	0	0	0	0	0.901508
1235	ENSMUSG00000045975|C2cd2	gain	0	0	10.3943	0.955322	0.482118
1236	ENSMUSG00000032120|C2cd2l	arrhy	0	0	0	0	0.770336
1237	ENSMUSG00000047248|C2cd3	arrhy	0	0	0	0	0.774176
1238	ENSMUSG00000091648|C2cd4d	change	1.45893	5.63918	1.2368	4.09132	0.419475
1239	ENSMUSG00000030279|C2cd5	same	0.87256	0.0502696	0.87256	0.0502696	0.855893
1240	ENSMUSG00000024164|C3	arrhy	0	0	0	0	0.903845
1241	ENSMUSG00000006423|C330007P06Rik	arrhy	0	0	0	0	0.806867
1242	ENSMUSG00000024592|C330018D20Rik	same	4.22286	5.22448	4.22286	5.22448	0.726359
1243	ENSMUSG00000065952|C330021F23Rik	gain	0	0	6.84873	0.365359	0.773352
1244	ENSMUSG00000073418|C4b	arrhy	0	0	0	0	0.865375
1245	ENSMUSG00000026405|C4bp	arrhy	0	0	0	0	0.822553
1246	ENSMUSG00000022181|C6	arrhy	0	0	0	0	0.881832
1247	ENSMUSG00000079242|C730034F03Rik	loss	1.32307	5.48831	0	0	0.659526
1248	ENSMUSG00000050390|C77080	change	7.3288	2.3073	16.5315	1.86785	0.470464
1249	ENSMUSG00000046679|C87436	arrhy	0	0	0	0	0.49466
1250	ENSMUSG00000035031|C8a	arrhy	0	0	0	0	0.756946
1251	ENSMUSG00000029656|C8b	arrhy	0	0	0	0	0.696027
1252	ENSMUSG00000015083|C8g	arrhy	0	0	0	0	0.543452
1253	ENSMUSG00000022149|C9	arrhy	0	0	0	0	0.615044
1254	ENSMUSG00000110277|CH25-588N10.2	arrhy	0	0	0	0	0.795291
1255	ENSMUSG00000028578|Caap1	gain	0	0	1.23106	4.67179	0.613767
1256	ENSMUSG00000036707|Cab39	loss	5.85726	2.45145	0	0	0.817473
1257	ENSMUSG00000021981|Cab39l	arrhy	0	0	0	0	0.832956
1258	ENSMUSG00000020196|Cabin1	gain	0	0	1.06978	3.14644	0.709818
1259	ENSMUSG00000038990|Cables2	loss	4.18998	4.30838	0	0	0.907193
1260	ENSMUSG00000024430|Cabyr	arrhy	0	0	0	0	0.60923
1261	ENSMUSG00000015488|Cacfd1	arrhy	0	0	0	0	0.68528
1262	ENSMUSG00000034889|Cactin	arrhy	0	0	0	0	0.904798
1263	ENSMUSG00000033417|Cacul1	same	3.60932	4.25295	3.60932	4.25295	0.552175
1264	ENSMUSG00000014226|Cacybp	gain	0	0	21.8111	4.94557	0.972486
1265	ENSMUSG00000013629|Cad	gain	0	0	2.82858	4.99407	0.617726
1266	ENSMUSG00000032076|Cadm1	arrhy	0	0	0	0	0.872193
1267	ENSMUSG00000005338|Cadm3	loss	1.8197	4.62861	0	0	0.812699
1268	ENSMUSG00000054793|Cadm4	arrhy	0	0	0	0	0.878091
1269	ENSMUSG00000017978|Cadps2	arrhy	0	0	0	0	0.903914
1270	ENSMUSG00000023055|Calcoco1	gain	0	0	14.6635	1.82245	0.410179
1271	ENSMUSG00000059588|Calcrl	loss	2.21783	4.9488	0	0	0.642339
1272	ENSMUSG00000029761|Cald1	gain	0	0	55.7511	0.609956	0.510561
1273	ENSMUSG00000001175|Calm1	same	15.7884	5.99787	15.7884	5.99787	0.420418
1274	ENSMUSG00000036438|Calm2	arrhy	0	0	0	0	0.732346
1275	ENSMUSG00000019370|Calm3	gain	0	0	6.09183	5.62447	0.752899
1276	ENSMUSG00000060371|Caln1	same	3.13993	4.55359	3.13993	4.55359	0.925274
1277	ENSMUSG00000003814|Calr	change	472.58	1.11411	262.971	6.02239	0.475086
1278	ENSMUSG00000019732|Calr3	arrhy	0	0	0	0	0.669694
1279	ENSMUSG00000029767|Calu	loss	13.1874	1.93697	0	0	0.441037
1280	ENSMUSG00000030272|Camk1	arrhy	0	0	0	0	0.621108
1281	ENSMUSG00000039145|Camk1d	gain	0	0	41.5086	0.666022	0.89131
1282	ENSMUSG00000057897|Camk2b	same	3.40105	3.09858	3.40105	3.09858	0.511362
1283	ENSMUSG00000053819|Camk2d	arrhy	0	0	0	0	0.825925
1284	ENSMUSG00000021820|Camk2g	arrhy	0	0	0	0	0.693211
1285	ENSMUSG00000046447|Camk2n1	arrhy	0	0	0	0	0.540234
1286	ENSMUSG00000051146|Camk2n2	gain	0	0	1.85402	5.2962	0.513757
1287	ENSMUSG00000029471|Camkk2	same	2.74409	5.33731	2.74409	5.33731	0.964945
1288	ENSMUSG00000021501|Caml	loss	7.27062	0.557017	0	0	0.726292
1289	ENSMUSG00000026933|Camsap1	same	0.977285	3.77268	0.977285	3.77268	0.879643
1290	ENSMUSG00000041570|Camsap2	same	1.22736	3.39541	1.22736	3.39541	0.866545
1291	ENSMUSG00000044433|Camsap3	arrhy	0	0	0	0	0.817679
1292	ENSMUSG00000014592|Camta1	arrhy	0	0	0	0	0.492431
1293	ENSMUSG00000040712|Camta2	loss	3.37203	5.12011	0	0	0.438279
1294	ENSMUSG00000020114|Cand1	arrhy	0	0	0	0	0.800939
1295	ENSMUSG00000025575|Cant1	arrhy	0	0	0	0	0.474783
1296	ENSMUSG00000020368|Canx	change	48.7055	1.83677	32.9862	5.74653	0.582261
1297	ENSMUSG00000028656|Cap1	loss	11.0942	1.68448	0	0	0.896905
1298	ENSMUSG00000056737|Capg	arrhy	0	0	0	0	0.760492
1299	ENSMUSG00000024942|Capn1	same	3.35362	1.3768	3.35362	1.3768	0.958123
1300	ENSMUSG00000026270|Capn10	arrhy	0	0	0	0	0.709158
1301	ENSMUSG00000037326|Capn15	same	3.03146	5.1321	3.03146	5.1321	0.901602
1302	ENSMUSG00000026509|Capn2	change	4.8984	0.966532	8.29099	6.25066	0.52549
1303	ENSMUSG00000035547|Capn5	arrhy	0	0	0	0	0.876957
1304	ENSMUSG00000021893|Capn7	arrhy	0	0	0	0	0.622741
1305	ENSMUSG00000038599|Capn8	loss	4.19972	6.1535	0	0	0.864011
1306	ENSMUSG00000001794|Capns1	arrhy	0	0	0	0	0.576359
1307	ENSMUSG00000027184|Caprin1	same	46.5573	5.51627	46.5573	5.51627	0.436657
1308	ENSMUSG00000035694|Caps2	loss	0.94156	5.09273	0	0	0.475902
1309	ENSMUSG00000070372|Capza1	gain	0	0	6.20767	4.57383	0.519535
1310	ENSMUSG00000015733|Capza2	arrhy	0	0	0	0	0.652538
1311	ENSMUSG00000028745|Capzb	arrhy	0	0	0	0	0.571923
1312	ENSMUSG00000027556|Car1	arrhy	0	0	0	0	0.889541
1313	ENSMUSG00000038526|Car14	change	9.16098	1.26494	29.0509	6.18199	0.744305
1314	ENSMUSG00000027562|Car2	gain	0	0	6.77668	5.45494	0.902865
1315	ENSMUSG00000025317|Car5a	arrhy	0	0	0	0	0.712997
1316	ENSMUSG00000031373|Car5b	arrhy	0	0	0	0	0.568033
1317	ENSMUSG00000041261|Car8	gain	0	0	23.1717	0.88694	0.568556
1318	ENSMUSG00000033170|Card10	gain	0	0	2.67397	1.96849	0.907607
1319	ENSMUSG00000037960|Card19	gain	0	0	8.0274	4.2104	0.908049
1320	ENSMUSG00000041849|Card6	arrhy	0	0	0	0	0.859216
1321	ENSMUSG00000026017|Carf	loss	1.35619	4.99327	0	0	0.88562
1322	ENSMUSG00000008393|Carhsp1	same	8.33621	1.22959	8.33621	1.22959	0.810816
1323	ENSMUSG00000032185|Carm1	arrhy	0	0	0	0	0.907909
1324	ENSMUSG00000021338|Carmil1	arrhy	0	0	0	0	0.634668
1325	ENSMUSG00000024726|Carnmt1	arrhy	0	0	0	0	0.40739
1326	ENSMUSG00000056228|Cars2	gain	0	0	6.64916	5.6986	0.695838
1327	ENSMUSG00000078676|Casc3	arrhy	0	0	0	0	0.804288
1328	ENSMUSG00000060227|Casc4	arrhy	0	0	0	0	0.514926
1329	ENSMUSG00000015189|Casd1	arrhy	0	0	0	0	0.649588
1330	ENSMUSG00000031012|Cask	change	3.31087	3.13093	2.94611	4.88544	0.858006
1331	ENSMUSG00000034471|Caskin2	arrhy	0	0	0	0	0.488076
1332	ENSMUSG00000025888|Casp1	change	1.83006	5.1562	2.18239	2.62945	0.8727
1333	ENSMUSG00000025887|Casp12	arrhy	0	0	0	0	0.748453
1334	ENSMUSG00000029863|Casp2	gain	0	0	0.923587	0.832643	0.495133
1335	ENSMUSG00000031628|Casp3	gain	0	0	10.5559	0.77591	0.771806
1336	ENSMUSG00000033538|Casp4	gain	0	0	1.1529	3.3887	0.506624
1337	ENSMUSG00000027997|Casp6	change	9.51714	1.22806	21.5026	1.9645	0.836571
1338	ENSMUSG00000025076|Casp7	arrhy	0	0	0	0	0.729889
1339	ENSMUSG00000026029|Casp8	change	7.61597	1.65929	8.47841	3.63531	0.983226
1340	ENSMUSG00000028282|Casp8ap2	arrhy	0	0	0	0	0.906924
1341	ENSMUSG00000028914|Casp9	gain	0	0	4.76786	0.756064	0.971036
1342	ENSMUSG00000021585|Cast	same	3.94653	2.33864	3.94653	2.33864	0.469324
1343	ENSMUSG00000027187|Cat	same	468.423	1.12735	468.423	1.12735	0.850274
1344	ENSMUSG00000033486|Catsper2	loss	0.871853	5.41799	0	0	0.639609
1345	ENSMUSG00000007655|Cav1	loss	2.90328	0.229393	0	0	0.886495
1346	ENSMUSG00000000058|Cav2	arrhy	0	0	0	0	0.821694
1347	ENSMUSG00000038533|Cbfa2t2	arrhy	0	0	0	0	0.629645
1348	ENSMUSG00000031885|Cbfb	same	3.54994	3.69345	3.54994	3.69345	0.657358
1349	ENSMUSG00000034342|Cbl	arrhy	0	0	0	0	0.764068
1350	ENSMUSG00000022637|Cblb	gain	0	0	1.06959	2.15184	0.576478
1351	ENSMUSG00000040525|Cblc	same	7.22479	1.45793	7.22479	1.45793	0.912444
1352	ENSMUSG00000020659|Cbll1	arrhy	0	0	0	0	0.620845
1353	ENSMUSG00000051483|Cbr1	arrhy	0	0	0	0	0.7485
1354	ENSMUSG00000024039|Cbs	same	144.026	0.754937	144.026	0.754937	0.854466
1355	ENSMUSG00000024878|Cbwd1	arrhy	0	0	0	0	0.738709
1356	ENSMUSG00000018666|Cbx1	same	3.30366	0.235601	3.30366	0.235601	0.709115
1357	ENSMUSG00000025577|Cbx2	gain	0	0	2.01423	0.633238	0.484155
1358	ENSMUSG00000029836|Cbx3	loss	9.03466	1.44775	0	0	0.667012
1359	ENSMUSG00000039989|Cbx4	arrhy	0	0	0	0	0.827114
1360	ENSMUSG00000009575|Cbx5	gain	0	0	5.39554	5.59467	0.959955
1361	ENSMUSG00000089715|Cbx6	arrhy	0	0	0	0	0.629723
1362	ENSMUSG00000053411|Cbx7	gain	0	0	3.95814	2.35576	0.902766
1363	ENSMUSG00000025578|Cbx8	arrhy	0	0	0	0	0.804742
1364	ENSMUSG00000022428|Cby1	loss	5.06574	0.444595	0	0	0.778074
1365	ENSMUSG00000036686|Cc2d1a	arrhy	0	0	0	0	0.416263
1366	ENSMUSG00000028582|Cc2d1b	arrhy	0	0	0	0	0.506133
1367	ENSMUSG00000020074|Ccar1	arrhy	0	0	0	0	0.803237
1368	ENSMUSG00000033712|Ccar2	arrhy	0	0	0	0	0.625951
1369	ENSMUSG00000046318|Ccbe1	arrhy	0	0	0	0	0.806752
1370	ENSMUSG00000028461|Ccdc107	arrhy	0	0	0	0	0.460519
1371	ENSMUSG00000042111|Ccdc115	gain	0	0	3.10188	4.63016	0.451616
1372	ENSMUSG00000020482|Ccdc117	same	4.86966	4.06479	4.86966	4.06479	0.766817
1373	ENSMUSG00000019659|Ccdc12	arrhy	0	0	0	0	0.497669
1374	ENSMUSG00000034795|Ccdc122	gain	0	0	3.60452	2.51288	0.494785
1375	ENSMUSG00000007721|Ccdc124	loss	21.5534	1.05139	0	0	0.790178
1376	ENSMUSG00000048924|Ccdc125	arrhy	0	0	0	0	0.641435
1377	ENSMUSG00000050786|Ccdc126	arrhy	0	0	0	0	0.516467
1378	ENSMUSG00000021578|Ccdc127	arrhy	0	0	0	0	0.888687
1379	ENSMUSG00000004994|Ccdc130	arrhy	0	0	0	0	0.744658
1380	ENSMUSG00000068114|Ccdc134	arrhy	0	0	0	0	0.841645
1381	ENSMUSG00000049957|Ccdc137	same	3.6961	4.40257	3.6961	4.40257	0.904387
1382	ENSMUSG00000038010|Ccdc138	arrhy	0	0	0	0	0.731905
1383	ENSMUSG00000044033|Ccdc141	gain	0	0	2.97735	1.58148	0.873498
1384	ENSMUSG00000039632|Ccdc151	gain	0	0	2.96708	5.3216	0.857267
1385	ENSMUSG00000051427|Ccdc157	arrhy	0	0	0	0	0.441745
1386	ENSMUSG00000006241|Ccdc159	arrhy	0	0	0	0	0.624956
1387	ENSMUSG00000075225|Ccdc162	same	4.96851	0.503514	4.96851	0.503514	0.941372
1388	ENSMUSG00000028689|Ccdc163	arrhy	0	0	0	0	0.709613
1389	ENSMUSG00000098176|Ccdc166	gain	0	0	1.30722	0.204452	0.485763
1390	ENSMUSG00000024018|Ccdc167	arrhy	0	0	0	0	0.548186
1391	ENSMUSG00000052407|Ccdc171	gain	0	0	1.29712	1.21642	0.504569
1392	ENSMUSG00000034083|Ccdc174	arrhy	0	0	0	0	0.903597
1393	ENSMUSG00000026578|Ccdc181	loss	1.65428	1.30236	0	0	0.804522
1394	ENSMUSG00000035173|Ccdc186	arrhy	0	0	0	0	0.522631
1395	ENSMUSG00000022701|Ccdc191	arrhy	0	0	0	0	0.745059
1396	ENSMUSG00000031143|Ccdc22	gain	0	0	3.28901	4.51204	0.922333
1397	ENSMUSG00000022035|Ccdc25	gain	0	0	9.00973	4.93894	0.48488
1398	ENSMUSG00000059554|Ccdc28a	arrhy	0	0	0	0	0.511744
1399	ENSMUSG00000028795|Ccdc28b	arrhy	0	0	0	0	0.737901
1400	ENSMUSG00000028637|Ccdc30	arrhy	0	0	0	0	0.656958
1401	ENSMUSG00000039983|Ccdc32	arrhy	0	0	0	0	0.797897
1402	ENSMUSG00000027160|Ccdc34	gain	0	0	0.941342	1.71677	0.723044
1403	ENSMUSG00000020925|Ccdc43	gain	0	0	2.7716	6.0517	0.926044
1404	ENSMUSG00000078622|Ccdc47	change	10.085	1.46328	11.2721	5.58704	0.898673
1405	ENSMUSG00000038127|Ccdc50	arrhy	0	0	0	0	0.478325
1406	ENSMUSG00000025645|Ccdc51	change	3.233	0.984928	3.57822	5.07919	0.448834
1407	ENSMUSG00000020056|Ccdc53	arrhy	0	0	0	0	0.768547
1408	ENSMUSG00000048445|Ccdc57	gain	0	0	1.22029	3.48361	0.76676
1409	ENSMUSG00000075229|Ccdc58	arrhy	0	0	0	0	0.648721
1410	ENSMUSG00000019897|Ccdc59	arrhy	0	0	0	0	0.822271
1411	ENSMUSG00000048701|Ccdc6	arrhy	0	0	0	0	0.733436
1412	ENSMUSG00000074358|Ccdc61	same	1.80654	1.21092	1.80654	1.21092	0.773045
1413	ENSMUSG00000061882|Ccdc62	loss	1.98019	5.61855	0	0	0.743083
1414	ENSMUSG00000041609|Ccdc64	arrhy	0	0	0	0	0.76296
1415	ENSMUSG00000046753|Ccdc66	same	1.05211	5.95943	1.05211	5.95943	0.494914
1416	ENSMUSG00000038903|Ccdc68	arrhy	0	0	0	0	0.698795
1417	ENSMUSG00000049305|Ccdc71	same	2.05493	0.0993869	2.05493	0.0993869	0.605212
1418	ENSMUSG00000090946|Ccdc71l	same	0.698478	3.73538	0.698478	3.73538	0.518031
1419	ENSMUSG00000030177|Ccdc77	arrhy	0	0	0	0	0.599769
1420	ENSMUSG00000022665|Ccdc80	arrhy	0	0	0	0	0.632979
1421	ENSMUSG00000079084|Ccdc82	change	1.46174	4.39868	1.70153	2.48554	0.687942
1422	ENSMUSG00000043923|Ccdc84	loss	11.1635	5.16251	0	0	0.594793
1423	ENSMUSG00000095098|Ccdc85b	gain	0	0	6.50598	3.92424	0.689964
1424	ENSMUSG00000084883|Ccdc85c	arrhy	0	0	0	0	0.840475
1425	ENSMUSG00000024732|Ccdc86	gain	0	0	3.88617	4.65333	0.697916
1426	ENSMUSG00000041375|Ccdc9	gain	0	0	8.69116	2.12896	0.658792
1427	ENSMUSG00000030613|Ccdc90b	loss	2.97366	5.7521	0	0	0.57993
1428	ENSMUSG00000030301|Ccdc91	gain	0	0	4.007	5.21792	0.555588
1429	ENSMUSG00000026339|Ccdc93	loss	1.7559	4.02453	0	0	0.691228
1430	ENSMUSG00000003208|Ccdc94	arrhy	0	0	0	0	0.71061
1431	ENSMUSG00000002608|Ccdc97	arrhy	0	0	0	0	0.827051
1432	ENSMUSG00000040312|Cchcr1	arrhy	0	0	0	0	0.758852
1433	ENSMUSG00000071005|Ccl19	arrhy	0	0	0	0	0.86595
1434	ENSMUSG00000004814|Ccl24	gain	0	0	1.51289	3.87401	0.551084
1435	ENSMUSG00000023235|Ccl25	arrhy	0	0	0	0	0.659705
1436	ENSMUSG00000073888|Ccl27a	arrhy	0	0	0	0	0.861586
1437	ENSMUSG00000035042|Ccl5	gain	0	0	5.50379	2.52338	0.467876
1438	ENSMUSG00000018927|Ccl6	arrhy	0	0	0	0	0.553718
1439	ENSMUSG00000019122|Ccl9	gain	0	0	12.7069	0.849583	0.697687
1440	ENSMUSG00000000378|Ccm2	arrhy	0	0	0	0	0.755754
1441	ENSMUSG00000027474|Ccm2l	arrhy	0	0	0	0	0.761106
1442	ENSMUSG00000028252|Ccnc	gain	0	0	3.82498	5.4071	0.902875
1443	ENSMUSG00000070348|Ccnd1	arrhy	0	0	0	0	0.507171
1444	ENSMUSG00000000184|Ccnd2	arrhy	0	0	0	0	0.515504
1445	ENSMUSG00000034165|Ccnd3	arrhy	0	0	0	0	0.851289
1446	ENSMUSG00000023572|Ccndbp1	same	4.15857	1.63574	4.15857	1.63574	0.495456
1447	ENSMUSG00000028212|Ccne2	same	1.07252	3.79994	1.07252	3.79994	0.69177
1448	ENSMUSG00000072082|Ccnf	arrhy	0	0	0	0	0.62539
1449	ENSMUSG00000020326|Ccng1	arrhy	0	0	0	0	0.649437
1450	ENSMUSG00000029385|Ccng2	same	4.99103	6.08725	4.99103	6.08725	0.487602
1451	ENSMUSG00000021548|Ccnh	gain	0	0	4.93999	5.90269	0.630721
1452	ENSMUSG00000063015|Ccni	arrhy	0	0	0	0	0.894226
1453	ENSMUSG00000025010|Ccnj	same	0.599758	4.60582	0.599758	4.60582	0.519226
1454	ENSMUSG00000021258|Ccnk	same	1.87203	2.66892	1.87203	2.66892	0.874027
1455	ENSMUSG00000027829|Ccnl1	change	11.6002	4.38107	6.15783	2.37858	0.525177
1456	ENSMUSG00000029068|Ccnl2	change	21.0894	4.98475	23.2379	2.25758	0.986714
1457	ENSMUSG00000011960|Ccnt1	loss	2.22176	4.15565	0	0	0.525085
1458	ENSMUSG00000026349|Ccnt2	loss	4.33993	4.35824	0	0	0.572585
1459	ENSMUSG00000024286|Ccny	loss	5.25799	4.05812	0	0	0.656941
1460	ENSMUSG00000070871|Ccnyl1	loss	2.52169	4.11325	0	0	0.834564
1461	ENSMUSG00000033904|Ccp110	loss	1.74237	4.24312	0	0	0.819461
1462	ENSMUSG00000034563|Ccpg1	same	4.68976	2.20587	4.68976	2.20587	0.696018
1463	ENSMUSG00000086158|Ccpg1os	arrhy	0	0	0	0	0.418929
1464	ENSMUSG00000079227|Ccr5	gain	0	0	1.02327	3.44819	0.796921
1465	ENSMUSG00000043953|Ccrl2	arrhy	0	0	0	0	0.801732
1466	ENSMUSG00000034108|Ccs	loss	67.7688	0.628466	0	0	0.628978
1467	ENSMUSG00000058690|Ccser2	arrhy	0	0	0	0	0.579092
1468	ENSMUSG00000034024|Cct2	change	24.9844	1.88929	31.7311	4.86709	0.999351
1469	ENSMUSG00000001416|Cct3	change	34.1844	1.02726	56.536	5.44966	0.894125
1470	ENSMUSG00000007739|Cct4	gain	0	0	33.1066	4.40962	0.933074
1471	ENSMUSG00000022234|Cct5	gain	0	0	70.8165	5.35972	0.935586
1472	ENSMUSG00000030007|Cct7	change	23.3793	1.51109	40.4529	5.28506	0.987267
1473	ENSMUSG00000025613|Cct8	change	33.9853	1.94875	31.6168	4.97682	0.998324
1474	ENSMUSG00000029617|Ccz1	same	5.07169	1.71033	5.07169	1.71033	0.848583
1475	ENSMUSG00000051439|Cd14	gain	0	0	3.77095	3.34437	0.407248
1476	ENSMUSG00000025510|Cd151	loss	11.3497	1.16588	0	0	0.722692
1477	ENSMUSG00000008845|Cd163	gain	0	0	9.99334	3.17402	0.448023
1478	ENSMUSG00000019818|Cd164	change	50.0187	1.02704	45.7865	5.97171	0.959085
1479	ENSMUSG00000028076|Cd1d1	arrhy	0	0	0	0	0.728365
1480	ENSMUSG00000034783|Cd207	loss	7.47695	5.28631	0	0	0.938252
1481	ENSMUSG00000047139|Cd24a	arrhy	0	0	0	0	0.795198
1482	ENSMUSG00000035914|Cd276	same	1.12587	1.79857	1.12587	1.79857	0.807973
1483	ENSMUSG00000061665|Cd2ap	arrhy	0	0	0	0	0.642723
1484	ENSMUSG00000042502|Cd2bp2	arrhy	0	0	0	0	0.800644
1485	ENSMUSG00000034652|Cd300a	arrhy	0	0	0	0	0.828513
1486	ENSMUSG00000044811|Cd300c2	change	2.94414	5.05283	3.603	2.84455	0.408206
1487	ENSMUSG00000048498|Cd300e	arrhy	0	0	0	0	0.506631
1488	ENSMUSG00000034641|Cd300ld	gain	0	0	3.46127	3.23214	0.49406
1489	ENSMUSG00000069607|Cd300ld3	arrhy	0	0	0	0	0.504165
1490	ENSMUSG00000047798|Cd300lf	gain	0	0	2.53706	2.82217	0.768326
1491	ENSMUSG00000017309|Cd300lg	gain	0	0	3.63471	1.91766	0.42623
1492	ENSMUSG00000060703|Cd302	arrhy	0	0	0	0	0.404095
1493	ENSMUSG00000002308|Cd320	arrhy	0	0	0	0	0.823984
1494	ENSMUSG00000030798|Cd37	arrhy	0	0	0	0	0.781454
1495	ENSMUSG00000029084|Cd38	same	2.87325	3.74609	2.87325	3.74609	0.753652
1496	ENSMUSG00000047649|Cd3eap	arrhy	0	0	0	0	0.81465
1497	ENSMUSG00000005087|Cd44	gain	0	0	2.95865	3.11219	0.735963
1498	ENSMUSG00000055447|Cd47	arrhy	0	0	0	0	0.604915
1499	ENSMUSG00000000682|Cd52	arrhy	0	0	0	0	0.742735
1500	ENSMUSG00000040747|Cd53	arrhy	0	0	0	0	0.513341
1501	ENSMUSG00000032679|Cd59a	arrhy	0	0	0	0	0.881815
1502	ENSMUSG00000068686|Cd59b	arrhy	0	0	0	0	0.855808
1503	ENSMUSG00000015854|Cd5l	arrhy	0	0	0	0	0.481939
1504	ENSMUSG00000025351|Cd63	arrhy	0	0	0	0	0.841505
1505	ENSMUSG00000018774|Cd68	gain	0	0	5.9169	2.85692	0.675581
1506	ENSMUSG00000028459|Cd72	change	1.99131	5.65509	2.41279	2.56463	0.478625
1507	ENSMUSG00000024610|Cd74	gain	0	0	82.6325	2.11106	0.559841
1508	ENSMUSG00000003379|Cd79a	arrhy	0	0	0	0	0.781153
1509	ENSMUSG00000040592|Cd79b	arrhy	0	0	0	0	0.844077
1510	ENSMUSG00000037706|Cd81	loss	90.6777	1.15058	0	0	0.96822
1511	ENSMUSG00000027215|Cd82	same	18.7336	1.00207	18.7336	1.00207	0.799876
1512	ENSMUSG00000038147|Cd84	arrhy	0	0	0	0	0.681829
1513	ENSMUSG00000022901|Cd86	loss	1.43809	5.59353	0	0	0.697647
1514	ENSMUSG00000030342|Cd9	arrhy	0	0	0	0	0.787448
1515	ENSMUSG00000035776|Cd99l2	loss	2.88508	1.60129	0	0	0.783349
1516	ENSMUSG00000028755|Cda	same	10.1118	5.72076	10.1118	5.72076	0.675616
1517	ENSMUSG00000021982|Cdadc1	arrhy	0	0	0	0	0.6832
1518	ENSMUSG00000027284|Cdan1	arrhy	0	0	0	0	0.794401
1519	ENSMUSG00000039128|Cdc123	loss	21.9322	0.996086	0	0	0.578031
1520	ENSMUSG00000033102|Cdc14b	gain	0	0	7.97251	0.910475	0.951201
1521	ENSMUSG00000038416|Cdc16	arrhy	0	0	0	0	0.533466
1522	ENSMUSG00000024370|Cdc23	arrhy	0	0	0	0	0.720682
1523	ENSMUSG00000032477|Cdc25a	arrhy	0	0	0	0	0.823192
1524	ENSMUSG00000066149|Cdc26	arrhy	0	0	0	0	0.714453
1525	ENSMUSG00000020687|Cdc27	arrhy	0	0	0	0	0.713636
1526	ENSMUSG00000020307|Cdc34	gain	0	0	32.4342	4.88993	0.532182
1527	ENSMUSG00000024780|Cdc37l1	same	6.07101	4.63173	6.07101	4.63173	0.850089
1528	ENSMUSG00000038446|Cdc40	arrhy	0	0	0	0	0.694689
1529	ENSMUSG00000006699|Cdc42	loss	15.2624	2.33842	0	0	0.465817
1530	ENSMUSG00000026490|Cdc42bpa	gain	0	0	2.03532	1.8061	0.456506
1531	ENSMUSG00000021279|Cdc42bpb	loss	8.02896	4.26607	0	0	0.937518
1532	ENSMUSG00000049521|Cdc42ep1	arrhy	0	0	0	0	0.74726
1533	ENSMUSG00000045664|Cdc42ep2	arrhy	0	0	0	0	0.89142
1534	ENSMUSG00000041598|Cdc42ep4	same	4.53095	2.10943	4.53095	2.10943	0.844087
1535	ENSMUSG00000046722|Cdc42se1	gain	0	0	5.58521	4.47723	0.909517
1536	ENSMUSG00000052298|Cdc42se2	arrhy	0	0	0	0	0.605752
1537	ENSMUSG00000023932|Cdc5l	arrhy	0	0	0	0	0.571907
1538	ENSMUSG00000026361|Cdc73	arrhy	0	0	0	0	0.769517
1539	ENSMUSG00000023505|Cdca3	arrhy	0	0	0	0	0.610736
1540	ENSMUSG00000047832|Cdca4	arrhy	0	0	0	0	0.719253
1541	ENSMUSG00000035498|Cdcp1	gain	0	0	4.00848	5.33149	0.93247
1542	ENSMUSG00000000303|Cdh1	arrhy	0	0	0	0	0.54725
1543	ENSMUSG00000031673|Cdh11	loss	0.825408	4.56892	0	0	0.915465
1544	ENSMUSG00000031841|Cdh13	gain	0	0	0.76323	2.07898	0.54717
1545	ENSMUSG00000024304|Cdh2	same	12.3952	1.62399	12.3952	1.62399	0.963953
1546	ENSMUSG00000031871|Cdh5	arrhy	0	0	0	0	0.619467
1547	ENSMUSG00000025497|Cdhr5	arrhy	0	0	0	0	0.739401
1548	ENSMUSG00000004071|Cdip1	gain	0	0	31.0906	2.85055	0.507412
1549	ENSMUSG00000030682|Cdipt	loss	13.329	1.69689	0	0	0.637242
1550	ENSMUSG00000019942|Cdk1	arrhy	0	0	0	0	0.619985
1551	ENSMUSG00000029062|Cdk11b	arrhy	0	0	0	0	0.90569
1552	ENSMUSG00000003119|Cdk12	same	1.34801	3.38408	1.34801	3.38408	0.743668
1553	ENSMUSG00000041297|Cdk13	arrhy	0	0	0	0	0.746963
1554	ENSMUSG00000031065|Cdk16	loss	4.61114	5.34938	0	0	0.746022
1555	ENSMUSG00000020015|Cdk17	arrhy	0	0	0	0	0.869093
1556	ENSMUSG00000026437|Cdk18	same	9.48036	3.24338	9.48036	3.24338	0.956306
1557	ENSMUSG00000038481|Cdk19	gain	0	0	1.22002	1.83234	0.813557
1558	ENSMUSG00000025358|Cdk2	same	2.07533	2.57085	2.07533	2.57085	0.465684
1559	ENSMUSG00000021483|Cdk20	arrhy	0	0	0	0	0.503724
1560	ENSMUSG00000029394|Cdk2ap1	gain	0	0	16.2574	4.8225	0.962652
1561	ENSMUSG00000024856|Cdk2ap2	loss	61.0972	0.631614	0	0	0.584926
1562	ENSMUSG00000006728|Cdk4	arrhy	0	0	0	0	0.56909
1563	ENSMUSG00000028969|Cdk5	arrhy	0	0	0	0	0.789236
1564	ENSMUSG00000018669|Cdk5rap3	loss	22.5427	1.49697	0	0	0.550905
1565	ENSMUSG00000040274|Cdk6	arrhy	0	0	0	0	0.710187
1566	ENSMUSG00000069089|Cdk7	arrhy	0	0	0	0	0.659847
1567	ENSMUSG00000029635|Cdk8	gain	0	0	5.25546	2.65595	0.612266
1568	ENSMUSG00000009555|Cdk9	arrhy	0	0	0	0	0.794828
1569	ENSMUSG00000006191|Cdkal1	gain	0	0	2.44914	5.996	0.570542
1570	ENSMUSG00000029403|Cdkl2	change	1.4048	4.62923	1.32157	6.04298	0.607978
1571	ENSMUSG00000031292|Cdkl5	arrhy	0	0	0	0	0.548675
1572	ENSMUSG00000023067|Cdkn1a	arrhy	0	0	0	0	0.600319
1573	ENSMUSG00000003031|Cdkn1b	same	2.05478	0.748264	2.05478	0.748264	0.629668
1574	ENSMUSG00000037664|Cdkn1c	same	1.55994	4.03881	1.55994	4.03881	0.545312
1575	ENSMUSG00000038069|Cdkn2aip	arrhy	0	0	0	0	0.80535
1576	ENSMUSG00000020392|Cdkn2aipnl	arrhy	0	0	0	0	0.626439
1577	ENSMUSG00000028551|Cdkn2c	gain	0	0	2.03024	1.91625	0.478581
1578	ENSMUSG00000096472|Cdkn2d	arrhy	0	0	0	0	0.794197
1579	ENSMUSG00000033022|Cdo1	same	590.513	1.13304	590.513	1.13304	0.757542
1580	ENSMUSG00000064284|Cdpf1	same	5.26475	0.0811791	5.26475	0.0811791	0.869553
1581	ENSMUSG00000058793|Cds2	gain	0	0	5.86174	1.10617	0.745275
1582	ENSMUSG00000006585|Cdt1	gain	0	0	1.79395	1.34356	0.499097
1583	ENSMUSG00000032803|Cdv3	same	9.91421	3.1075	9.91421	3.1075	0.434062
1584	ENSMUSG00000059288|Cdyl	arrhy	0	0	0	0	0.436565
1585	ENSMUSG00000074272|Ceacam1	same	22.6723	0.855447	22.6723	0.855447	0.759633
1586	ENSMUSG00000034957|Cebpa	arrhy	0	0	0	0	0.713957
1587	ENSMUSG00000056501|Cebpb	arrhy	0	0	0	0	0.556514
1588	ENSMUSG00000071637|Cebpd	arrhy	0	0	0	0	0.413316
1589	ENSMUSG00000052435|Cebpe	same	4.28936	0.968297	4.28936	0.968297	0.627674
1590	ENSMUSG00000056216|Cebpg	same	5.26136	3.98448	5.26136	3.98448	0.897322
1591	ENSMUSG00000024081|Cebpz	arrhy	0	0	0	0	0.440526
1592	ENSMUSG00000062691|Cebpzos	arrhy	0	0	0	0	0.856932
1593	ENSMUSG00000071226|Cecr2	gain	0	0	2.54357	1.38664	0.540959
1594	ENSMUSG00000058979|Cecr5	same	4.44745	5.56713	4.44745	5.56713	0.926456
1595	ENSMUSG00000023031|Cela1	loss	13.0776	1.02412	0	0	0.508482
1596	ENSMUSG00000005506|Celf1	loss	5.51623	2.86282	0	0	0.581289
1597	ENSMUSG00000002107|Celf2	arrhy	0	0	0	0	0.703123
1598	ENSMUSG00000016028|Celsr1	change	1.78255	4.57154	3.40905	5.42707	0.652182
1599	ENSMUSG00000029177|Cenpa	arrhy	0	0	0	0	0.816535
1600	ENSMUSG00000068267|Cenpb	arrhy	0	0	0	0	0.545607
1601	ENSMUSG00000029253|Cenpc1	gain	0	0	0.863183	5.85761	0.604756
1602	ENSMUSG00000026708|Cenpl	arrhy	0	0	0	0	0.402452
1603	ENSMUSG00000068101|Cenpm	same	1.6255	0.888479	1.6255	0.888479	0.504021
1604	ENSMUSG00000020652|Cenpo	arrhy	0	0	0	0	0.820971
1605	ENSMUSG00000023919|Cenpq	arrhy	0	0	0	0	0.783705
1606	ENSMUSG00000036672|Cenpt	arrhy	0	0	0	0	0.875068
1607	ENSMUSG00000018509|Cenpv	loss	12.5043	0.731165	0	0	0.960735
1608	ENSMUSG00000039523|Cep104	loss	1.23264	4.28206	0	0	0.785001
1609	ENSMUSG00000048799|Cep120	arrhy	0	0	0	0	0.566493
1610	ENSMUSG00000039781|Cep131	arrhy	0	0	0	0	0.790938
1611	ENSMUSG00000036403|Cep135	arrhy	0	0	0	0	0.65191
1612	ENSMUSG00000043987|Cep164	loss	2.10015	4.20544	0	0	0.721639
1613	ENSMUSG00000057335|Cep170	gain	0	0	1.19477	2.6423	0.570246
1614	ENSMUSG00000072825|Cep170b	arrhy	0	0	0	0	0.858305
1615	ENSMUSG00000035790|Cep19	arrhy	0	0	0	0	0.787311
1616	ENSMUSG00000046111|Cep295	gain	0	0	1.11722	1.70734	0.485062
1617	ENSMUSG00000033671|Cep350	arrhy	0	0	0	0	0.811423
1618	ENSMUSG00000029790|Cep41	arrhy	0	0	0	0	0.861925
1619	ENSMUSG00000038215|Cep44	same	2.50386	5.50435	2.50386	5.50435	0.437487
1620	ENSMUSG00000031922|Cep57	arrhy	0	0	0	0	0.803742
1621	ENSMUSG00000019813|Cep57l1	arrhy	0	0	0	0	0.542202
1622	ENSMUSG00000032534|Cep63	loss	2.42005	2.58901	0	0	0.723314
1623	ENSMUSG00000044066|Cep68	arrhy	0	0	0	0	0.835106
1624	ENSMUSG00000056267|Cep70	arrhy	0	0	0	0	0.693722
1625	ENSMUSG00000073542|Cep76	loss	0.862788	1.86182	0	0	0.560612
1626	ENSMUSG00000041491|Cep78	gain	0	0	1.24811	5.06272	0.900272
1627	ENSMUSG00000020024|Cep83	arrhy	0	0	0	0	0.881389
1628	ENSMUSG00000037443|Cep85	arrhy	0	0	0	0	0.821996
1629	ENSMUSG00000038594|Cep85l	gain	0	0	4.36924	2.72177	0.802797
1630	ENSMUSG00000023072|Cep89	arrhy	0	0	0	0	0.750207
1631	ENSMUSG00000018372|Cep95	arrhy	0	0	0	0	0.802433
1632	ENSMUSG00000022604|Cep97	arrhy	0	0	0	0	0.763772
1633	ENSMUSG00000040774|Cept1	arrhy	0	0	0	0	0.405717
1634	ENSMUSG00000035891|Cerk	arrhy	0	0	0	0	0.818575
1635	ENSMUSG00000075256|Cerkl	same	1.34433	4.35341	1.34433	4.35341	0.641934
1636	ENSMUSG00000015714|Cers2	gain	0	0	81.516	5.97759	0.867264
1637	ENSMUSG00000023021|Cers5	arrhy	0	0	0	0	0.437175
1638	ENSMUSG00000027035|Cers6	change	2.19325	2.1225	1.94541	3.17709	0.547514
1639	ENSMUSG00000078964|Ces1b	arrhy	0	0	0	0	0.867454
1640	ENSMUSG00000057400|Ces1c	change	645.985	1.82357	500.296	5.27847	0.86094
1641	ENSMUSG00000056973|Ces1d	same	406.348	4.60902	406.348	4.60902	0.692685
1642	ENSMUSG00000061959|Ces1e	loss	49.2569	1.77631	0	0	0.473328
1643	ENSMUSG00000031725|Ces1f	arrhy	0	0	0	0	0.702087
1644	ENSMUSG00000057074|Ces1g	arrhy	0	0	0	0	0.868735
1645	ENSMUSG00000055730|Ces2a	arrhy	0	0	0	0	0.471049
1646	ENSMUSG00000061825|Ces2c	arrhy	0	0	0	0	0.541106
1647	ENSMUSG00000031886|Ces2e	loss	83.908	2.13352	0	0	0.850271
1648	ENSMUSG00000031877|Ces2g	loss	10.4482	2.14877	0	0	0.526731
1649	ENSMUSG00000069922|Ces3a	loss	539.034	1.0047	0	0	0.478455
1650	ENSMUSG00000062181|Ces3b	arrhy	0	0	0	0	0.853481
1651	ENSMUSG00000060560|Ces4a	arrhy	0	0	0	0	0.84863
1652	ENSMUSG00000031347|Cetn2	arrhy	0	0	0	0	0.889301
1653	ENSMUSG00000021537|Cetn3	arrhy	0	0	0	0	0.703214
1654	ENSMUSG00000026649|Cfap126	loss	2.17902	0.905892	0	0	0.614452
1655	ENSMUSG00000031796|Cfap20	gain	0	0	14.3368	1.97155	0.934897
1656	ENSMUSG00000020462|Cfap36	arrhy	0	0	0	0	0.893963
1657	ENSMUSG00000031631|Cfap97	arrhy	0	0	0	0	0.5412
1658	ENSMUSG00000090231|Cfb	arrhy	0	0	0	0	0.668491
1659	ENSMUSG00000031954|Cfdp1	loss	16.7558	1.03508	0	0	0.813814
1660	ENSMUSG00000026365|Cfh	arrhy	0	0	0	0	0.823061
1661	ENSMUSG00000057037|Cfhr1	arrhy	0	0	0	0	0.909194
1662	ENSMUSG00000033898|Cfhr2	arrhy	0	0	0	0	0.794627
1663	ENSMUSG00000058952|Cfi	arrhy	0	0	0	0	0.443138
1664	ENSMUSG00000056201|Cfl1	arrhy	0	0	0	0	0.455236
1665	ENSMUSG00000062929|Cfl2	arrhy	0	0	0	0	0.761001
1666	ENSMUSG00000026031|Cflar	arrhy	0	0	0	0	0.851448
1667	ENSMUSG00000001128|Cfp	arrhy	0	0	0	0	0.643731
1668	ENSMUSG00000054604|Cggbp1	loss	8.63789	4.43673	0	0	0.651374
1669	ENSMUSG00000068876|Cgn	change	5.91363	4.80894	7.91821	6.06231	0.941113
1670	ENSMUSG00000032232|Cgnl1	same	7.65619	3.3697	7.65619	3.3697	0.547902
1671	ENSMUSG00000055128|Cgrrf1	arrhy	0	0	0	0	0.474122
1672	ENSMUSG00000027313|Chac1	same	2.41864	1.95469	2.41864	1.95469	0.962567
1673	ENSMUSG00000020309|Chac2	arrhy	0	0	0	0	0.765673
1674	ENSMUSG00000047710|Champ1	arrhy	0	0	0	0	0.473983
1675	ENSMUSG00000063787|Chchd1	loss	54.5391	5.04357	0	0	0.724612
1676	ENSMUSG00000049422|Chchd10	arrhy	0	0	0	0	0.455148
1677	ENSMUSG00000070493|Chchd2	same	164.246	5.33217	164.246	5.33217	0.609789
1678	ENSMUSG00000053768|Chchd3	gain	0	0	27.0726	5.47759	0.76345
1679	ENSMUSG00000034203|Chchd4	gain	0	0	3.69012	4.30937	0.421098
1680	ENSMUSG00000037938|Chchd5	arrhy	0	0	0	0	0.823655
1681	ENSMUSG00000030086|Chchd6	loss	3.48731	0.738234	0	0	0.794224
1682	ENSMUSG00000042198|Chchd7	arrhy	0	0	0	0	0.665585
1683	ENSMUSG00000023852|Chd1	same	6.34721	3.56674	6.34721	3.56674	0.620857
1684	ENSMUSG00000028089|Chd1l	arrhy	0	0	0	0	0.74366
1685	ENSMUSG00000078671|Chd2	gain	0	0	4.45808	1.66292	0.498337
1686	ENSMUSG00000018474|Chd3	loss	23.8261	4.72508	0	0	0.790958
1687	ENSMUSG00000063870|Chd4	arrhy	0	0	0	0	0.798698
1688	ENSMUSG00000057133|Chd6	arrhy	0	0	0	0	0.856008
1689	ENSMUSG00000041235|Chd7	change	1.27294	4.02085	1.52029	3.06599	0.644377
1690	ENSMUSG00000053754|Chd8	gain	0	0	2.9674	1.58681	0.806777
1691	ENSMUSG00000056608|Chd9	arrhy	0	0	0	0	0.855759
1692	ENSMUSG00000015970|Chdh	arrhy	0	0	0	0	0.798957
1693	ENSMUSG00000052488|Cherp	arrhy	0	0	0	0	0.819517
1694	ENSMUSG00000014668|Chfr	gain	0	0	2.7208	2.25544	0.670977
1695	ENSMUSG00000029229|Chic2	gain	0	0	6.24689	2.85365	0.742684
1696	ENSMUSG00000025512|Chid1	gain	0	0	8.85331	5.40044	0.499298
1697	ENSMUSG00000024843|Chka	same	52.0176	5.72016	52.0176	5.72016	0.869166
1698	ENSMUSG00000025531|Chm	arrhy	0	0	0	0	0.815952
1699	ENSMUSG00000000743|Chmp1a	arrhy	0	0	0	0	0.480654
1700	ENSMUSG00000109901|Chmp1b	arrhy	0	0	0	0	0.69872
1701	ENSMUSG00000033916|Chmp2a	arrhy	0	0	0	0	0.838105
1702	ENSMUSG00000004843|Chmp2b	arrhy	0	0	0	0	0.809318
1703	ENSMUSG00000053119|Chmp3	arrhy	0	0	0	0	0.841084
1704	ENSMUSG00000038467|Chmp4b	loss	22.7805	1.03434	0	0	0.817252
1705	ENSMUSG00000028419|Chmp5	arrhy	0	0	0	0	0.572769
1706	ENSMUSG00000025371|Chmp6	arrhy	0	0	0	0	0.447291
1707	ENSMUSG00000034190|Chmp7	loss	7.89402	1.7082	0	0	0.534204
1708	ENSMUSG00000004633|Chn2	same	6.6472	3.28924	6.6472	3.28924	0.718453
1709	ENSMUSG00000001774|Chordc1	gain	0	0	18.7187	4.72209	0.827301
1710	ENSMUSG00000014077|Chp1	change	42.5913	3.23138	59.2171	4.23677	0.896534
1711	ENSMUSG00000030865|Chp2	gain	0	0	1.89999	2.18626	0.516508
1712	ENSMUSG00000038181|Chpf2	gain	0	0	5.19988	1.8073	0.840257
1713	ENSMUSG00000060002|Chpt1	arrhy	0	0	0	0	0.677965
1714	ENSMUSG00000068391|Chrac1	gain	0	0	12.0235	2.26264	0.723199
1715	ENSMUSG00000006958|Chrd	arrhy	0	0	0	0	0.877696
1716	ENSMUSG00000022041|Chrna2	arrhy	0	0	0	0	0.7255
1717	ENSMUSG00000027577|Chrna4	arrhy	0	0	0	0	0.489997
1718	ENSMUSG00000056643|Chst13	gain	0	0	5.03542	5.25703	0.970751
1719	ENSMUSG00000032640|Chsy1	arrhy	0	0	0	0	0.513517
1720	ENSMUSG00000058152|Chsy3	arrhy	0	0	0	0	0.552692
1721	ENSMUSG00000046691|Chtf8	gain	0	0	6.4674	4.46007	0.868512
1722	ENSMUSG00000001017|Chtop	change	8.10798	0.926488	7.33117	5.78276	0.966656
1723	ENSMUSG00000090258|Churc1	arrhy	0	0	0	0	0.585232
1724	ENSMUSG00000003662|Ciao1	arrhy	0	0	0	0	0.682174
1725	ENSMUSG00000031781|Ciapin1	arrhy	0	0	0	0	0.489191
1726	ENSMUSG00000038550|Ciart	gain	0	0	25.941	2.70027	0.444243
1727	ENSMUSG00000030538|Cib1	arrhy	0	0	0	0	0.504449
1728	ENSMUSG00000037493|Cib2	arrhy	0	0	0	0	0.589062
1729	ENSMUSG00000074240|Cib3	arrhy	0	0	0	0	0.914548
1730	ENSMUSG00000005442|Cic	arrhy	0	0	0	0	0.750939
1731	ENSMUSG00000022219|Cideb	loss	156.879	1.10877	0	0	0.542043
1732	ENSMUSG00000030278|Cidec	loss	11.8558	1.77935	0	0	0.504919
1733	ENSMUSG00000021276|Cinp	arrhy	0	0	0	0	0.413654
1734	ENSMUSG00000034157|Cipc	same	8.77722	4.24256	8.77722	4.24256	0.886885
1735	ENSMUSG00000041777|Cir1	same	6.34638	1.47805	6.34638	1.47805	0.894799
1736	ENSMUSG00000045193|Cirbp	gain	0	0	34.7411	1.42356	0.905552
1737	ENSMUSG00000041438|Cirh1a	gain	0	0	4.48	4.38728	0.536138
1738	ENSMUSG00000037710|Cisd1	arrhy	0	0	0	0	0.467943
1739	ENSMUSG00000028165|Cisd2	arrhy	0	0	0	0	0.775041
1740	ENSMUSG00000078695|Cisd3	gain	0	0	47.873	5.84013	0.499967
1741	ENSMUSG00000032578|Cish	arrhy	0	0	0	0	0.598256
1742	ENSMUSG00000039910|Cited2	same	8.09135	0.236565	8.09135	0.236565	0.481418
1743	ENSMUSG00000039205|Ciz1	arrhy	0	0	0	0	0.863506
1744	ENSMUSG00000046841|Ckap4	arrhy	0	0	0	0	0.736487
1745	ENSMUSG00000040549|Ckap5	arrhy	0	0	0	0	0.897233
1746	ENSMUSG00000001270|Ckb	arrhy	0	0	0	0	0.883698
1747	ENSMUSG00000054400|Cklf	arrhy	0	0	0	0	0.81028
1748	ENSMUSG00000028044|Cks1b	loss	7.39655	1.01065	0	0	0.436864
1749	ENSMUSG00000062248|Cks2	same	20.6478	5.57187	20.6478	5.57187	0.971703
1750	ENSMUSG00000064302|Clasp1	arrhy	0	0	0	0	0.803079
1751	ENSMUSG00000033392|Clasp2	gain	0	0	1.03291	2.50083	0.492715
1752	ENSMUSG00000061028|Clasrp	arrhy	0	0	0	0	0.466239
1753	ENSMUSG00000056025|Clca3a1	arrhy	0	0	0	0	0.584918
1754	ENSMUSG00000022843|Clcn2	same	4.16242	2.48464	4.16242	2.48464	0.481326
1755	ENSMUSG00000004319|Clcn3	gain	0	0	4.59744	4.37276	0.505491
1756	ENSMUSG00000000605|Clcn4	loss	3.83599	2.23298	0	0	0.626372
1757	ENSMUSG00000029016|Clcn6	gain	0	0	1.78028	0.759383	0.709597
1758	ENSMUSG00000036636|Clcn7	same	3.50796	2.26825	3.50796	2.26825	0.675116
1759	ENSMUSG00000022512|Cldn1	change	21.3869	6.22765	49.1944	6.21036	0.572353
1760	ENSMUSG00000046798|Cldn12	arrhy	0	0	0	0	0.644003
1761	ENSMUSG00000047109|Cldn14	arrhy	0	0	0	0	0.664672
1762	ENSMUSG00000047230|Cldn2	arrhy	0	0	0	0	0.561161
1763	ENSMUSG00000070473|Cldn3	loss	64.2704	0.717581	0	0	0.558129
1764	ENSMUSG00000041378|Cldn5	arrhy	0	0	0	0	0.495525
1765	ENSMUSG00000022744|Cldnd1	gain	0	0	5.23048	4.51648	0.787193
1766	ENSMUSG00000053063|Clec12a	arrhy	0	0	0	0	0.836878
1767	ENSMUSG00000045930|Clec14a	gain	0	0	1.75249	1.34297	0.742805
1768	ENSMUSG00000068663|Clec16a	arrhy	0	0	0	0	0.795555
1769	ENSMUSG00000030159|Clec1b	gain	0	0	5.8388	3.4794	0.473978
1770	ENSMUSG00000030157|Clec2d	arrhy	0	0	0	0	0.870901
1771	ENSMUSG00000030364|Clec2h	arrhy	0	0	0	0	0.472366
1772	ENSMUSG00000049037|Clec4a1	arrhy	0	0	0	0	0.447193
1773	ENSMUSG00000043832|Clec4a3	arrhy	0	0	0	0	0.40677
1774	ENSMUSG00000014542|Clec4f	arrhy	0	0	0	0	0.800805
1775	ENSMUSG00000023349|Clec4n	arrhy	0	0	0	0	0.555208
1776	ENSMUSG00000007041|Clic1	arrhy	0	0	0	0	0.439177
1777	ENSMUSG00000015093|Clic3	same	5.18671	5.36261	5.18671	5.36261	0.936758
1778	ENSMUSG00000037242|Clic4	arrhy	0	0	0	0	0.443719
1779	ENSMUSG00000006169|Clint1	gain	0	0	9.95016	0.758777	0.675161
1780	ENSMUSG00000049550|Clip1	same	4.29654	3.06831	4.29654	3.06831	0.564667
1781	ENSMUSG00000026034|Clk1	gain	0	0	22.4622	2.33081	0.770189
1782	ENSMUSG00000068917|Clk2	loss	3.94445	4.98747	0	0	0.542153
1783	ENSMUSG00000032316|Clk3	loss	6.38345	4.97864	0	0	0.680623
1784	ENSMUSG00000020385|Clk4	gain	0	0	19.57	1.96443	0.523892
1785	ENSMUSG00000021097|Clmn	gain	0	0	14.2917	2.51951	0.506386
1786	ENSMUSG00000030720|Cln3	loss	7.31378	0.971573	0	0	0.968614
1787	ENSMUSG00000022125|Cln5	gain	0	0	7.86388	4.46739	0.603429
1788	ENSMUSG00000032245|Cln6	gain	0	0	2.82021	2.75885	0.967987
1789	ENSMUSG00000026317|Cln8	arrhy	0	0	0	0	0.527406
1790	ENSMUSG00000025439|Clns1a	arrhy	0	0	0	0	0.869156
1791	ENSMUSG00000029238|Clock	same	5.57001	5.48637	5.57001	5.48637	0.907451
1792	ENSMUSG00000027079|Clp1	arrhy	0	0	0	0	0.688441
1793	ENSMUSG00000001829|Clpb	loss	12.72	1.79045	0	0	0.74645
1794	ENSMUSG00000002660|Clpp	loss	31.5528	0.94197	0	0	0.436162
1795	ENSMUSG00000002981|Clptm1	loss	11.7908	2.05261	0	0	0.579108
1796	ENSMUSG00000021610|Clptm1l	arrhy	0	0	0	0	0.60748
1797	ENSMUSG00000015357|Clpx	same	128.1	6.12995	128.1	6.12995	0.582793
1798	ENSMUSG00000039953|Clstn1	arrhy	0	0	0	0	0.876528
1799	ENSMUSG00000008153|Clstn3	arrhy	0	0	0	0	0.788939
1800	ENSMUSG00000028478|Clta	change	38.4941	1.20509	44.7999	4.18316	0.696374
1801	ENSMUSG00000047547|Cltb	arrhy	0	0	0	0	0.545548
1802	ENSMUSG00000047126|Cltc	loss	9.2036	2.13034	0	0	0.667733
1803	ENSMUSG00000022037|Clu	arrhy	0	0	0	0	0.519301
1804	ENSMUSG00000014232|Cluap1	gain	0	0	3.93624	4.47396	0.966176
1805	ENSMUSG00000020741|Cluh	gain	0	0	32.2958	0.0900517	0.958949
1806	ENSMUSG00000025545|Clybl	arrhy	0	0	0	0	0.785421
1807	ENSMUSG00000016756|Cmah	arrhy	0	0	0	0	0.774221
1808	ENSMUSG00000030282|Cmas	loss	12.5864	1.77866	0	0	0.497951
1809	ENSMUSG00000022235|Cmbl	arrhy	0	0	0	0	0.501597
1810	ENSMUSG00000039163|Cmc1	arrhy	0	0	0	0	0.795681
1811	ENSMUSG00000014633|Cmc2	arrhy	0	0	0	0	0.820411
1812	ENSMUSG00000034390|Cmip	arrhy	0	0	0	0	0.506817
1813	ENSMUSG00000042190|Cmklr1	gain	0	0	1.30461	2.94109	0.802213
1814	ENSMUSG00000028719|Cmpk1	arrhy	0	0	0	0	0.889974
1815	ENSMUSG00000020638|Cmpk2	gain	0	0	6.54828	6.02415	0.966202
1816	ENSMUSG00000022748|Cmss1	arrhy	0	0	0	0	0.868616
1817	ENSMUSG00000031875|Cmtm3	gain	0	0	2.8764	3.31595	0.446534
1818	ENSMUSG00000096188|Cmtm4	same	2.65727	3.7607	2.65727	3.7607	0.658579
1819	ENSMUSG00000032434|Cmtm6	change	14.6681	1.04678	10.6557	5.92627	0.49258
1820	ENSMUSG00000032436|Cmtm7	arrhy	0	0	0	0	0.860598
1821	ENSMUSG00000041012|Cmtm8	same	15.8775	1.25623	15.8775	1.25623	0.625699
1822	ENSMUSG00000024019|Cmtr1	same	3.22427	0.182646	3.22427	0.182646	0.550565
1823	ENSMUSG00000046441|Cmtr2	arrhy	0	0	0	0	0.542831
1824	ENSMUSG00000038085|Cnbd2	arrhy	0	0	0	0	0.868776
1825	ENSMUSG00000030057|Cnbp	gain	0	0	90.1933	5.62483	0.653945
1826	ENSMUSG00000036810|Cnep1r1	loss	4.24196	0.226962	0	0	0.70547
1827	ENSMUSG00000015759|Cnih1	same	15.1441	5.83479	15.1441	5.83479	0.460888
1828	ENSMUSG00000062169|Cnih4	loss	4.44575	6.23948	0	0	0.47608
1829	ENSMUSG00000015202|Cnksr3	gain	0	0	2.23075	0.198088	0.787289
1830	ENSMUSG00000004665|Cnn2	arrhy	0	0	0	0	0.915257
1831	ENSMUSG00000053931|Cnn3	arrhy	0	0	0	0	0.579662
1832	ENSMUSG00000064105|Cnnm2	arrhy	0	0	0	0	0.634272
1833	ENSMUSG00000001138|Cnnm3	same	1.62059	0.0886741	1.62059	0.0886741	0.863133
1834	ENSMUSG00000037408|Cnnm4	same	0.553604	4.71472	0.553604	4.71472	0.831604
1835	ENSMUSG00000036550|Cnot1	arrhy	0	0	0	0	0.479581
1836	ENSMUSG00000056167|Cnot10	same	1.57276	2.12111	1.57276	2.12111	0.565131
1837	ENSMUSG00000003135|Cnot11	loss	2.99891	0.925055	0	0	0.497445
1838	ENSMUSG00000020166|Cnot2	arrhy	0	0	0	0	0.661126
1839	ENSMUSG00000035632|Cnot3	arrhy	0	0	0	0	0.869663
1840	ENSMUSG00000038784|Cnot4	arrhy	0	0	0	0	0.849903
1841	ENSMUSG00000020362|Cnot6	loss	3.11629	3.98097	0	0	0.535152
1842	ENSMUSG00000034724|Cnot6l	gain	0	0	2.32221	1.68702	0.746726
1843	ENSMUSG00000031601|Cnot7	gain	0	0	6.00114	1.93035	0.813285
1844	ENSMUSG00000026174|Cnot9	gain	0	0	2.14595	5.08538	0.645293
1845	ENSMUSG00000006782|Cnp	same	3.19914	0.696794	3.19914	0.696794	0.417418
1846	ENSMUSG00000033159|Cnppd1	same	11.8147	2.15485	11.8147	2.15485	0.815924
1847	ENSMUSG00000025381|Cnpy2	loss	36.9847	0.409077	0	0	0.74837
1848	ENSMUSG00000023973|Cnpy3	loss	9.7238	1.09294	0	0	0.507514
1849	ENSMUSG00000036968|Cnpy4	gain	0	0	1.58205	5.34328	0.822162
1850	ENSMUSG00000062585|Cnr2	arrhy	0	0	0	0	0.528691
1851	ENSMUSG00000038949|Cnst	gain	0	0	3.13032	3.3037	0.763447
1852	ENSMUSG00000057110|Cntrl	gain	0	0	5.14223	2.34543	0.710758
1853	ENSMUSG00000032782|Cntrob	arrhy	0	0	0	0	0.899212
1854	ENSMUSG00000017188|Coa3	same	26.7504	5.54334	26.7504	5.54334	0.646287
1855	ENSMUSG00000044881|Coa4	same	4.70883	5.39952	4.70883	5.39952	0.740398
1856	ENSMUSG00000026112|Coa5	loss	8.79569	4.00573	0	0	0.878954
1857	ENSMUSG00000051671|Coa6	loss	35.6518	4.95501	0	0	0.58203
1858	ENSMUSG00000048351|Coa7	loss	13.622	0.933776	0	0	0.543579
1859	ENSMUSG00000001755|Coasy	loss	24.7545	2.17756	0	0	0.577315
1860	ENSMUSG00000020173|Cobl	arrhy	0	0	0	0	0.59235
1861	ENSMUSG00000034903|Cobll1	same	11.4499	2.47532	11.4499	2.47532	0.824525
1862	ENSMUSG00000018661|Cog1	arrhy	0	0	0	0	0.903005
1863	ENSMUSG00000031979|Cog2	loss	2.85857	0.581181	0	0	0.884264
1864	ENSMUSG00000034893|Cog3	arrhy	0	0	0	0	0.693722
1865	ENSMUSG00000031753|Cog4	loss	6.99372	1.55547	0	0	0.484842
1866	ENSMUSG00000035933|Cog5	gain	0	0	2.03742	5.96247	0.699499
1867	ENSMUSG00000027742|Cog6	loss	4.20002	1.41607	0	0	0.774862
1868	ENSMUSG00000034951|Cog7	same	2.21319	2.31456	2.21319	2.31456	0.637695
1869	ENSMUSG00000031916|Cog8	arrhy	0	0	0	0	0.666655
1870	ENSMUSG00000033983|Coil	arrhy	0	0	0	0	0.690297
1871	ENSMUSG00000058806|Col13a1	arrhy	0	0	0	0	0.470143
1872	ENSMUSG00000022371|Col14a1	arrhy	0	0	0	0	0.806803
1873	ENSMUSG00000028339|Col15a1	arrhy	0	0	0	0	0.779078
1874	ENSMUSG00000001435|Col18a1	same	76.7294	1.03203	76.7294	1.03203	0.898109
1875	ENSMUSG00000029661|Col1a2	arrhy	0	0	0	0	0.887
1876	ENSMUSG00000045672|Col27a1	loss	28.8083	4.40305	0	0	0.777796
1877	ENSMUSG00000026043|Col3a1	arrhy	0	0	0	0	0.868273
1878	ENSMUSG00000031502|Col4a1	gain	0	0	2.29254	1.59458	0.475852
1879	ENSMUSG00000031503|Col4a2	gain	0	0	2.35103	1.81894	0.814084
1880	ENSMUSG00000021669|Col4a3bp	arrhy	0	0	0	0	0.503179
1881	ENSMUSG00000004098|Col5a3	arrhy	0	0	0	0	0.873512
1882	ENSMUSG00000001119|Col6a1	arrhy	0	0	0	0	0.825223
1883	ENSMUSG00000038591|Colec10	change	5.07586	4.55714	3.81013	1.75266	0.749285
1884	ENSMUSG00000036655|Colec11	arrhy	0	0	0	0	0.774118
1885	ENSMUSG00000036103|Colec12	arrhy	0	0	0	0	0.683374
1886	ENSMUSG00000034807|Colgalt1	gain	0	0	14.7413	4.78427	0.910754
1887	ENSMUSG00000051355|Commd1	arrhy	0	0	0	0	0.858205
1888	ENSMUSG00000042705|Commd10	same	3.60097	1.42574	3.60097	1.42574	0.893752
1889	ENSMUSG00000036513|Commd2	same	3.93545	5.39429	3.93545	5.39429	0.513601
1890	ENSMUSG00000051154|Commd3	arrhy	0	0	0	0	0.665308
1891	ENSMUSG00000032299|Commd4	gain	0	0	9.96373	2.17552	0.839917
1892	ENSMUSG00000055041|Commd5	loss	9.09227	0.731064	0	0	0.662609
1893	ENSMUSG00000075486|Commd6	loss	17.7431	5.57774	0	0	0.585447
1894	ENSMUSG00000056941|Commd7	same	8.84124	0.111381	8.84124	0.111381	0.86202
1895	ENSMUSG00000029213|Commd8	arrhy	0	0	0	0	0.762901
1896	ENSMUSG00000027163|Commd9	loss	14.8408	0.518388	0	0	0.928002
1897	ENSMUSG00000000326|Comt	loss	436.57	0.693632	0	0	0.844832
1898	ENSMUSG00000021773|Comtd1	arrhy	0	0	0	0	0.662432
1899	ENSMUSG00000026553|Copa	loss	20.8954	1.77048	0	0	0.694646
1900	ENSMUSG00000030754|Copb1	loss	25.4446	1.3734	0	0	0.58211
1901	ENSMUSG00000032458|Copb2	loss	23.8253	1.88352	0	0	0.920921
1902	ENSMUSG00000055681|Cope	loss	56.8179	0.974079	0	0	0.828817
1903	ENSMUSG00000030058|Copg1	gain	0	0	11.107	5.58906	0.516521
1904	ENSMUSG00000025607|Copg2	same	3.09469	1.4375	3.09469	1.4375	0.725471
1905	ENSMUSG00000031458|Coprs	arrhy	0	0	0	0	0.782076
1906	ENSMUSG00000027206|Cops2	gain	0	0	9.04253	3.66354	0.580873
1907	ENSMUSG00000019373|Cops3	gain	0	0	13.8651	4.88347	0.660223
1908	ENSMUSG00000035297|Cops4	arrhy	0	0	0	0	0.893947
1909	ENSMUSG00000025917|Cops5	arrhy	0	0	0	0	0.83912
1910	ENSMUSG00000019494|Cops6	loss	37.8292	0.973664	0	0	0.664637
1911	ENSMUSG00000030127|Cops7a	change	10.0637	2.34881	13.1066	5.02183	0.682352
1912	ENSMUSG00000026240|Cops7b	arrhy	0	0	0	0	0.849725
1913	ENSMUSG00000034432|Cops8	arrhy	0	0	0	0	0.646871
1914	ENSMUSG00000060992|Copz1	loss	40.1708	1.64453	0	0	0.568506
1915	ENSMUSG00000018672|Copz2	arrhy	0	0	0	0	0.802895
1916	ENSMUSG00000039914|Coq10a	gain	0	0	4.27399	2.61201	0.433715
1917	ENSMUSG00000025981|Coq10b	change	27.3511	2.48632	49.4725	3.17895	0.523186
1918	ENSMUSG00000029319|Coq2	arrhy	0	0	0	0	0.475725
1919	ENSMUSG00000028247|Coq3	loss	3.4371	0.346039	0	0	0.469185
1920	ENSMUSG00000026798|Coq4	gain	0	0	3.23044	5.5648	0.560387
1921	ENSMUSG00000041733|Coq5	change	4.58702	1.94796	10.1924	4.87259	0.896438
1922	ENSMUSG00000021235|Coq6	arrhy	0	0	0	0	0.912744
1923	ENSMUSG00000030652|Coq7	arrhy	0	0	0	0	0.599159
1924	ENSMUSG00000026489|Coq8a	change	83.1674	0.21896	280.771	0.189631	0.639171
1925	ENSMUSG00000003762|Coq8b	loss	4.5078	1.25746	0	0	0.610252
1926	ENSMUSG00000031782|Coq9	arrhy	0	0	0	0	0.912419
1927	ENSMUSG00000030707|Coro1a	arrhy	0	0	0	0	0.769495
1928	ENSMUSG00000024835|Coro1b	change	21.1833	0.862231	23.8333	2.88048	0.855136
1929	ENSMUSG00000004530|Coro1c	arrhy	0	0	0	0	0.449382
1930	ENSMUSG00000041729|Coro2b	arrhy	0	0	0	0	0.712418
1931	ENSMUSG00000039637|Coro7	gain	0	0	2.78689	2.25967	0.747841
1932	ENSMUSG00000031827|Cotl1	arrhy	0	0	0	0	0.861755
1933	ENSMUSG00000042148|Cox10	gain	0	0	3.52005	4.4219	0.789535
1934	ENSMUSG00000020544|Cox11	arrhy	0	0	0	0	0.690778
1935	ENSMUSG00000023020|Cox14	same	23.8023	5.63008	23.8023	5.63008	0.895148
1936	ENSMUSG00000040018|Cox15	arrhy	0	0	0	0	0.66953
1937	ENSMUSG00000091803|Cox16	loss	38.8958	5.06293	0	0	0.757497
1938	ENSMUSG00000046516|Cox17	loss	47.1482	5.79268	0	0	0.524671
1939	ENSMUSG00000035505|Cox18	same	3.02561	0.650318	3.02561	0.650318	0.613207
1940	ENSMUSG00000045438|Cox19	arrhy	0	0	0	0	0.801466
1941	ENSMUSG00000026500|Cox20	same	20.6431	0.154172	20.6431	0.154172	0.510878
1942	ENSMUSG00000031818|Cox4i1	loss	460.63	6.23788	0	0	0.491355
1943	ENSMUSG00000000088|Cox5a	arrhy	0	0	0	0	0.628657
1944	ENSMUSG00000061518|Cox5b	arrhy	0	0	0	0	0.594805
1945	ENSMUSG00000041697|Cox6a1	arrhy	0	0	0	0	0.455655
1946	ENSMUSG00000036751|Cox6b1	arrhy	0	0	0	0	0.640861
1947	ENSMUSG00000014313|Cox6c	arrhy	0	0	0	0	0.462307
1948	ENSMUSG00000074218|Cox7a1	arrhy	0	0	0	0	0.502626
1949	ENSMUSG00000032330|Cox7a2	loss	207.137	5.31863	0	0	0.830009
1950	ENSMUSG00000031231|Cox7b	loss	163.332	5.25858	0	0	0.950573
1951	ENSMUSG00000017778|Cox7c	loss	297.564	6.13608	0	0	0.496652
1952	ENSMUSG00000035885|Cox8a	arrhy	0	0	0	0	0.479772
1953	ENSMUSG00000003617|Cp	arrhy	0	0	0	0	0.833819
1954	ENSMUSG00000021999|Cpb2	arrhy	0	0	0	0	0.844076
1955	ENSMUSG00000020841|Cpd	arrhy	0	0	0	0	0.693972
1956	ENSMUSG00000025586|Cpeb1	gain	0	0	5.73533	2.30926	0.902675
1957	ENSMUSG00000039782|Cpeb2	arrhy	0	0	0	0	0.882126
1958	ENSMUSG00000039652|Cpeb3	arrhy	0	0	0	0	0.419085
1959	ENSMUSG00000020300|Cpeb4	same	4.34253	0.0941567	4.34253	0.0941567	0.667424
1960	ENSMUSG00000062980|Cped1	same	3.53821	2.84284	3.53821	2.84284	0.753802
1961	ENSMUSG00000095975|Cphx1	arrhy	0	0	0	0	0.628757
1962	ENSMUSG00000020183|Cpm	arrhy	0	0	0	0	0.815357
1963	ENSMUSG00000025196|Cpn1	loss	97.36	1.25941	0	0	0.640796
1964	ENSMUSG00000023176|Cpn2	arrhy	0	0	0	0	0.633187
1965	ENSMUSG00000074643|Cpne1	arrhy	0	0	0	0	0.514256
1966	ENSMUSG00000034361|Cpne2	loss	2.86988	4.49651	0	0	0.75061
1967	ENSMUSG00000028228|Cpne3	arrhy	0	0	0	0	0.566811
1968	ENSMUSG00000052560|Cpne8	arrhy	0	0	0	0	0.712708
1969	ENSMUSG00000022742|Cpox	arrhy	0	0	0	0	0.865274
1970	ENSMUSG00000065979|Cpped1	change	9.82778	2.89884	14.0341	5.77155	0.750084
1971	ENSMUSG00000039007|Cpq	loss	16.4609	1.53721	0	0	0.479841
1972	ENSMUSG00000025991|Cps1	change	292.529	2.94267	390.314	0.555903	0.47236
1973	ENSMUSG00000034022|Cpsf1	gain	0	0	2.86386	0.638722	0.515892
1974	ENSMUSG00000041781|Cpsf2	gain	0	0	1.75711	4.92652	0.543928
1975	ENSMUSG00000054309|Cpsf3	loss	6.29694	1.59328	0	0	0.940122
1976	ENSMUSG00000029034|Cpsf3l	gain	0	0	3.77973	5.28423	0.635347
1977	ENSMUSG00000018727|Cpsf4l	gain	0	0	4.45087	2.41762	0.70962
1978	ENSMUSG00000055531|Cpsf6	change	3.38164	4.35159	3.96724	2.85272	0.897651
1979	ENSMUSG00000034820|Cpsf7	change	2.64182	4.34446	2.94299	2.0432	0.95129
1980	ENSMUSG00000024900|Cpt1a	change	58.0549	2.67336	131.109	2.74241	0.478719
1981	ENSMUSG00000028607|Cpt2	gain	0	0	49.8396	5.18632	0.586475
1982	ENSMUSG00000029073|Cptp	arrhy	0	0	0	0	0.68764
1983	ENSMUSG00000016481|Cr1l	arrhy	0	0	0	0	0.588348
1984	ENSMUSG00000048200|Cracr2b	arrhy	0	0	0	0	0.578731
1985	ENSMUSG00000045867|Cradd	gain	0	0	4.20078	6.19124	0.772514
1986	ENSMUSG00000038002|Cramp1l	loss	1.1155	4.41519	0	0	0.49548
1987	ENSMUSG00000026853|Crat	gain	0	0	41.8779	5.12714	0.955818
1988	ENSMUSG00000044279|Crb3	loss	8.50257	0.354506	0	0	0.495374
1989	ENSMUSG00000005362|Crbn	gain	0	0	11.4209	2.41472	0.860097
1990	ENSMUSG00000025532|Crcp	gain	0	0	16.9691	4.34206	0.887694
1991	ENSMUSG00000025958|Creb1	arrhy	0	0	0	0	0.62352
1992	ENSMUSG00000028466|Creb3	loss	8.4104	1.64106	0	0	0.795068
1993	ENSMUSG00000038648|Creb3l2	arrhy	0	0	0	0	0.72133
1994	ENSMUSG00000035041|Creb3l3	gain	0	0	76.2218	3.3163	0.704762
1995	ENSMUSG00000022521|Crebbp	loss	1.41742	4.39939	0	0	0.445567
1996	ENSMUSG00000032652|Crebl2	same	5.29231	3.21947	5.29231	3.21947	0.466087
1997	ENSMUSG00000048249|Crebrf	gain	0	0	4.81043	2.41754	0.749378
1998	ENSMUSG00000051451|Crebzf	loss	7.94813	5.04102	0	0	0.527565
1999	ENSMUSG00000040713|Creg1	loss	99.136	1.37384	0	0	0.457764
[truncated: 8,353 more rows]

## Sheet: ALF vs CRF
	id	category	FFALL_amp	FFALL_phase	FCR_amp	FCR_phase	weights
1	ENSMUSG00000021252|0610007P14Rik	same	84.6234	2.11596	84.6234	2.11596	0.94339
2	ENSMUSG00000007777|0610009B22Rik	arrhy	0	0	0	0	0.757527
3	ENSMUSG00000043644|0610009L18Rik	arrhy	0	0	0	0	0.896542
4	ENSMUSG00000024442|0610009O20Rik	arrhy	0	0	0	0	0.84273
5	ENSMUSG00000042208|0610010F05Rik	loss	2.6251	3.36539	0	0	0.621629
6	ENSMUSG00000020831|0610010K14Rik	loss	11.1702	2.30012	0	0	0.817934
7	ENSMUSG00000107002|0610012G03Rik	loss	23.8853	2.28132	0	0	0.828066
8	ENSMUSG00000058706|0610030E20Rik	arrhy	0	0	0	0	0.832529
9	ENSMUSG00000028608|0610037L13Rik	arrhy	0	0	0	0	0.640663
10	ENSMUSG00000060512|0610040J01Rik	same	8.01347	3.00061	8.01347	3.00061	0.539712
11	ENSMUSG00000022972|1110004E09Rik	same	5.48538	3.9167	5.48538	3.9167	0.428049
12	ENSMUSG00000030663|1110004F10Rik	arrhy	0	0	0	0	0.802372
13	ENSMUSG00000027637|1110008F13Rik	loss	81.3116	2.34897	0	0	0.720075
14	ENSMUSG00000021023|1110008L16Rik	loss	6.10204	2.31818	0	0	0.947898
15	ENSMUSG00000039195|1110008P14Rik	loss	17.6499	2.33222	0	0	0.478688
16	ENSMUSG00000045237|1110012L19Rik	same	7.4112	2.18337	7.4112	2.18337	0.447559
17	ENSMUSG00000037971|1110032A03Rik	same	12.5976	2.59788	12.5976	2.59788	0.619733
18	ENSMUSG00000044991|1110034G24Rik	same	5.81982	2.76892	5.81982	2.76892	0.717983
19	ENSMUSG00000040720|1110037F02Rik	loss	1.67428	5.43249	0	0	0.729136
20	ENSMUSG00000063236|1110038F14Rik	arrhy	0	0	0	0	0.791493
21	ENSMUSG00000040591|1110051M20Rik	loss	2.43458	2.25286	0	0	0.665599
22	ENSMUSG00000035171|1110059E24Rik	arrhy	0	0	0	0	0.677166
23	ENSMUSG00000032551|1110059G10Rik	arrhy	0	0	0	0	0.49266
24	ENSMUSG00000078570|1110065P20Rik	arrhy	0	0	0	0	0.669579
25	ENSMUSG00000045414|1190002N15Rik	gain	0	0	9.2929	3.85742	0.941809
26	ENSMUSG00000043687|1190005I06Rik	same	8.54898	2.34084	8.54898	2.34084	0.92862
27	ENSMUSG00000063320|1190007I07Rik	loss	23.1417	2.28977	0	0	0.683597
28	ENSMUSG00000033688|1300017J02Rik	loss	101.167	1.94815	0	0	0.441979
29	ENSMUSG00000072694|1500011B03Rik	arrhy	0	0	0	0	0.720655
30	ENSMUSG00000051319|1500011K16Rik	loss	19.1212	2.17373	0	0	0.497805
31	ENSMUSG00000024118|1600002H07Rik	same	27.572	4.24636	27.572	4.24636	0.726853
32	ENSMUSG00000035595|1600002K03Rik	arrhy	0	0	0	0	0.609405
33	ENSMUSG00000050088|1600012H06Rik	arrhy	0	0	0	0	0.535522
34	ENSMUSG00000054676|1600014C10Rik	same	38.4066	2.40965	38.4066	2.40965	0.896226
35	ENSMUSG00000047150|1700001C19Rik	same	7.34494	1.98268	7.34494	1.98268	0.896267
36	ENSMUSG00000030030|1700003E16Rik	arrhy	0	0	0	0	0.739931
37	ENSMUSG00000032300|1700017B05Rik	same	1.67117	4.49705	1.67117	4.49705	0.557346
38	ENSMUSG00000019797|1700021F05Rik	arrhy	0	0	0	0	0.703466
39	ENSMUSG00000078612|1700024P16Rik	same	2.0363	5.41893	2.0363	5.41893	0.904208
40	ENSMUSG00000063838|1700027J19Rik	same	1.43803	1.68209	1.43803	1.68209	0.834869
41	ENSMUSG00000044916|1700029I15Rik	arrhy	0	0	0	0	0.880743
42	ENSMUSG00000052794|1700030K09Rik	arrhy	0	0	0	0	0.713026
43	ENSMUSG00000027327|1700037H04Rik	loss	4.82957	1.87508	0	0	0.748974
44	ENSMUSG00000019945|1700040L02Rik	change	2.34928	2.11384	4.73351	2.64349	0.524392
45	ENSMUSG00000094103|1700047I17Rik2	arrhy	0	0	0	0	0.753415
46	ENSMUSG00000044854|1700056E22Rik	same	1.53371	1.94026	1.53371	1.94026	0.83508
47	ENSMUSG00000038323|1700066M21Rik	gain	0	0	6.91897	6.20138	0.776174
48	ENSMUSG00000040822|1700123O20Rik	arrhy	0	0	0	0	0.771401
49	ENSMUSG00000071653|1810009A15Rik	arrhy	0	0	0	0	0.705415
50	ENSMUSG00000078607|1810010H24Rik	gain	0	0	4.02878	2.2999	0.407636
51	ENSMUSG00000056313|1810011O10Rik	arrhy	0	0	0	0	0.81315
52	ENSMUSG00000022507|1810013L24Rik	gain	0	0	4.16275	2.86566	0.472773
53	ENSMUSG00000078784|1810022K09Rik	arrhy	0	0	0	0	0.517144
54	ENSMUSG00000048429|1810026J23Rik	arrhy	0	0	0	0	0.520394
55	ENSMUSG00000044148|1810030O07Rik	same	0.733813	0.884217	0.733813	0.884217	0.578392
56	ENSMUSG00000020812|1810032O08Rik	arrhy	0	0	0	0	0.423228
57	ENSMUSG00000054091|1810037I17Rik	arrhy	0	0	0	0	0.4791
58	ENSMUSG00000020284|1810043G02Rik	same	2.99666	2.40379	2.99666	2.40379	0.821053
59	ENSMUSG00000036027|1810046K07Rik	same	4.75221	1.34665	4.75221	1.34665	0.485313
60	ENSMUSG00000097221|1810049J17Rik	arrhy	0	0	0	0	0.822733
61	ENSMUSG00000035372|1810055G02Rik	change	10.8632	2.1389	23.3441	3.18025	0.56948
62	ENSMUSG00000042041|2010003K11Rik	arrhy	0	0	0	0	0.790669
63	ENSMUSG00000021290|2010107E04Rik	arrhy	0	0	0	0	0.449525
64	ENSMUSG00000020083|2010107G23Rik	same	1.91312	1.70397	1.91312	1.70397	0.666006
65	ENSMUSG00000021458|2010111I01Rik	loss	1.93646	2.96992	0	0	0.466697
66	ENSMUSG00000074829|2010315B03Rik	arrhy	0	0	0	0	0.898295
67	ENSMUSG00000030587|2200002D01Rik	loss	10.0092	2.52067	0	0	0.601667
68	ENSMUSG00000086316|2210013O21Rik	arrhy	0	0	0	0	0.805335
69	ENSMUSG00000021550|2210016F16Rik	loss	5.71611	2.32006	0	0	0.493099
70	ENSMUSG00000029559|2210016L21Rik	arrhy	0	0	0	0	0.748162
71	ENSMUSG00000078894|2210418O10Rik	arrhy	0	0	0	0	0.672897
72	ENSMUSG00000032403|2300009A05Rik	change	15.4649	2.17253	10.4232	3.65142	0.522075
73	ENSMUSG00000079283|2310009B15Rik	loss	8.08396	2.32932	0	0	0.782271
74	ENSMUSG00000020133|2310011J03Rik	loss	8.59559	2.55959	0	0	0.79318
75	ENSMUSG00000049643|2310022A10Rik	arrhy	0	0	0	0	0.790507
76	ENSMUSG00000031983|2310022B05Rik	arrhy	0	0	0	0	0.800045
77	ENSMUSG00000032062|2310030G06Rik	same	5.76876	1.7959	5.76876	1.7959	0.643699
78	ENSMUSG00000020441|2310033P09Rik	arrhy	0	0	0	0	0.620529
79	ENSMUSG00000026319|2310035C23Rik	gain	0	0	2.9383	0.78632	0.685942
80	ENSMUSG00000041203|2310036O22Rik	loss	34.5559	2.53628	0	0	0.495348
81	ENSMUSG00000062619|2310039H08Rik	loss	41.3728	2.37045	0	0	0.575243
82	ENSMUSG00000050705|2310061I04Rik	change	11.3493	2.32279	16.3088	3.92303	0.645637
83	ENSMUSG00000045411|2410002F23Rik	same	3.53882	2.15666	3.53882	2.15666	0.675158
84	ENSMUSG00000036873|2410004B18Rik	arrhy	0	0	0	0	0.452018
85	ENSMUSG00000049760|2410015M20Rik	arrhy	0	0	0	0	0.752656
86	ENSMUSG00000046791|2410016O06Rik	same	1.50057	4.1825	1.50057	4.1825	0.741671
87	ENSMUSG00000032840|2410131K14Rik	arrhy	0	0	0	0	0.738344
88	ENSMUSG00000071632|2510002D24Rik	same	8.33898	1.9773	8.33898	1.9773	0.448123
89	ENSMUSG00000043391|2510009E07Rik	same	1.27616	5.43821	1.27616	5.43821	0.94408
90	ENSMUSG00000044496|2510039O18Rik	gain	0	0	7.38987	2.94101	0.915872
91	ENSMUSG00000052419|2610001J05Rik	arrhy	0	0	0	0	0.551776
92	ENSMUSG00000031242|2610002M06Rik	same	1.17058	0.116381	1.17058	0.116381	0.646161
93	ENSMUSG00000060301|2610008E11Rik	arrhy	0	0	0	0	0.70497
94	ENSMUSG00000030924|2610020H08Rik	arrhy	0	0	0	0	0.845092
95	ENSMUSG00000091474|2610021A01Rik	arrhy	0	0	0	0	0.603787
96	ENSMUSG00000071302|2610044O15Rik8	arrhy	0	0	0	0	0.754069
97	ENSMUSG00000059482|2610301B20Rik	loss	1.40611	4.34334	0	0	0.521569
98	ENSMUSG00000010277|2610507B11Rik	same	8.20986	5.32225	8.20986	5.32225	0.574293
99	ENSMUSG00000028536|2610528J11Rik	same	9.43073	1.40763	9.43073	1.40763	0.670859
100	ENSMUSG00000021807|2700060E02Rik	loss	43.5386	2.42267	0	0	0.549383
101	ENSMUSG00000024273|2700062C07Rik	arrhy	0	0	0	0	0.84565
102	ENSMUSG00000062198|2700097O09Rik	arrhy	0	0	0	0	0.584953
103	ENSMUSG00000031984|2810004N23Rik	same	4.28399	5.87987	4.28399	5.87987	0.812472
104	ENSMUSG00000047635|2810006K23Rik	arrhy	0	0	0	0	0.425505
105	ENSMUSG00000028060|2810403A07Rik	arrhy	0	0	0	0	0.869903
106	ENSMUSG00000058833|2810428I15Rik	loss	47.7769	2.30632	0	0	0.554177
107	ENSMUSG00000026227|2810459M11Rik	gain	0	0	12.1308	1.27841	0.606336
108	ENSMUSG00000032712|2810474O19Rik	gain	0	0	2.29385	3.30187	0.451769
109	ENSMUSG00000051339|2900026A02Rik	arrhy	0	0	0	0	0.716681
110	ENSMUSG00000020381|3010026O09Rik	same	4.3254	1.23902	4.3254	1.23902	0.940764
111	ENSMUSG00000079737|3110001I22Rik	arrhy	0	0	0	0	0.813399
112	ENSMUSG00000024410|3110002H16Rik	same	3.50319	3.11663	3.50319	3.11663	0.815174
113	ENSMUSG00000026388|3110009E18Rik	loss	2.08355	2.68333	0	0	0.638892
114	ENSMUSG00000025102|3110040N11Rik	arrhy	0	0	0	0	0.595526
115	ENSMUSG00000028300|3110043O21Rik	arrhy	0	0	0	0	0.867602
116	ENSMUSG00000046806|3110062M04Rik	arrhy	0	0	0	0	0.475182
117	ENSMUSG00000033111|3830406C13Rik	arrhy	0	0	0	0	0.642547
118	ENSMUSG00000064202|4430402I18Rik	arrhy	0	0	0	0	0.692406
119	ENSMUSG00000062822|4833420G17Rik	same	5.67525	2.741	5.67525	2.741	0.549822
120	ENSMUSG00000025871|4833439L19Rik	gain	0	0	25.2841	4.86046	0.553286
121	ENSMUSG00000036934|4921524J17Rik	arrhy	0	0	0	0	0.711159
122	ENSMUSG00000027309|4930402H24Rik	same	2.43408	5.59818	2.43408	5.59818	0.768266
123	ENSMUSG00000046567|4930430F08Rik	arrhy	0	0	0	0	0.627813
124	ENSMUSG00000044906|4930503L19Rik	arrhy	0	0	0	0	0.796893
125	ENSMUSG00000062511|4930512M02Rik	arrhy	0	0	0	0	0.721432
126	ENSMUSG00000072762|4930522L14Rik	arrhy	0	0	0	0	0.861515
127	ENSMUSG00000090394|4930523C07Rik	change	1.90009	1.29592	3.03851	2.80049	0.863032
128	ENSMUSG00000031938|4931406C07Rik	loss	53.2175	5.72179	0	0	0.684699
129	ENSMUSG00000066571|4931406P16Rik	loss	1.86916	5.35579	0	0	0.700492
130	ENSMUSG00000022179|4931414P19Rik	same	0.888662	5.06197	0.888662	5.06197	0.415792
131	ENSMUSG00000037270|4932438A13Rik	same	4.14094	6.04146	4.14094	6.04146	0.942819
132	ENSMUSG00000090369|4933411K16Rik	arrhy	0	0	0	0	0.888511
133	ENSMUSG00000027942|4933434E20Rik	loss	15.4808	2.50129	0	0	0.862153
134	ENSMUSG00000036046|5031439G07Rik	gain	0	0	5.69892	2.9898	0.91874
135	ENSMUSG00000072763|5430403G16Rik	arrhy	0	0	0	0	0.854646
136	ENSMUSG00000073755|5730409E04Rik	gain	0	0	1.26708	6.13577	0.472513
137	ENSMUSG00000057181|5730455P16Rik	arrhy	0	0	0	0	0.69739
138	ENSMUSG00000029089|5730480H06Rik	arrhy	0	0	0	0	0.567049
139	ENSMUSG00000073197|5730507C01Rik	same	1.81243	5.15949	1.81243	5.15949	0.493148
140	ENSMUSG00000050549|5730508B09Rik	gain	0	0	2.34554	3.73558	0.898657
141	ENSMUSG00000070690|5830473C10Rik	gain	0	0	26.5527	1.88178	0.585031
142	ENSMUSG00000022195|6030458C11Rik	arrhy	0	0	0	0	0.702793
143	ENSMUSG00000070814|6330408A02Rik	arrhy	0	0	0	0	0.769358
144	ENSMUSG00000031824|6430548M08Rik	arrhy	0	0	0	0	0.570291
145	ENSMUSG00000074646|6430550D23Rik	arrhy	0	0	0	0	0.644493
146	ENSMUSG00000039620|6430573F11Rik	same	2.92792	0.40499	2.92792	0.40499	0.912668
147	ENSMUSG00000047466|8030462N17Rik	loss	1.38255	5.69098	0	0	0.571141
148	ENSMUSG00000048489|8430408G22Rik	gain	0	0	195.696	1.37536	0.961329
149	ENSMUSG00000021185|9030617O03Rik	arrhy	0	0	0	0	0.840217
150	ENSMUSG00000030982|9030624J02Rik	same	3.34082	2.08038	3.34082	2.08038	0.692631
151	ENSMUSG00000039901|9130011E15Rik	arrhy	0	0	0	0	0.554953
152	ENSMUSG00000062944|9130023H24Rik	arrhy	0	0	0	0	0.848233
153	ENSMUSG00000101892|9130401M01Rik	loss	8.59173	2.41932	0	0	0.708291
154	ENSMUSG00000038768|9130409I23Rik	loss	4.78286	1.32718	0	0	0.719746
155	ENSMUSG00000097061|9330151L19Rik	arrhy	0	0	0	0	0.845711
156	ENSMUSG00000059939|9430015G10Rik	arrhy	0	0	0	0	0.914718
157	ENSMUSG00000025971|9430016H08Rik	loss	2.97818	2.47659	0	0	0.796939
158	ENSMUSG00000033960|9430020K01Rik	same	0.759508	5.62651	0.759508	5.62651	0.935499
159	ENSMUSG00000040139|9430038I01Rik	same	7.5691	1.99056	7.5691	1.99056	0.843134
160	ENSMUSG00000036275|9530068E07Rik	same	21.1068	1.91433	21.1068	1.91433	0.50804
161	ENSMUSG00000046138|9930021J03Rik	arrhy	0	0	0	0	0.877144
162	ENSMUSG00000069892|9930111J21Rik2	arrhy	0	0	0	0	0.509719
163	ENSMUSG00000079144|A130010J15Rik	arrhy	0	0	0	0	0.655997
164	ENSMUSG00000022347|A1bg	same	707.585	6.08209	707.585	6.08209	0.448353
165	ENSMUSG00000052595|A1cf	loss	32.0019	5.32265	0	0	0.632537
166	ENSMUSG00000034560|A230046K03Rik	loss	2.32707	5.23177	0	0	0.927286
167	ENSMUSG00000047613|A430005L14Rik	loss	41.0098	2.47439	0	0	0.713545
168	ENSMUSG00000056014|A430033K04Rik	arrhy	0	0	0	0	0.779803
169	ENSMUSG00000053588|A730061H03Rik	arrhy	0	0	0	0	0.896497
170	ENSMUSG00000054057|A930004D18Rik	arrhy	0	0	0	0	0.720149
171	ENSMUSG00000089809|A930011G23Rik	gain	0	0	9.17383	3.68593	0.824381
172	ENSMUSG00000090622|A930033H14Rik	same	3.92976	3.27623	3.92976	3.27623	0.793351
173	ENSMUSG00000087385|AA415398	arrhy	0	0	0	0	0.619662
174	ENSMUSG00000057191|AB124611	arrhy	0	0	0	0	0.892004
175	ENSMUSG00000050812|AI314180	arrhy	0	0	0	0	0.79653
176	ENSMUSG00000046312|AI464131	arrhy	0	0	0	0	0.895093
177	ENSMUSG00000010290|AI597479	arrhy	0	0	0	0	0.48079
178	ENSMUSG00000047423|AI837181	same	4.09167	2.29116	4.09167	2.29116	0.506211
179	ENSMUSG00000024970|AI846148	arrhy	0	0	0	0	0.494073
180	ENSMUSG00000056383|AI987944	arrhy	0	0	0	0	0.539084
181	ENSMUSG00000091931|AK010878	arrhy	0	0	0	0	0.710177
182	ENSMUSG00000059820|AU019823	arrhy	0	0	0	0	0.476266
183	ENSMUSG00000051669|AU021092	arrhy	0	0	0	0	0.84051
184	ENSMUSG00000078584|AU022252	same	4.88444	0.746471	4.88444	0.746471	0.754945
185	ENSMUSG00000028830|AU040320	arrhy	0	0	0	0	0.881636
186	ENSMUSG00000078435|AU041133	arrhy	0	0	0	0	0.803393
187	ENSMUSG00000078349|AW011738	arrhy	0	0	0	0	0.646367
188	ENSMUSG00000074166|AW146154	arrhy	0	0	0	0	0.879903
189	ENSMUSG00000039182|AW209491	arrhy	0	0	0	0	0.73158
190	ENSMUSG00000041935|AW549877	arrhy	0	0	0	0	0.517471
191	ENSMUSG00000036678|Aaas	arrhy	0	0	0	0	0.688322
192	ENSMUSG00000029482|Aacs	arrhy	0	0	0	0	0.748672
193	ENSMUSG00000027761|Aadac	arrhy	0	0	0	0	0.873295
194	ENSMUSG00000021482|Aaed1	arrhy	0	0	0	0	0.588197
195	ENSMUSG00000057230|Aak1	arrhy	0	0	0	0	0.486242
196	ENSMUSG00000035642|Aamdc	loss	24.4566	2.32617	0	0	0.706269
197	ENSMUSG00000006299|Aamp	same	30.6943	2.76137	30.6943	2.76137	0.792589
198	ENSMUSG00000027628|Aar2	arrhy	0	0	0	0	0.585707
199	ENSMUSG00000068522|Aard	arrhy	0	0	0	0	0.89879
200	ENSMUSG00000031960|Aars	gain	0	0	30.0075	5.69698	0.412024
201	ENSMUSG00000023938|Aars2	arrhy	0	0	0	0	0.547765
202	ENSMUSG00000075528|Aarsd1	arrhy	0	0	0	0	0.892389
203	ENSMUSG00000055923|Aasdh	arrhy	0	0	0	0	0.831048
204	ENSMUSG00000025894|Aasdhppt	arrhy	0	0	0	0	0.490046
205	ENSMUSG00000029695|Aass	arrhy	0	0	0	0	0.832006
206	ENSMUSG00000018697|Aatf	arrhy	0	0	0	0	0.880922
207	ENSMUSG00000057880|Abat	arrhy	0	0	0	0	0.625907
208	ENSMUSG00000015243|Abca1	same	5.61957	5.48247	5.61957	5.48247	0.817296
209	ENSMUSG00000026944|Abca2	same	6.18859	6.27305	6.18859	6.27305	0.557077
210	ENSMUSG00000024130|Abca3	arrhy	0	0	0	0	0.527342
211	ENSMUSG00000018800|Abca5	arrhy	0	0	0	0	0.873896
212	ENSMUSG00000044749|Abca6	arrhy	0	0	0	0	0.624751
213	ENSMUSG00000035722|Abca7	arrhy	0	0	0	0	0.600298
214	ENSMUSG00000041828|Abca8a	arrhy	0	0	0	0	0.72335
215	ENSMUSG00000020620|Abca8b	same	4.9043	0.956516	4.9043	0.956516	0.680588
216	ENSMUSG00000031974|Abcb10	same	2.64025	5.88541	2.64025	5.88541	0.767117
217	ENSMUSG00000027048|Abcb11	same	101.964	0.303225	101.964	0.303225	0.923615
218	ENSMUSG00000040584|Abcb1a	gain	0	0	6.73018	3.30246	0.950129
219	ENSMUSG00000042476|Abcb4	arrhy	0	0	0	0	0.83232
220	ENSMUSG00000026198|Abcb6	arrhy	0	0	0	0	0.82359
221	ENSMUSG00000031333|Abcb7	arrhy	0	0	0	0	0.789588
222	ENSMUSG00000028973|Abcb8	same	6.39868	1.82985	6.39868	1.82985	0.961312
223	ENSMUSG00000029408|Abcb9	arrhy	0	0	0	0	0.688492
224	ENSMUSG00000032842|Abcc10	arrhy	0	0	0	0	0.785633
225	ENSMUSG00000025194|Abcc2	gain	0	0	78.1075	2.7881	0.747722
226	ENSMUSG00000020865|Abcc3	gain	0	0	38.9635	2.71351	0.772734
227	ENSMUSG00000032849|Abcc4	arrhy	0	0	0	0	0.87887
228	ENSMUSG00000022822|Abcc5	loss	1.37996	5.02247	0	0	0.565988
229	ENSMUSG00000030834|Abcc6	arrhy	0	0	0	0	0.571635
230	ENSMUSG00000030249|Abcc9	arrhy	0	0	0	0	0.683862
231	ENSMUSG00000031378|Abcd1	arrhy	0	0	0	0	0.90374
232	ENSMUSG00000055782|Abcd2	gain	0	0	17.5996	2.11298	0.473583
233	ENSMUSG00000028127|Abcd3	arrhy	0	0	0	0	0.717195
234	ENSMUSG00000021240|Abcd4	gain	0	0	6.21961	3.57071	0.678412
235	ENSMUSG00000058355|Abce1	gain	0	0	13.9286	5.64306	0.575016
236	ENSMUSG00000038762|Abcf1	same	7.52704	3.9964	7.52704	3.9964	0.69907
237	ENSMUSG00000028953|Abcf2	arrhy	0	0	0	0	0.661831
238	ENSMUSG00000003234|Abcf3	arrhy	0	0	0	0	0.65689
239	ENSMUSG00000024030|Abcg1	arrhy	0	0	0	0	0.748723
240	ENSMUSG00000029802|Abcg2	arrhy	0	0	0	0	0.505293
241	ENSMUSG00000029299|Abcg3	arrhy	0	0	0	0	0.629318
242	ENSMUSG00000040505|Abcg5	change	42.5477	2.33814	98.2651	2.68762	0.834946
243	ENSMUSG00000024254|Abcg8	gain	0	0	84.6174	2.49595	0.698649
244	ENSMUSG00000033157|Abhd10	arrhy	0	0	0	0	0.899042
245	ENSMUSG00000040532|Abhd11	loss	22.7096	2.38017	0	0	0.801468
246	ENSMUSG00000032046|Abhd12	loss	12.2707	2.19793	0	0	0.956809
247	ENSMUSG00000040396|Abhd13	arrhy	0	0	0	0	0.746668
248	ENSMUSG00000042210|Abhd14a	arrhy	0	0	0	0	0.763548
249	ENSMUSG00000042073|Abhd14b	same	81.3229	2.40806	81.3229	2.40806	0.899613
250	ENSMUSG00000000686|Abhd15	arrhy	0	0	0	0	0.723715
251	ENSMUSG00000007036|Abhd16a	same	8.76639	2.09707	8.76639	2.09707	0.705559
252	ENSMUSG00000047368|Abhd17b	same	4.33688	2.79635	4.33688	2.79635	0.654059
253	ENSMUSG00000038459|Abhd17c	arrhy	0	0	0	0	0.76563
254	ENSMUSG00000037818|Abhd18	arrhy	0	0	0	0	0.817432
255	ENSMUSG00000039202|Abhd2	arrhy	0	0	0	0	0.722262
256	ENSMUSG00000002475|Abhd3	arrhy	0	0	0	0	0.687227
257	ENSMUSG00000040997|Abhd4	same	6.8527	1.09229	6.8527	1.09229	0.778896
258	ENSMUSG00000032540|Abhd5	arrhy	0	0	0	0	0.674612
259	ENSMUSG00000025277|Abhd6	gain	0	0	24.6113	4.6055	0.608554
260	ENSMUSG00000007950|Abhd8	same	6.35513	5.06753	6.35513	5.06753	0.810792
261	ENSMUSG00000058835|Abi1	arrhy	0	0	0	0	0.806694
262	ENSMUSG00000018381|Abi3	arrhy	0	0	0	0	0.813869
263	ENSMUSG00000035258|Abi3bp	loss	0.572765	5.50625	0	0	0.584587
264	ENSMUSG00000026842|Abl1	arrhy	0	0	0	0	0.701006
265	ENSMUSG00000026596|Abl2	loss	0.850411	5.86853	0	0	0.863311
266	ENSMUSG00000025085|Ablim1	same	6.55313	5.64644	6.55313	5.64644	0.767611
267	ENSMUSG00000029095|Ablim2	arrhy	0	0	0	0	0.422309
268	ENSMUSG00000032735|Ablim3	arrhy	0	0	0	0	0.443745
269	ENSMUSG00000078453|Abracl	arrhy	0	0	0	0	0.604846
270	ENSMUSG00000036376|Abt1	arrhy	0	0	0	0	0.64883
271	ENSMUSG00000030083|Abtb1	same	12.0916	2.22826	12.0916	2.22826	0.788185
272	ENSMUSG00000032724|Abtb2	same	10.0791	6.06573	10.0791	6.06573	0.782247
273	ENSMUSG00000036138|Acaa1a	same	83.2234	2.88227	83.2234	2.88227	0.808071
274	ENSMUSG00000010651|Acaa1b	arrhy	0	0	0	0	0.77565
275	ENSMUSG00000036880|Acaa2	arrhy	0	0	0	0	0.597954
276	ENSMUSG00000020532|Acaca	same	13.8334	5.67984	13.8334	5.67984	0.934764
277	ENSMUSG00000042010|Acacb	same	17.6154	5.86399	17.6154	5.86399	0.7057
278	ENSMUSG00000029456|Acad10	gain	0	0	6.95414	2.90682	0.915035
279	ENSMUSG00000090150|Acad11	arrhy	0	0	0	0	0.871466
280	ENSMUSG00000042647|Acad12	arrhy	0	0	0	0	0.560267
281	ENSMUSG00000031969|Acad8	change	9.1374	0.899214	13.517	2.01838	0.422944
282	ENSMUSG00000027710|Acad9	arrhy	0	0	0	0	0.513161
283	ENSMUSG00000026003|Acadl	gain	0	0	73.4213	3.21623	0.481917
284	ENSMUSG00000062908|Acadm	arrhy	0	0	0	0	0.799298
285	ENSMUSG00000029545|Acads	same	39.7537	2.44057	39.7537	2.44057	0.449572
286	ENSMUSG00000030861|Acadsb	arrhy	0	0	0	0	0.742392
287	ENSMUSG00000018574|Acadvl	arrhy	0	0	0	0	0.799785
288	ENSMUSG00000001588|Acap1	arrhy	0	0	0	0	0.87323
289	ENSMUSG00000049076|Acap2	arrhy	0	0	0	0	0.66908
290	ENSMUSG00000029033|Acap3	arrhy	0	0	0	0	0.795159
291	ENSMUSG00000032047|Acat1	arrhy	0	0	0	0	0.736923
292	ENSMUSG00000023832|Acat2	same	43.4446	0.46117	43.4446	0.46117	0.740445
293	ENSMUSG00000062480|Acat3	same	80.5739	0.842625	80.5739	0.842625	0.777241
294	ENSMUSG00000056938|Acbd4	gain	0	0	23.4132	5.33812	0.685792
295	ENSMUSG00000026781|Acbd5	same	26.911	1.76676	26.911	1.76676	0.413293
296	ENSMUSG00000033701|Acbd6	same	13.4075	2.3417	13.4075	2.3417	0.807438
297	ENSMUSG00000040272|Accs	same	1.77338	1.61259	1.77338	1.61259	0.731901
298	ENSMUSG00000038000|Acd	same	4.04776	2.33572	4.04776	2.33572	0.951573
299	ENSMUSG00000038007|Acer2	gain	0	0	1.97773	2.96321	0.873231
300	ENSMUSG00000022185|Acin1	arrhy	0	0	0	0	0.795121
301	ENSMUSG00000037872|Ackr1	arrhy	0	0	0	0	0.884529
302	ENSMUSG00000020917|Acly	same	165.707	6.04342	165.707	6.04342	0.936538
303	ENSMUSG00000026348|Acmsd	same	21.8235	5.92701	21.8235	5.92701	0.938436
304	ENSMUSG00000070985|Acnat1	same	14.4113	5.69457	14.4113	5.69457	0.567191
305	ENSMUSG00000060317|Acnat2	same	76.2172	5.42085	76.2172	5.42085	0.82173
306	ENSMUSG00000028405|Aco1	arrhy	0	0	0	0	0.481725
307	ENSMUSG00000022477|Aco2	gain	0	0	78.8822	4.31639	0.848154
308	ENSMUSG00000072949|Acot1	same	62.5297	4.87741	62.5297	4.87741	0.667413
309	ENSMUSG00000034853|Acot11	arrhy	0	0	0	0	0.879765
310	ENSMUSG00000021620|Acot12	same	34.5758	2.72838	34.5758	2.72838	0.421012
311	ENSMUSG00000006717|Acot13	arrhy	0	0	0	0	0.5566
312	ENSMUSG00000021226|Acot2	gain	0	0	8.02307	4.4495	0.498059
313	ENSMUSG00000021228|Acot3	gain	0	0	260.518	3.18374	0.956772
314	ENSMUSG00000052392|Acot4	gain	0	0	32.9139	3.68019	0.880572
315	ENSMUSG00000028937|Acot7	gain	0	0	14.3121	4.17694	0.949711
316	ENSMUSG00000017307|Acot8	arrhy	0	0	0	0	0.740459
317	ENSMUSG00000025287|Acot9	arrhy	0	0	0	0	0.610693
318	ENSMUSG00000020777|Acox1	loss	308.506	5.82327	0	0	0.545074
319	ENSMUSG00000021751|Acox2	gain	0	0	48.1979	0.721976	0.401147
320	ENSMUSG00000029098|Acox3	arrhy	0	0	0	0	0.809215
321	ENSMUSG00000044573|Acp1	loss	14.3457	2.31812	0	0	0.461874
322	ENSMUSG00000002103|Acp2	same	6.79548	6.04793	6.79548	6.04793	0.576532
323	ENSMUSG00000001348|Acp5	arrhy	0	0	0	0	0.677163
324	ENSMUSG00000028093|Acp6	gain	0	0	10.3334	3.05342	0.673058
325	ENSMUSG00000072770|Acrbp	arrhy	0	0	0	0	0.894985
326	ENSMUSG00000076435|Acsf2	arrhy	0	0	0	0	0.760434
327	ENSMUSG00000015016|Acsf3	arrhy	0	0	0	0	0.507218
328	ENSMUSG00000018796|Acsl1	arrhy	0	0	0	0	0.474295
329	ENSMUSG00000032883|Acsl3	gain	0	0	12.9536	0.707574	0.438264
330	ENSMUSG00000024981|Acsl5	same	114.764	0.307948	114.764	0.307948	0.856992
331	ENSMUSG00000033533|Acsm1	gain	0	0	56.6809	1.69022	0.487714
332	ENSMUSG00000030935|Acsm3	gain	0	0	33.681	3.03977	0.911189
333	ENSMUSG00000030972|Acsm5	gain	0	0	39.9812	2.40907	0.61193
334	ENSMUSG00000027605|Acss2	change	173.485	6.1722	192.224	0.963235	0.709646
335	ENSMUSG00000035948|Acss3	loss	14.1481	5.91983	0	0	0.726247
336	ENSMUSG00000029580|Actb	gain	0	0	442.547	5.43526	0.484424
337	ENSMUSG00000062825|Actg1	same	216.291	4.62347	216.291	4.62347	0.552279
338	ENSMUSG00000027671|Actl6a	arrhy	0	0	0	0	0.755265
339	ENSMUSG00000015143|Actn1	gain	0	0	6.3473	2.69676	0.906036
340	ENSMUSG00000054808|Actn4	same	27.0446	5.59392	27.0446	5.59392	0.750589
341	ENSMUSG00000021076|Actr10	arrhy	0	0	0	0	0.445484
342	ENSMUSG00000025228|Actr1a	arrhy	0	0	0	0	0.634304
343	ENSMUSG00000037351|Actr1b	arrhy	0	0	0	0	0.916166
344	ENSMUSG00000020152|Actr2	arrhy	0	0	0	0	0.870823
345	ENSMUSG00000026341|Actr3	arrhy	0	0	0	0	0.900452
346	ENSMUSG00000037761|Actr5	arrhy	0	0	0	0	0.76151
347	ENSMUSG00000019948|Actr6	arrhy	0	0	0	0	0.759506
348	ENSMUSG00000015971|Actr8	gain	0	0	6.4405	2.44133	0.928862
349	ENSMUSG00000026836|Acvr1	arrhy	0	0	0	0	0.835457
350	ENSMUSG00000000532|Acvr1b	arrhy	0	0	0	0	0.860586
351	ENSMUSG00000052155|Acvr2a	loss	1.92702	5.44678	0	0	0.488789
352	ENSMUSG00000061393|Acvr2b	gain	0	0	2.04093	2.98053	0.745093
353	ENSMUSG00000000530|Acvrl1	arrhy	0	0	0	0	0.600637
354	ENSMUSG00000023262|Acy1	same	13.3957	3.25984	13.3957	3.25984	0.401493
355	ENSMUSG00000024866|Acy3	loss	26.5639	2.17337	0	0	0.709458
356	ENSMUSG00000008822|Acyp1	arrhy	0	0	0	0	0.728047
357	ENSMUSG00000060923|Acyp2	arrhy	0	0	0	0	0.615682
358	ENSMUSG00000017697|Ada	arrhy	0	0	0	0	0.756411
359	ENSMUSG00000027259|Adal	same	2.46612	5.81302	2.46612	5.81302	0.576374
360	ENSMUSG00000054693|Adam10	loss	3.27884	5.69508	0	0	0.463906
361	ENSMUSG00000020926|Adam11	arrhy	0	0	0	0	0.706963
362	ENSMUSG00000028041|Adam15	arrhy	0	0	0	0	0.447612
363	ENSMUSG00000052593|Adam17	same	1.85593	5.39333	1.85593	5.39333	0.808936
364	ENSMUSG00000025964|Adam23	arrhy	0	0	0	0	0.696958
365	ENSMUSG00000031555|Adam9	arrhy	0	0	0	0	0.60942
366	ENSMUSG00000022057|Adamdec1	gain	0	0	1.26999	2.75804	0.594652
367	ENSMUSG00000022893|Adamts1	arrhy	0	0	0	0	0.642434
368	ENSMUSG00000024299|Adamts10	arrhy	0	0	0	0	0.871887
369	ENSMUSG00000014852|Adamts13	arrhy	0	0	0	0	0.74781
370	ENSMUSG00000032363|Adamts7	gain	0	0	2.7723	2.02814	0.559219
371	ENSMUSG00000036040|Adamtsl2	arrhy	0	0	0	0	0.469261
372	ENSMUSG00000015850|Adamtsl4	arrhy	0	0	0	0	0.872418
373	ENSMUSG00000020709|Adap2	same	11.3158	5.09718	11.3158	5.09718	0.919458
[truncated: 10,041 more rows]
